# Supplementary material for: The OpenPicoAmp: An Open-Source Planar Lipid Bilayer Amplifier for Hands-On Learning of Neuroscience
Source: PLoS One. 2014 Sep 24;9(9):e108097. doi: 10.1371/journal.pone.0108097 (PMC4176719; doi:10.1371/journal.pone.0108097)
Supplement: File S1 — CadSoft Eagle file giving the board layout for printing amplifier circuit. The CadSoft Eagle software Light Edition (freeware) can be downloaded from http://www.cadsoftusa.com/. (BRD) [file pone.0108097.s001.brd]

<?xml version="1.0" encoding="utf-8"?>
<!DOCTYPE eagle SYSTEM "eagle.dtd">
<eagle version="6.5.0">
<drawing>
<settings>
<setting alwaysvectorfont="no"/>
<setting verticaltext="up"/>
</settings>
<grid distance="25" unitdist="mil" unit="mil" style="dots" multiple="4" display="yes" altdistance="25" altunitdist="mil" altunit="mil"/>
<layers>
<layer number="1" name="Top" color="12" fill="5" visible="yes" active="yes"/>
<layer number="2" name="Route2" color="1" fill="3" visible="no" active="yes"/>
<layer number="3" name="Route3" color="4" fill="3" visible="no" active="yes"/>
<layer number="4" name="Route4" color="1" fill="4" visible="no" active="yes"/>
<layer number="5" name="Route5" color="4" fill="4" visible="no" active="yes"/>
<layer number="6" name="Route6" color="1" fill="8" visible="no" active="yes"/>
<layer number="7" name="Route7" color="4" fill="8" visible="no" active="yes"/>
<layer number="8" name="Route8" color="1" fill="2" visible="no" active="yes"/>
<layer number="9" name="Route9" color="4" fill="2" visible="no" active="yes"/>
<layer number="10" name="Route10" color="1" fill="7" visible="no" active="yes"/>
<layer number="11" name="Route11" color="4" fill="7" visible="no" active="yes"/>
<layer number="12" name="Route12" color="1" fill="5" visible="no" active="yes"/>
<layer number="13" name="Route13" color="4" fill="5" visible="no" active="yes"/>
<layer number="14" name="Route14" color="1" fill="6" visible="no" active="yes"/>
<layer number="15" name="Route15" color="4" fill="6" visible="no" active="yes"/>
<layer number="16" name="Bottom" color="6" fill="3" visible="yes" active="yes"/>
<layer number="17" name="Pads" color="2" fill="1" visible="yes" active="yes"/>
<layer number="18" name="Vias" color="2" fill="1" visible="yes" active="yes"/>
<layer number="19" name="Unrouted" color="15" fill="1" visible="yes" active="yes"/>
<layer number="20" name="Dimension" color="15" fill="1" visible="yes" active="yes"/>
<layer number="21" name="tPlace" color="7" fill="1" visible="yes" active="yes"/>
<layer number="22" name="bPlace" color="2" fill="11" visible="yes" active="yes"/>
<layer number="23" name="tOrigins" color="15" fill="1" visible="yes" active="yes"/>
<layer number="24" name="bOrigins" color="15" fill="1" visible="yes" active="yes"/>
<layer number="25" name="tNames" color="7" fill="1" visible="yes" active="yes"/>
<layer number="26" name="bNames" color="7" fill="1" visible="yes" active="yes"/>
<layer number="27" name="tValues" color="7" fill="1" visible="yes" active="yes"/>
<layer number="28" name="bValues" color="7" fill="1" visible="yes" active="yes"/>
<layer number="29" name="tStop" color="7" fill="3" visible="no" active="yes"/>
<layer number="30" name="bStop" color="7" fill="6" visible="no" active="yes"/>
<layer number="31" name="tCream" color="7" fill="4" visible="no" active="yes"/>
<layer number="32" name="bCream" color="7" fill="5" visible="no" active="yes"/>
<layer number="33" name="tFinish" color="6" fill="3" visible="no" active="yes"/>
<layer number="34" name="bFinish" color="6" fill="6" visible="no" active="yes"/>
<layer number="35" name="tGlue" color="7" fill="4" visible="no" active="yes"/>
<layer number="36" name="bGlue" color="7" fill="5" visible="no" active="yes"/>
<layer number="37" name="tTest" color="7" fill="1" visible="no" active="yes"/>
<layer number="38" name="bTest" color="7" fill="1" visible="no" active="yes"/>
<layer number="39" name="tKeepout" color="4" fill="11" visible="yes" active="yes"/>
<layer number="40" name="bKeepout" color="1" fill="11" visible="yes" active="yes"/>
<layer number="41" name="tRestrict" color="4" fill="10" visible="yes" active="yes"/>
<layer number="42" name="bRestrict" color="1" fill="10" visible="yes" active="yes"/>
<layer number="43" name="vRestrict" color="2" fill="10" visible="yes" active="yes"/>
<layer number="44" name="Drills" color="7" fill="1" visible="no" active="yes"/>
<layer number="45" name="Holes" color="7" fill="1" visible="yes" active="yes"/>
<layer number="46" name="Milling" color="3" fill="1" visible="no" active="yes"/>
<layer number="47" name="Measures" color="7" fill="1" visible="no" active="yes"/>
<layer number="48" name="Document" color="7" fill="1" visible="yes" active="yes"/>
<layer number="49" name="Reference" color="7" fill="1" visible="yes" active="yes"/>
<layer number="51" name="tDocu" color="7" fill="1" visible="yes" active="yes"/>
<layer number="52" name="bDocu" color="7" fill="1" visible="yes" active="yes"/>
<layer number="91" name="Nets" color="2" fill="1" visible="no" active="no"/>
<layer number="92" name="Busses" color="1" fill="1" visible="no" active="no"/>
<layer number="93" name="Pins" color="2" fill="1" visible="no" active="no"/>
<layer number="94" name="Symbols" color="4" fill="1" visible="no" active="no"/>
<layer number="95" name="Names" color="7" fill="1" visible="no" active="no"/>
<layer number="96" name="Values" color="7" fill="1" visible="no" active="no"/>
</layers>
<board>
<plain>
<wire x1="80.01" y1="116.84" x2="80.01" y2="171.45" width="0.0254" layer="21"/>
<wire x1="-10.795" y1="116.84" x2="-5.08" y2="116.84" width="0.0254" layer="21"/>
<wire x1="-5.08" y1="116.84" x2="80.01" y2="116.84" width="0.0254" layer="21"/>
<wire x1="80.01" y1="171.45" x2="0.635" y2="171.45" width="0.0254" layer="21"/>
<wire x1="0.635" y1="171.45" x2="-57.785" y2="171.45" width="0.0254" layer="21"/>
<wire x1="-54.61" y1="126.365" x2="-43.815" y2="126.365" width="0" layer="20"/>
<wire x1="-43.815" y1="126.365" x2="-43.815" y2="118.745" width="0" layer="20"/>
<wire x1="-43.815" y1="118.745" x2="-54.61" y2="118.745" width="0" layer="20"/>
<wire x1="-54.61" y1="118.745" x2="-54.61" y2="126.365" width="0" layer="20"/>
<wire x1="-40.64" y1="118.745" x2="-40.64" y2="123.825" width="0" layer="20"/>
<wire x1="-40.64" y1="123.825" x2="-15.24" y2="123.825" width="0" layer="20"/>
<wire x1="-15.24" y1="123.825" x2="-15.24" y2="118.745" width="0" layer="20"/>
<wire x1="-15.24" y1="118.745" x2="-40.64" y2="118.745" width="0" layer="20"/>
<wire x1="28.575" y1="118.745" x2="19.685" y2="118.745" width="0" layer="20"/>
<wire x1="19.685" y1="118.745" x2="19.685" y2="122.555" width="0" layer="20"/>
<wire x1="28.575" y1="122.555" x2="28.575" y2="118.745" width="0" layer="20"/>
<wire x1="-57.785" y1="116.84" x2="-10.795" y2="116.84" width="0" layer="21"/>
<wire x1="-57.785" y1="171.45" x2="-57.785" y2="116.84" width="0" layer="21"/>
<wire x1="0.635" y1="171.45" x2="0.635" y2="145.415" width="0" layer="21"/>
<wire x1="0.635" y1="145.415" x2="-5.08" y2="141.605" width="0" layer="21"/>
<wire x1="-5.08" y1="141.605" x2="-5.08" y2="116.84" width="0" layer="21"/>
<wire x1="19.685" y1="122.555" x2="28.575" y2="122.555" width="0" layer="20"/>
<wire x1="67.945" y1="123.19" x2="76.835" y2="123.19" width="0" layer="20"/>
<wire x1="76.835" y1="123.19" x2="76.835" y2="118.745" width="0" layer="20"/>
<wire x1="76.835" y1="118.745" x2="67.945" y2="118.745" width="0" layer="20"/>
<wire x1="67.945" y1="118.745" x2="67.945" y2="123.19" width="0" layer="20"/>
<wire x1="24.765" y1="139.065" x2="41.91" y2="139.065" width="0" layer="20"/>
<wire x1="41.91" y1="139.065" x2="41.91" y2="147.32" width="0" layer="20"/>
<wire x1="41.91" y1="147.32" x2="24.765" y2="147.32" width="0" layer="20"/>
<wire x1="24.765" y1="147.32" x2="24.765" y2="139.065" width="0" layer="20"/>
<wire x1="68.58" y1="170.18" x2="76.835" y2="170.18" width="0" layer="20"/>
<wire x1="76.835" y1="170.18" x2="76.835" y2="166.37" width="0" layer="20"/>
<wire x1="76.835" y1="166.37" x2="68.58" y2="166.37" width="0" layer="20"/>
<wire x1="68.58" y1="166.37" x2="68.58" y2="170.18" width="0" layer="20"/>
<wire x1="59.055" y1="149.225" x2="59.055" y2="145.415" width="0" layer="20"/>
<wire x1="59.055" y1="145.415" x2="50.165" y2="145.415" width="0" layer="20"/>
<wire x1="50.165" y1="145.415" x2="50.165" y2="149.225" width="0" layer="20"/>
<wire x1="50.165" y1="149.225" x2="59.055" y2="149.225" width="0" layer="20"/>
<wire x1="19.685" y1="170.815" x2="31.115" y2="170.815" width="0" layer="20"/>
<wire x1="31.115" y1="170.815" x2="31.115" y2="156.21" width="0" layer="20"/>
<wire x1="31.115" y1="156.21" x2="19.685" y2="156.21" width="0" layer="20"/>
<wire x1="19.685" y1="156.21" x2="19.685" y2="170.815" width="0" layer="20"/>
<wire x1="59.055" y1="123.19" x2="59.055" y2="118.745" width="0" layer="20"/>
<wire x1="59.055" y1="118.745" x2="50.8" y2="118.745" width="0" layer="20"/>
<wire x1="50.8" y1="118.745" x2="50.8" y2="123.19" width="0" layer="20"/>
<wire x1="50.8" y1="123.19" x2="59.055" y2="123.19" width="0" layer="20"/>
<wire x1="-8.89" y1="160.02" x2="0" y2="160.02" width="0" layer="21"/>
<wire x1="0" y1="160.02" x2="0" y2="156.21" width="0" layer="21"/>
<wire x1="0" y1="156.21" x2="-8.89" y2="156.21" width="0" layer="21"/>
<wire x1="-8.89" y1="156.21" x2="-8.89" y2="160.02" width="0" layer="21"/>
<text x="-61.595" y="163.83" size="1.27" layer="25" rot="R90">LIMITE</text>
<text x="-59.055" y="163.83" size="1.27" layer="25" rot="R90">CARTE</text>
<text x="48.895" y="118.745" size="1.4224" layer="16" font="vector" rot="MR0">FREDDY DUPUIS</text>
<text x="-35.56" y="139.065" size="1.27" layer="25">IC1</text>
<text x="-8.89" y="138.43" size="1.27" layer="25">IC2</text>
<text x="-23.495" y="128.905" size="1.27" layer="25" rot="R180">Rin IC1  1G</text>
<text x="-24.13" y="123.19" size="1.27" layer="25" rot="R180">RC1 VAR</text>
<text x="77.47" y="118.745" size="1.4224" layer="16" font="vector" rot="MR90">APICO AMPLIFICATEUR</text>
<text x="-56.515" y="140.97" size="1.27" layer="25">100K</text>
<text x="21.59" y="114.3" size="1.27" layer="20">OUT1</text>
<text x="-48.895" y="125.73" size="1.778" layer="20" rot="R180">IN1</text>
<text x="23.495" y="161.29" size="1.4224" layer="25">+6v</text>
<text x="30.48" y="156.845" size="1.4224" layer="25" rot="R90">-6v</text>
<text x="47.625" y="160.02" size="1.27" layer="25" rot="R90">100K</text>
<text x="21.59" y="143.51" size="1.27" layer="25" rot="R270">10K</text>
<text x="75.565" y="130.175" size="1.27" layer="25" rot="R90">10K</text>
<text x="46.99" y="136.525" size="1.27" layer="25" rot="R270">10k</text>
<text x="40.005" y="144.78" size="1.27" layer="25" rot="R270">INP</text>
<text x="23.495" y="172.085" size="1.27" layer="25">AGND</text>
<text x="55.245" y="165.735" size="1.27" layer="25" rot="R270">IC3</text>
<text x="31.75" y="135.89" size="1.27" layer="25" rot="R180">IC4</text>
<text x="56.515" y="153.035" size="1.27" layer="25" rot="R90">100n</text>
<text x="26.035" y="154.305" size="1.27" layer="25" rot="R180">100K</text>
<text x="33.655" y="161.925" size="1.4224" layer="25" rot="R270">680</text>
<text x="42.545" y="158.75" size="1.4224" layer="25" rot="R270">500</text>
<text x="71.12" y="151.13" size="1.27" layer="25">100K</text>
<text x="68.58" y="172.085" size="1.27" layer="20">OUT100</text>
<text x="51.435" y="143.51" size="1.27" layer="20">IN100</text>
<text x="51.435" y="114.3" size="1.27" layer="20">OUTSIG</text>
<text x="70.485" y="114.3" size="1.27" layer="20">INSIG</text>
<text x="-22.225" y="139.065" size="1.27" layer="25" rot="R90">1M</text>
<text x="31.115" y="144.145" size="1.27" layer="25" rot="R180">P10K</text>
<text x="18.415" y="144.145" size="1.27" layer="25" rot="R90">10K</text>
<text x="69.215" y="145.415" size="1.4224" layer="21">1,5k</text>
<text x="54.61" y="130.81" size="1.27" layer="25" rot="R270">4n7</text>
<text x="-28.575" y="140.97" size="1.27" layer="25" rot="R90">3,3K</text>
<text x="-37.465" y="137.16" size="1.27" layer="25">TL071CN</text>
<text x="22.225" y="129.54" size="1.27" layer="25">TL061CP</text>
<text x="52.705" y="166.37" size="1.27" layer="25">TL061CP</text>
<text x="-10.795" y="133.35" size="1.27" layer="25" rot="R90">TL061CP</text>
<text x="36.195" y="172.085" size="1.27" layer="25">GAIN 100 </text>
<text x="-50.8" y="158.115" size="1.4224" layer="21">10pF</text>
<text x="60.325" y="135.255" size="1.27" layer="25">VIS DE 3mm</text>
<text x="-1.905" y="130.175" size="1.27" layer="25" rot="R90">VIS DE 3mm</text>
<text x="8.89" y="135.89" size="1.27" layer="25">10K</text>
<text x="1.27" y="142.24" size="1.778" layer="25">+</text>
<text x="1.27" y="156.21" size="1.778" layer="25">-</text>
<text x="10.16" y="156.845" size="1.27" layer="25">TANTALE</text>
<text x="4.445" y="140.97" size="1.27" layer="25">TANTALE</text>
<text x="11.43" y="154.94" size="1.27" layer="25">3,3µF</text>
<text x="6.35" y="139.065" size="1.27" layer="25">3,3µF</text>
<text x="-48.895" y="165.735" size="1.27" layer="25">1,5K</text>
<text x="-32.385" y="134.62" size="1.778" layer="25">/</text>
<text x="-30.48" y="134.62" size="1.778" layer="25">TI</text>
<text x="-35.56" y="134.62" size="1.778" layer="25">ST</text>
<text x="-8.255" y="133.35" size="1.778" layer="25" rot="R90">TI</text>
<text x="23.495" y="127" size="1.778" layer="25">TI</text>
<text x="53.34" y="168.275" size="1.778" layer="25">TI</text>
</plain>
<libraries>
<library name="PASSAGES">
<packages>
<package name="S150">
<pad name="P$1" x="0" y="0" drill="0.6096" diameter="3.81" shape="square"/>
</package>
<package name="R100">
<pad name="P$1" x="0" y="0" drill="0.6096" diameter="2.54"/>
</package>
</packages>
</library>
<library name="CAPA">
<packages>
<package name="1UF">
<wire x1="-1.905" y1="2.54" x2="6.985" y2="2.54" width="0.0254" layer="21"/>
<wire x1="6.985" y1="2.54" x2="6.985" y2="-2.54" width="0.0254" layer="21"/>
<wire x1="6.985" y1="-2.54" x2="-1.905" y2="-2.54" width="0.0254" layer="21"/>
<wire x1="-1.905" y1="-2.54" x2="-1.905" y2="2.54" width="0.0254" layer="21"/>
<pad name="P$1" x="0" y="0" drill="0.6096" diameter="2.9972"/>
<pad name="P$2" x="5.08" y="0" drill="0.6096" diameter="2.9972"/>
</package>
<package name="47PF">
<wire x1="0" y1="3.81" x2="0" y2="4.445" width="0.0254" layer="21"/>
<wire x1="0" y1="1.27" x2="0" y2="0.635" width="0.0254" layer="21"/>
<circle x="0" y="2.54" radius="1.27" width="0.0254" layer="21"/>
<pad name="P$1" x="0" y="0" drill="0.6096" diameter="2.54"/>
<pad name="P$2" x="0" y="5.08" drill="0.6096" diameter="2.54"/>
</package>
</packages>
</library>
<library name="VIS">
<packages>
<package name="3PETITE">
<circle x="0" y="0" radius="3.4195" width="0.127" layer="21"/>
<pad name="P$1" x="0" y="0" drill="0.6096" diameter="2.54"/>
</package>
</packages>
</library>
<library name="R">
<packages>
<package name="1G">
<wire x1="-1.27" y1="1.27" x2="24.13" y2="1.27" width="0.127" layer="21"/>
<wire x1="24.13" y1="1.27" x2="24.13" y2="-1.27" width="0.127" layer="21"/>
<wire x1="24.13" y1="-1.27" x2="-1.27" y2="-1.27" width="0.127" layer="21"/>
<wire x1="-1.27" y1="-1.27" x2="-1.27" y2="1.27" width="0.127" layer="21"/>
<pad name="P$1" x="0" y="0" drill="0.6096" diameter="2.54"/>
<pad name="P$2" x="22.86" y="0" drill="0.6096" diameter="2.54"/>
</package>
<package name="RHORIZ">
<wire x1="13.335" y1="1.27" x2="13.335" y2="0" width="0.0508" layer="21"/>
<wire x1="13.335" y1="0" x2="13.335" y2="-1.27" width="0.0508" layer="21"/>
<wire x1="13.335" y1="-1.27" x2="-0.635" y2="-1.27" width="0.0508" layer="21"/>
<wire x1="-0.635" y1="-1.27" x2="-0.635" y2="0" width="0.0508" layer="21"/>
<wire x1="-0.635" y1="0" x2="-0.635" y2="1.27" width="0.0508" layer="21"/>
<wire x1="-0.635" y1="1.27" x2="13.335" y2="1.27" width="0.0508" layer="21"/>
<wire x1="-0.635" y1="0" x2="0" y2="0" width="0.0508" layer="21"/>
<wire x1="13.335" y1="0" x2="12.7" y2="0" width="0.0508" layer="21"/>
<pad name="P$2" x="0" y="0" drill="0.6096" diameter="2.54"/>
<pad name="P$3" x="12.7" y="0" drill="0.6096" diameter="2.54"/>
</package>
</packages>
</library>
<library name="soquets">
<packages>
<package name="8P">
<wire x1="9.525" y1="10.16" x2="9.525" y2="-2.54" width="0.0254" layer="21"/>
<wire x1="9.525" y1="-2.54" x2="-2.54" y2="-2.54" width="0.0254" layer="21"/>
<wire x1="-2.54" y1="-2.54" x2="-2.54" y2="2.54" width="0.0254" layer="21"/>
<wire x1="-2.54" y1="2.54" x2="-1.27" y2="2.54" width="0.0254" layer="21"/>
<wire x1="-1.27" y1="2.54" x2="-1.27" y2="5.08" width="0.0254" layer="21"/>
<wire x1="-1.27" y1="5.08" x2="-2.54" y2="5.08" width="0.0254" layer="21"/>
<wire x1="-2.54" y1="5.08" x2="-2.54" y2="10.16" width="0.0254" layer="21"/>
<wire x1="-2.54" y1="10.16" x2="9.525" y2="10.16" width="0.0254" layer="21"/>
<pad name="P$2" x="0" y="0" drill="0.6096" diameter="1.4986" shape="long" rot="R90"/>
<pad name="P$3" x="2.54" y="0" drill="0.6096" diameter="1.4986" shape="long" rot="R90"/>
<pad name="P$4" x="5.08" y="0" drill="0.6096" diameter="1.4986" shape="long" rot="R90"/>
<pad name="P$5" x="7.62" y="0" drill="0.6096" diameter="1.4986" shape="long" rot="R90"/>
<pad name="P$1" x="0" y="7.62" drill="0.6096" diameter="1.4986" shape="long" rot="R90"/>
<pad name="P$10" x="2.54" y="7.62" drill="0.6096" diameter="1.4986" shape="long" rot="R90"/>
<pad name="P$11" x="5.08" y="7.62" drill="0.6096" diameter="1.4986" shape="long" rot="R90"/>
<pad name="P$12" x="7.62" y="7.62" drill="0.6096" diameter="1.4986" shape="long" rot="R90"/>
<text x="0" y="-1.905" size="0.6096" layer="21" rot="R90">1</text>
<text x="2.54" y="-1.905" size="0.6096" layer="21" rot="R90">2</text>
<text x="7.62" y="-1.905" size="0.6096" layer="21" rot="R90">4</text>
<text x="7.62" y="9.525" size="0.6096" layer="21" rot="R90">5</text>
<text x="5.08" y="9.525" size="0.6096" layer="21" rot="R90">6</text>
<text x="1.905" y="10.16" size="0.6096" layer="21" rot="R270">7</text>
<text x="0" y="9.525" size="0.6096" layer="21" rot="R90">8</text>
<text x="5.08" y="-1.905" size="0.6096" layer="21" rot="R90">3</text>
</package>
</packages>
</library>
<library name="trimpot">
<packages>
<package name="POTD">
<wire x1="1.905" y1="8.89" x2="1.905" y2="-3.81" width="0.0254" layer="21"/>
<wire x1="1.905" y1="-3.81" x2="-4.445" y2="-3.81" width="0.0254" layer="21"/>
<wire x1="-4.445" y1="-3.81" x2="-4.445" y2="8.89" width="0.0254" layer="21"/>
<wire x1="-4.445" y1="8.89" x2="1.905" y2="8.89" width="0.0254" layer="21"/>
<circle x="-3.175" y="-2.54" radius="0.635" width="0.0508" layer="21"/>
<pad name="P$5" x="0" y="5.08" drill="0.6096" diameter="1.9304"/>
<pad name="P$6" x="0" y="2.54" drill="0.6096" diameter="1.9304"/>
<pad name="P$7" x="0" y="0" drill="0.6096" diameter="1.9304"/>
<pad name="P$8" x="-2.54" y="2.54" drill="0.6096" diameter="1.9304"/>
<text x="-1.27" y="-3.175" size="1.778" layer="25">R&gt;</text>
<text x="-1.905" y="6.35" size="1.778" layer="25">R&lt;</text>
</package>
</packages>
</library>
<library name="pot">
<packages>
<package name="POT1">
<wire x1="-5.08" y1="-7.62" x2="5.08" y2="-7.62" width="0.0254" layer="21"/>
<wire x1="-5.08" y1="-7.62" x2="-5.08" y2="1.5875" width="0.0254" layer="21"/>
<wire x1="5.08" y1="-7.62" x2="5.08" y2="1.5875" width="0.0254" layer="21"/>
<wire x1="-5.08" y1="1.5875" x2="5.08" y2="1.5875" width="0.0254" layer="21" curve="-194.250033"/>
<wire x1="-0.635" y1="2.54" x2="-0.635" y2="-2.54" width="0.0254" layer="21"/>
<wire x1="0.635" y1="2.54" x2="0.635" y2="-2.54" width="0.0254" layer="21"/>
<circle x="0" y="0" radius="4.445" width="0.0254" layer="21"/>
<circle x="0" y="0" radius="2.54" width="0.0254" layer="21"/>
<pad name="P$1" x="-2.54" y="-5.08" drill="0.6096" diameter="3.81"/>
<pad name="P$2" x="2.54" y="-5.08" drill="0.6096" diameter="3.81"/>
<pad name="P$3" x="0" y="5.08" drill="0.6096" diameter="3.81"/>
</package>
</packages>
</library>
</libraries>
<attributes>
</attributes>
<variantdefs>
</variantdefs>
<classes>
<class number="0" name="default" width="0" drill="0">
</class>
</classes>
<designrules name="default">
<description language="de">&lt;b&gt;EAGLE Design Rules&lt;/b&gt;
&lt;p&gt;
Die Standard-Design-Rules sind so gewählt, dass sie für 
die meisten Anwendungen passen. Sollte ihre Platine 
besondere Anforderungen haben, treffen Sie die erforderlichen
Einstellungen hier und speichern die Design Rules unter 
einem neuen Namen ab.</description>
<description language="en">&lt;b&gt;EAGLE Design Rules&lt;/b&gt;
&lt;p&gt;
The default Design Rules have been set to cover
a wide range of applications. Your particular design
may have different requirements, so please make the
necessary adjustments and save your customized
design rules under a new name.</description>
<param name="layerSetup" value="16"/>
<param name="mtCopper" value="0.035mm 0.035mm 0.035mm 0.035mm 0.035mm 0.035mm 0.035mm 0.035mm 0.035mm 0.035mm 0.035mm 0.035mm 0.035mm 0.035mm 0.035mm 0.035mm"/>
<param name="mtIsolate" value="1.5mm 1.5mm 1.5mm 1.5mm 1.5mm 1.5mm 1.5mm 1.5mm 1.5mm 1.5mm 1.5mm 1.5mm 1.5mm 1.5mm 1.5mm"/>
<param name="mdWireWire" value="8mil"/>
<param name="mdWirePad" value="8mil"/>
<param name="mdWireVia" value="8mil"/>
<param name="mdPadPad" value="8mil"/>
<param name="mdPadVia" value="8mil"/>
<param name="mdViaVia" value="8mil"/>
<param name="mdSmdPad" value="8mil"/>
<param name="mdSmdVia" value="8mil"/>
<param name="mdSmdSmd" value="8mil"/>
<param name="mdViaViaSameLayer" value="8mil"/>
<param name="mnLayersViaInSmd" value="2"/>
<param name="mdCopperDimension" value="40mil"/>
<param name="mdDrill" value="8mil"/>
<param name="mdSmdStop" value="0mil"/>
<param name="msWidth" value="10mil"/>
<param name="msDrill" value="24mil"/>
<param name="msMicroVia" value="9.99mm"/>
<param name="msBlindViaRatio" value="0.5"/>
<param name="rvPadTop" value="0.25"/>
<param name="rvPadInner" value="0.25"/>
<param name="rvPadBottom" value="0.25"/>
<param name="rvViaOuter" value="0.25"/>
<param name="rvViaInner" value="0.25"/>
<param name="rvMicroViaOuter" value="0.25"/>
<param name="rvMicroViaInner" value="0.25"/>
<param name="rlMinPadTop" value="10mil"/>
<param name="rlMaxPadTop" value="20mil"/>
<param name="rlMinPadInner" value="10mil"/>
<param name="rlMaxPadInner" value="20mil"/>
<param name="rlMinPadBottom" value="10mil"/>
<param name="rlMaxPadBottom" value="20mil"/>
<param name="rlMinViaOuter" value="8mil"/>
<param name="rlMaxViaOuter" value="20mil"/>
<param name="rlMinViaInner" value="8mil"/>
<param name="rlMaxViaInner" value="20mil"/>
<param name="rlMinMicroViaOuter" value="4mil"/>
<param name="rlMaxMicroViaOuter" value="20mil"/>
<param name="rlMinMicroViaInner" value="4mil"/>
<param name="rlMaxMicroViaInner" value="20mil"/>
<param name="psTop" value="-1"/>
<param name="psBottom" value="-1"/>
<param name="psFirst" value="-1"/>
<param name="psElongationLong" value="100"/>
<param name="psElongationOffset" value="100"/>
<param name="mvStopFrame" value="1"/>
<param name="mvCreamFrame" value="0"/>
<param name="mlMinStopFrame" value="4mil"/>
<param name="mlMaxStopFrame" value="4mil"/>
<param name="mlMinCreamFrame" value="0mil"/>
<param name="mlMaxCreamFrame" value="0mil"/>
<param name="mlViaStopLimit" value="0mil"/>
<param name="srRoundness" value="0"/>
<param name="srMinRoundness" value="0mil"/>
<param name="srMaxRoundness" value="0mil"/>
<param name="slThermalIsolate" value="10mil"/>
<param name="slThermalsForVias" value="0"/>
<param name="dpMaxLengthDifference" value="10mm"/>
<param name="dpGapFactor" value="2.5"/>
<param name="checkGrid" value="0"/>
<param name="checkAngle" value="0"/>
<param name="checkFont" value="1"/>
<param name="checkRestrict" value="1"/>
<param name="useDiameter" value="31"/>
<param name="maxErrors" value="50"/>
</designrules>
<autorouter>
<pass name="Default">
<param name="RoutingGrid" value="50mil"/>
<param name="tpViaShape" value="round"/>
<param name="PrefDir.1" value="|"/>
<param name="PrefDir.2" value="0"/>
<param name="PrefDir.3" value="0"/>
<param name="PrefDir.4" value="0"/>
<param name="PrefDir.5" value="0"/>
<param name="PrefDir.6" value="0"/>
<param name="PrefDir.7" value="0"/>
<param name="PrefDir.8" value="0"/>
<param name="PrefDir.9" value="0"/>
<param name="PrefDir.10" value="0"/>
<param name="PrefDir.11" value="0"/>
<param name="PrefDir.12" value="0"/>
<param name="PrefDir.13" value="0"/>
<param name="PrefDir.14" value="0"/>
<param name="PrefDir.15" value="0"/>
<param name="PrefDir.16" value="-"/>
<param name="cfVia" value="8"/>
<param name="cfNonPref" value="5"/>
<param name="cfChangeDir" value="2"/>
<param name="cfOrthStep" value="2"/>
<param name="cfDiagStep" value="3"/>
<param name="cfExtdStep" value="0"/>
<param name="cfBonusStep" value="1"/>
<param name="cfMalusStep" value="1"/>
<param name="cfPadImpact" value="4"/>
<param name="cfSmdImpact" value="4"/>
<param name="cfBusImpact" value="0"/>
<param name="cfHugging" value="3"/>
<param name="cfAvoid" value="4"/>
<param name="cfPolygon" value="10"/>
<param name="cfBase.1" value="0"/>
<param name="cfBase.2" value="1"/>
<param name="cfBase.3" value="1"/>
<param name="cfBase.4" value="1"/>
<param name="cfBase.5" value="1"/>
<param name="cfBase.6" value="1"/>
<param name="cfBase.7" value="1"/>
<param name="cfBase.8" value="1"/>
<param name="cfBase.9" value="1"/>
<param name="cfBase.10" value="1"/>
<param name="cfBase.11" value="1"/>
<param name="cfBase.12" value="1"/>
<param name="cfBase.13" value="1"/>
<param name="cfBase.14" value="1"/>
<param name="cfBase.15" value="1"/>
<param name="cfBase.16" value="0"/>
<param name="mnVias" value="20"/>
<param name="mnSegments" value="9999"/>
<param name="mnExtdSteps" value="9999"/>
<param name="mnRipupLevel" value="10"/>
<param name="mnRipupSteps" value="100"/>
<param name="mnRipupTotal" value="100"/>
</pass>
<pass name="Follow-me" refer="Default" active="yes">
</pass>
<pass name="Busses" refer="Default" active="yes">
<param name="cfNonPref" value="4"/>
<param name="cfBusImpact" value="4"/>
<param name="cfHugging" value="0"/>
<param name="mnVias" value="0"/>
</pass>
<pass name="Route" refer="Default" active="yes">
</pass>
<pass name="Optimize1" refer="Default" active="yes">
<param name="cfVia" value="99"/>
<param name="cfExtdStep" value="10"/>
<param name="cfHugging" value="1"/>
<param name="mnExtdSteps" value="1"/>
<param name="mnRipupLevel" value="0"/>
</pass>
<pass name="Optimize2" refer="Optimize1" active="yes">
<param name="cfNonPref" value="0"/>
<param name="cfChangeDir" value="6"/>
<param name="cfExtdStep" value="0"/>
<param name="cfBonusStep" value="2"/>
<param name="cfMalusStep" value="2"/>
<param name="cfPadImpact" value="2"/>
<param name="cfSmdImpact" value="2"/>
<param name="cfHugging" value="0"/>
</pass>
<pass name="Optimize3" refer="Optimize2" active="yes">
<param name="cfChangeDir" value="8"/>
<param name="cfPadImpact" value="0"/>
<param name="cfSmdImpact" value="0"/>
</pass>
<pass name="Optimize4" refer="Optimize3" active="yes">
<param name="cfChangeDir" value="25"/>
</pass>
</autorouter>
<elements>
<element name="E$10" library="PASSAGES" package="S150" value="" x="81.915" y="114.935" rot="MR180"/>
<element name="E$11" library="PASSAGES" package="S150" value="" x="-59.69" y="114.935"/>
<element name="E$12" library="PASSAGES" package="S150" value="" x="-59.69" y="173.355" rot="MR180"/>
<element name="E$13" library="PASSAGES" package="S150" value="" x="81.915" y="173.355" rot="MR0"/>
<element name="E$5" library="R" package="1G" value="" x="-16.51" y="128.27" rot="R180"/>
<element name="E$27" library="CAPA" package="1UF" value="" x="8.89" y="147.32" rot="R180"/>
<element name="E$4" library="R" package="RHORIZ" value="" x="-22.86" y="158.115" rot="R270"/>
<element name="E$7" library="R" package="RHORIZ" value="" x="-26.67" y="158.115" rot="R270"/>
<element name="TRIM1" library="trimpot" package="POTD" value="" x="-52.705" y="148.59"/>
<element name="E$21" library="CAPA" package="1UF" value="" x="8.89" y="153.67" rot="R180"/>
<element name="E$6" library="PASSAGES" package="R100" value="" x="-46.99" y="121.285" rot="R90"/>
<element name="E$17" library="PASSAGES" package="R100" value="" x="-35.56" y="159.385" rot="R90"/>
<element name="E$16" library="PASSAGES" package="R100" value="" x="-29.845" y="152.4" rot="R90"/>
<element name="E$18" library="PASSAGES" package="R100" value="" x="-29.845" y="159.385" rot="R90"/>
<element name="E$19" library="PASSAGES" package="R100" value="" x="-42.545" y="159.385" rot="R90"/>
<element name="IC1" library="soquets" package="8P" value="" x="-41.91" y="143.51"/>
<element name="IC2" library="soquets" package="8P" value="" x="-8.255" y="152.4" rot="R180"/>
<element name="E$43" library="PASSAGES" package="R100" value="" x="27.305" y="120.65" rot="R180"/>
<element name="E$44" library="PASSAGES" package="R100" value="" x="20.955" y="120.65" rot="R180"/>
<element name="E$55" library="PASSAGES" package="R100" value="" x="3.81" y="165.1" rot="R90"/>
<element name="E$64" library="PASSAGES" package="R100" value="" x="-16.51" y="121.285" rot="R90"/>
<element name="E$65" library="PASSAGES" package="R100" value="" x="-39.37" y="121.285" rot="R90"/>
<element name="E$14" library="PASSAGES" package="R100" value="" x="-50.8" y="121.285" rot="R90"/>
<element name="E$73" library="PASSAGES" package="R100" value="" x="3.81" y="160.02" rot="R90"/>
<element name="E$77" library="PASSAGES" package="R100" value="" x="12.065" y="165.1" rot="R90"/>
<element name="E$78" library="PASSAGES" package="R100" value="" x="12.065" y="160.02" rot="R90"/>
<element name="E$15" library="pot" package="POT1" value="" x="11.43" y="127.635" rot="R180"/>
<element name="E$9" library="PASSAGES" package="R100" value="" x="13.97" y="147.32" rot="R90"/>
<element name="E$20" library="PASSAGES" package="R100" value="" x="13.97" y="140.335" rot="R90"/>
<element name="E$1" library="PASSAGES" package="R100" value="" x="27.305" y="168.91" rot="R180"/>
<element name="E$2" library="PASSAGES" package="R100" value="" x="22.86" y="168.91" rot="R180"/>
<element name="IC3" library="soquets" package="8P" value="" x="59.69" y="155.575"/>
<element name="TRIM2" library="trimpot" package="POTD" value="" x="74.93" y="156.845"/>
<element name="E$8" library="R" package="RHORIZ" value="" x="34.29" y="156.21" rot="R90"/>
<element name="E$26" library="R" package="RHORIZ" value="" x="46.99" y="165.735" rot="R270"/>
<element name="E$28" library="CAPA" package="1UF" value="" x="52.07" y="160.02" rot="R270"/>
<element name="E$29" library="PASSAGES" package="R100" value="" x="74.93" y="168.275" rot="R90"/>
<element name="E$30" library="PASSAGES" package="R100" value="" x="70.485" y="168.275" rot="R90"/>
<element name="E$33" library="PASSAGES" package="R100" value="" x="52.705" y="147.32" rot="R90"/>
<element name="E$34" library="R" package="RHORIZ" value="" x="76.835" y="146.05" rot="R180"/>
<element name="IC4" library="soquets" package="8P" value="" x="41.91" y="133.985" rot="R180"/>
<element name="E$36" library="VIS" package="3PETITE" value="" x="66.04" y="130.81" rot="R270"/>
<element name="E$38" library="R" package="RHORIZ" value="" x="74.93" y="138.43" rot="R270"/>
<element name="E$39" library="R" package="RHORIZ" value="" x="47.625" y="138.43" rot="R270"/>
<element name="E$40" library="R" package="RHORIZ" value="" x="22.225" y="136.525" rot="R90"/>
<element name="E$41" library="PASSAGES" package="R100" value="" x="31.115" y="145.415"/>
<element name="E$42" library="PASSAGES" package="R100" value="" x="26.67" y="140.97"/>
<element name="E$47" library="PASSAGES" package="R100" value="" x="57.785" y="120.65" rot="R180"/>
<element name="E$48" library="PASSAGES" package="R100" value="" x="74.93" y="120.65"/>
<element name="E$49" library="PASSAGES" package="R100" value="" x="37.465" y="140.97" rot="R270"/>
<element name="E$50" library="CAPA" package="1UF" value="" x="52.705" y="133.35" rot="R90"/>
<element name="E$51" library="trimpot" package="POTD" value="" x="40.005" y="163.195" rot="R180"/>
<element name="E$53" library="PASSAGES" package="R100" value="" x="27.305" y="163.83" rot="R180"/>
<element name="E$57" library="PASSAGES" package="R100" value="" x="22.86" y="163.83" rot="R180"/>
<element name="E$59" library="PASSAGES" package="R100" value="" x="52.705" y="120.65" rot="R180"/>
<element name="E$60" library="PASSAGES" package="R100" value="" x="26.67" y="145.415"/>
<element name="E$61" library="PASSAGES" package="R100" value="" x="69.85" y="120.65"/>
<element name="E$66" library="PASSAGES" package="R100" value="" x="31.115" y="140.97"/>
<element name="E$68" library="PASSAGES" package="R100" value="" x="56.515" y="147.32" rot="R90"/>
<element name="E$69" library="PASSAGES" package="R100" value="" x="37.465" y="145.415" rot="R270"/>
<element name="E$75" library="PASSAGES" package="R100" value="" x="22.86" y="158.75" rot="R90"/>
<element name="E$76" library="PASSAGES" package="R100" value="" x="27.305" y="158.75" rot="R90"/>
<element name="E$132" library="R" package="RHORIZ" value="" x="17.78" y="153.67"/>
<element name="E$133" library="R" package="RHORIZ" value="" x="17.78" y="136.525" rot="R90"/>
<element name="E$134" library="VIS" package="3PETITE" value="" x="2.54" y="137.795" rot="R270"/>
<element name="E$3" library="PASSAGES" package="R100" value="" x="-1.905" y="158.115" rot="R90"/>
<element name="E$22" library="PASSAGES" package="R100" value="" x="-6.985" y="158.115" rot="R90"/>
<element name="E$24" library="CAPA" package="47PF" value="" x="-48.26" y="156.21" rot="R180"/>
<element name="E$52" library="PASSAGES" package="R100" value="" x="-42.545" y="155.575" rot="R90"/>
<element name="E$56" library="PASSAGES" package="R100" value="" x="-35.56" y="155.575" rot="R90"/>
<element name="E$23" library="PASSAGES" package="R100" value="" x="-19.685" y="158.115" rot="R90"/>
<element name="E$25" library="PASSAGES" package="R100" value="" x="-19.685" y="142.875" rot="R90"/>
<element name="E$31" library="R" package="RHORIZ" value="" x="-48.26" y="163.195"/>
</elements>
<signals>
<signal name="S$3">
<contactref element="TRIM1" pad="P$5"/>
<contactref element="IC1" pad="P$12"/>
<wire x1="-52.705" y1="153.67" x2="-45.72" y2="153.67" width="1.016" layer="16"/>
<wire x1="-45.72" y1="153.67" x2="-45.72" y2="147.955" width="1.016" layer="16"/>
<wire x1="-45.72" y1="147.955" x2="-35.56" y2="147.955" width="1.016" layer="16"/>
<wire x1="-34.29" y1="149.225" x2="-34.29" y2="151.13" width="1.016" layer="16"/>
<wire x1="-35.56" y1="147.955" x2="-34.29" y2="149.225" width="1.016" layer="16"/>
</signal>
<signal name="S$2">
<contactref element="TRIM1" pad="P$7"/>
<contactref element="IC1" pad="P$2"/>
<wire x1="-52.705" y1="143.51" x2="-41.91" y2="143.51" width="1.016" layer="16"/>
<wire x1="-52.705" y1="143.51" x2="-52.705" y2="148.59" width="1.016" layer="16"/>
</signal>
<signal name="S$6">
<contactref element="E$64" pad="P$1"/>
<contactref element="E$65" pad="P$1"/>
<contactref element="E$15" pad="P$3"/>
<wire x1="-39.37" y1="121.285" x2="-16.51" y2="121.285" width="1.016" layer="16"/>
<wire x1="-16.51" y1="121.285" x2="9.525" y2="121.285" width="1.016" layer="16"/>
<wire x1="9.525" y1="121.285" x2="11.43" y2="122.555" width="1.016" layer="16"/>
</signal>
<signal name="S$24">
<contactref element="IC2" pad="P$10"/>
<contactref element="E$27" pad="P$2"/>
<contactref element="E$77" pad="P$1"/>
<contactref element="E$55" pad="P$1"/>
<contactref element="IC1" pad="P$10"/>
<contactref element="IC4" pad="P$10"/>
<contactref element="IC3" pad="P$10"/>
<contactref element="E$53" pad="P$1"/>
<contactref element="E$57" pad="P$1"/>
<contactref element="E$133" pad="P$2"/>
<wire x1="-10.795" y1="147.32" x2="-10.795" y2="144.78" width="1.016" layer="16"/>
<wire x1="3.81" y1="147.32" x2="-10.795" y2="147.32" width="1.016" layer="16"/>
<wire x1="6.35" y1="150.495" x2="3.81" y2="147.32" width="1.016" layer="16"/>
<wire x1="6.35" y1="165.1" x2="6.35" y2="150.495" width="1.016" layer="16"/>
<wire x1="3.81" y1="165.1" x2="6.35" y2="165.1" width="1.016" layer="16"/>
<wire x1="-37.465" y1="166.37" x2="-0.635" y2="166.37" width="1.016" layer="16"/>
<wire x1="-0.635" y1="166.37" x2="0.635" y2="165.1" width="1.016" layer="16"/>
<wire x1="0.635" y1="165.1" x2="3.81" y2="165.1" width="1.016" layer="16"/>
<wire x1="-39.37" y1="164.465" x2="-37.465" y2="166.37" width="1.016" layer="16"/>
<wire x1="-39.37" y1="151.13" x2="-39.37" y2="164.465" width="1.016" layer="16"/>
<wire x1="39.37" y1="130.175" x2="39.37" y2="126.365" width="1.27" layer="16"/>
<wire x1="17.78" y1="132.715" x2="30.48" y2="132.715" width="1.27" layer="16"/>
<wire x1="30.48" y1="132.715" x2="33.02" y2="130.175" width="1.27" layer="16"/>
<wire x1="33.02" y1="130.175" x2="39.37" y2="130.175" width="1.27" layer="16"/>
<wire x1="62.23" y1="168.91" x2="62.23" y2="163.195" width="1.27" layer="16"/>
<wire x1="38.735" y1="168.91" x2="62.23" y2="168.91" width="1.27" layer="16"/>
<wire x1="34.29" y1="163.83" x2="38.735" y2="168.91" width="1.27" layer="16"/>
<wire x1="27.305" y1="163.83" x2="34.29" y2="163.83" width="1.27" layer="16"/>
<wire x1="22.86" y1="163.83" x2="27.305" y2="163.83" width="1.6764" layer="16"/>
<wire x1="17.145" y1="165.1" x2="19.685" y2="163.83" width="1.6764" layer="16"/>
<wire x1="19.685" y1="163.83" x2="22.86" y2="163.83" width="1.6764" layer="16"/>
<wire x1="17.78" y1="136.525" x2="17.78" y2="132.715" width="1.27" layer="16"/>
<wire x1="12.065" y1="165.1" x2="17.145" y2="165.1" width="1.6764" layer="16"/>
<wire x1="3.81" y1="147.32" x2="3.81" y2="144.78" width="1.016" layer="16"/>
<wire x1="3.81" y1="144.78" x2="5.08" y2="143.51" width="1.016" layer="16"/>
<wire x1="17.145" y1="143.51" x2="17.78" y2="142.875" width="1.016" layer="16"/>
<wire x1="17.78" y1="142.875" x2="17.78" y2="136.525" width="1.016" layer="16"/>
<wire x1="5.08" y1="143.51" x2="17.145" y2="143.51" width="1.016" layer="16"/>
<wire x1="12.065" y1="165.1" x2="6.35" y2="165.1" width="0" layer="19" extent="16-16"/>
</signal>
<signal name="S$9">
<contactref element="TRIM2" pad="P$8"/>
<contactref element="TRIM2" pad="P$6"/>
<contactref element="E$34" pad="P$2"/>
<wire x1="74.93" y1="159.385" x2="72.39" y2="159.385" width="1.4224" layer="16"/>
<wire x1="77.47" y1="159.385" x2="74.93" y2="159.385" width="1.27" layer="16"/>
<wire x1="78.105" y1="158.75" x2="77.47" y2="159.385" width="1.27" layer="16"/>
<wire x1="78.105" y1="149.86" x2="78.105" y2="158.75" width="1.27" layer="16"/>
<wire x1="76.835" y1="148.59" x2="78.105" y2="149.86" width="1.27" layer="16"/>
<wire x1="76.835" y1="146.05" x2="76.835" y2="148.59" width="1.27" layer="16"/>
</signal>
<signal name="S$11">
<contactref element="TRIM2" pad="P$7"/>
<contactref element="IC3" pad="P$2"/>
<wire x1="69.85" y1="156.845" x2="74.93" y2="156.845" width="1.016" layer="16"/>
<wire x1="68.58" y1="158.115" x2="69.85" y2="156.845" width="1.016" layer="16"/>
<wire x1="60.325" y1="158.115" x2="68.58" y2="158.115" width="1.016" layer="16"/>
<wire x1="59.69" y1="157.48" x2="60.325" y2="158.115" width="1.016" layer="16"/>
<wire x1="59.69" y1="155.575" x2="59.69" y2="157.48" width="1.016" layer="16"/>
</signal>
<signal name="S$12">
<contactref element="TRIM2" pad="P$5"/>
<contactref element="IC3" pad="P$12"/>
<wire x1="73.66" y1="163.195" x2="74.93" y2="161.925" width="1.27" layer="16"/>
<wire x1="67.31" y1="163.195" x2="73.66" y2="163.195" width="1.27" layer="16"/>
</signal>
<signal name="S$14">
<contactref element="IC3" pad="P$4"/>
<contactref element="E$33" pad="P$1"/>
<contactref element="E$68" pad="P$1"/>
<wire x1="30.48" y1="153.67" x2="33.02" y2="152.4" width="1.4224" layer="16"/>
<wire x1="33.02" y1="152.4" x2="41.91" y2="152.4" width="1.4224" layer="16"/>
<wire x1="41.91" y1="152.4" x2="46.355" y2="147.32" width="1.4224" layer="16"/>
<wire x1="46.355" y1="147.32" x2="52.705" y2="147.32" width="1.4224" layer="16"/>
<wire x1="52.705" y1="147.32" x2="56.515" y2="147.32" width="1.6764" layer="16"/>
<wire x1="60.96" y1="147.32" x2="64.77" y2="151.13" width="1.27" layer="16"/>
<wire x1="64.77" y1="151.13" x2="64.77" y2="155.575" width="1.27" layer="16"/>
<wire x1="56.515" y1="147.32" x2="60.96" y2="147.32" width="1.27" layer="16"/>
</signal>
<signal name="S$15">
<contactref element="E$39" pad="P$3"/>
<contactref element="IC4" pad="P$11"/>
<contactref element="E$47" pad="P$1"/>
<contactref element="E$50" pad="P$1"/>
<contactref element="E$59" pad="P$1"/>
<wire x1="48.895" y1="133.35" x2="52.705" y2="133.35" width="1.27" layer="16"/>
<wire x1="47.625" y1="132.08" x2="48.895" y2="133.35" width="1.27" layer="16"/>
<wire x1="47.625" y1="125.73" x2="47.625" y2="132.08" width="1.27" layer="16"/>
<wire x1="47.625" y1="122.555" x2="47.625" y2="125.73" width="1.27" layer="16"/>
<wire x1="36.83" y1="122.555" x2="47.625" y2="122.555" width="1.27" layer="16"/>
<wire x1="36.83" y1="122.555" x2="36.83" y2="126.365" width="1.27" layer="16"/>
<wire x1="52.705" y1="133.35" x2="52.705" y2="120.65" width="1.6764" layer="16"/>
<wire x1="52.705" y1="120.65" x2="57.785" y2="120.65" width="1.6764" layer="16"/>
</signal>
<signal name="S$16">
<contactref element="IC4" pad="P$4"/>
<contactref element="E$49" pad="P$1"/>
<contactref element="E$69" pad="P$1"/>
<wire x1="37.465" y1="140.97" x2="37.465" y2="145.415" width="1.6764" layer="16"/>
<wire x1="36.83" y1="133.985" x2="36.83" y2="137.795" width="1.27" layer="16"/>
<wire x1="36.83" y1="137.795" x2="37.465" y2="138.43" width="1.27" layer="16"/>
<wire x1="37.465" y1="138.43" x2="37.465" y2="140.97" width="1.27" layer="16"/>
</signal>
<signal name="S$17">
<contactref element="E$50" pad="P$2"/>
<contactref element="E$38" pad="P$2"/>
<contactref element="IC4" pad="P$3"/>
<contactref element="E$39" pad="P$2"/>
<wire x1="40.64" y1="138.43" x2="47.625" y2="138.43" width="1.27" layer="16"/>
<wire x1="39.37" y1="137.16" x2="40.64" y2="138.43" width="1.27" layer="16"/>
<wire x1="39.37" y1="133.985" x2="39.37" y2="137.16" width="1.27" layer="16"/>
<wire x1="47.625" y1="138.43" x2="52.705" y2="138.43" width="1.27" layer="16"/>
<wire x1="52.705" y1="138.43" x2="74.93" y2="138.43" width="1.6764" layer="16"/>
</signal>
<signal name="S$18">
<contactref element="E$48" pad="P$1"/>
<contactref element="E$38" pad="P$3"/>
<contactref element="E$61" pad="P$1"/>
<wire x1="69.85" y1="120.65" x2="74.93" y2="120.65" width="1.6764" layer="16"/>
<wire x1="74.93" y1="120.65" x2="74.93" y2="125.73" width="1.6764" layer="16"/>
</signal>
<signal name="S$19">
<contactref element="E$51" pad="P$8"/>
<contactref element="E$51" pad="P$7"/>
<contactref element="E$51" pad="P$6"/>
<contactref element="IC3" pad="P$3"/>
<contactref element="E$28" pad="P$2"/>
<contactref element="E$26" pad="P$3"/>
<wire x1="40.005" y1="160.655" x2="40.005" y2="163.195" width="1.27" layer="16"/>
<wire x1="42.545" y1="160.655" x2="40.005" y2="160.655" width="1.27" layer="16"/>
<wire x1="60.96" y1="151.13" x2="62.23" y2="152.4" width="1.016" layer="16"/>
<wire x1="62.23" y1="152.4" x2="62.23" y2="155.575" width="1.016" layer="16"/>
<wire x1="52.07" y1="151.13" x2="52.07" y2="154.94" width="1.016" layer="16"/>
<wire x1="52.07" y1="151.13" x2="60.96" y2="151.13" width="1.016" layer="16"/>
<wire x1="46.99" y1="151.13" x2="46.99" y2="153.035" width="1.016" layer="16"/>
<wire x1="46.99" y1="151.13" x2="52.07" y2="151.13" width="1.016" layer="16"/>
<wire x1="46.99" y1="160.655" x2="42.545" y2="160.655" width="1.27" layer="16"/>
<wire x1="46.99" y1="153.035" x2="46.99" y2="160.655" width="1.27" layer="16"/>
</signal>
<signal name="S$21">
<contactref element="E$51" pad="P$5"/>
<contactref element="E$8" pad="P$2"/>
<wire x1="34.29" y1="156.21" x2="36.195" y2="158.115" width="1.4224" layer="16"/>
<wire x1="36.195" y1="158.115" x2="40.005" y2="158.115" width="1.4224" layer="16"/>
</signal>
<signal name="S$23">
<contactref element="E$29" pad="P$1"/>
<contactref element="E$30" pad="P$1"/>
<contactref element="IC3" pad="P$11"/>
<contactref element="E$28" pad="P$1"/>
<contactref element="E$26" pad="P$2"/>
<wire x1="70.485" y1="168.275" x2="74.93" y2="168.275" width="1.6764" layer="16"/>
<wire x1="64.77" y1="163.195" x2="64.77" y2="167.005" width="1.27" layer="16"/>
<wire x1="64.77" y1="167.005" x2="66.04" y2="168.275" width="1.27" layer="16"/>
<wire x1="66.04" y1="168.275" x2="70.485" y2="168.275" width="1.27" layer="16"/>
<wire x1="64.77" y1="161.29" x2="64.77" y2="163.195" width="1.016" layer="16"/>
<wire x1="63.5" y1="160.02" x2="64.77" y2="161.29" width="1.016" layer="16"/>
<wire x1="52.07" y1="160.02" x2="63.5" y2="160.02" width="1.016" layer="16"/>
<wire x1="52.07" y1="165.735" x2="52.07" y2="160.02" width="1.016" layer="16"/>
<wire x1="46.99" y1="165.735" x2="52.07" y2="165.735" width="1.016" layer="16"/>
</signal>
<signal name="S$5">
<contactref element="IC1" pad="P$11"/>
<contactref element="IC2" pad="P$4"/>
<contactref element="E$24" pad="P$1"/>
<contactref element="E$56" pad="P$1"/>
<contactref element="E$52" pad="P$1"/>
<wire x1="-17.145" y1="155.575" x2="-13.335" y2="155.575" width="1.016" layer="16"/>
<wire x1="-18.415" y1="154.94" x2="-17.145" y2="155.575" width="1.016" layer="16"/>
<wire x1="-13.335" y1="155.575" x2="-13.335" y2="152.4" width="1.016" layer="16"/>
<wire x1="-27.305" y1="154.94" x2="-18.415" y2="154.94" width="1.016" layer="16"/>
<wire x1="-27.94" y1="155.575" x2="-27.305" y2="154.94" width="1.016" layer="16"/>
<wire x1="-35.56" y1="155.575" x2="-27.94" y2="155.575" width="1.016" layer="16"/>
<wire x1="-36.83" y1="154.305" x2="-35.56" y2="155.575" width="1.016" layer="16"/>
<wire x1="-36.83" y1="151.13" x2="-36.83" y2="154.305" width="1.016" layer="16"/>
<wire x1="-48.26" y1="156.21" x2="-43.18" y2="156.21" width="1.016" layer="16"/>
<wire x1="-43.18" y1="156.21" x2="-42.545" y2="155.575" width="1.016" layer="16"/>
<wire x1="-35.56" y1="155.575" x2="-42.545" y2="155.575" width="0" layer="19" extent="16-16"/>
</signal>
<signal name="S$22">
<contactref element="E$4" pad="P$3"/>
<contactref element="E$43" pad="P$1"/>
<contactref element="E$44" pad="P$1"/>
<contactref element="E$15" pad="P$2"/>
<contactref element="IC2" pad="P$11"/>
<contactref element="E$5" pad="P$1"/>
<wire x1="20.955" y1="120.65" x2="27.305" y2="120.65" width="1.6764" layer="16"/>
<wire x1="-22.86" y1="147.32" x2="-22.86" y2="145.415" width="1.016" layer="16"/>
<wire x1="-13.335" y1="147.32" x2="-22.86" y2="147.32" width="1.016" layer="16"/>
<wire x1="20.955" y1="128.27" x2="20.955" y2="120.65" width="1.016" layer="16"/>
<wire x1="8.89" y1="128.27" x2="20.955" y2="128.27" width="1.016" layer="16"/>
<wire x1="8.89" y1="128.27" x2="8.89" y2="132.715" width="1.016" layer="16"/>
<wire x1="-13.335" y1="144.78" x2="-13.335" y2="147.32" width="1.016" layer="16"/>
<wire x1="-16.51" y1="128.27" x2="-13.335" y2="128.27" width="1.016" layer="16"/>
<wire x1="-13.335" y1="128.27" x2="8.89" y2="128.27" width="1.016" layer="16"/>
<wire x1="-13.335" y1="128.27" x2="-13.335" y2="144.78" width="1.016" layer="16"/>
</signal>
<signal name="S$20">
<contactref element="E$3" pad="P$1"/>
<contactref element="E$22" pad="P$1"/>
<contactref element="IC2" pad="P$3"/>
<contactref element="E$4" pad="P$2"/>
<contactref element="E$23" pad="P$1"/>
<contactref element="E$7" pad="P$3"/>
<contactref element="E$25" pad="P$1"/>
<wire x1="-6.985" y1="158.115" x2="-1.905" y2="158.115" width="1.016" layer="16"/>
<wire x1="-10.795" y1="158.115" x2="-10.795" y2="152.4" width="1.016" layer="16"/>
<wire x1="-10.795" y1="158.115" x2="-6.985" y2="158.115" width="1.016" layer="16"/>
<wire x1="-19.685" y1="158.115" x2="-10.795" y2="158.115" width="1.016" layer="16"/>
<wire x1="-22.86" y1="158.115" x2="-19.685" y2="158.115" width="1.016" layer="16"/>
<wire x1="-26.67" y1="142.875" x2="-19.685" y2="142.875" width="1.016" layer="16"/>
<wire x1="-26.67" y1="142.875" x2="-26.67" y2="145.415" width="1.016" layer="16"/>
<wire x1="-19.685" y1="158.115" x2="-19.685" y2="142.875" width="0" layer="19" extent="16-16"/>
</signal>
<signal name="S$50">
<contactref element="E$66" pad="P$1"/>
<contactref element="E$42" pad="P$1"/>
<contactref element="E$40" pad="P$2"/>
<wire x1="26.67" y1="140.97" x2="31.115" y2="140.97" width="1.6764" layer="16"/>
<wire x1="26.67" y1="136.525" x2="26.67" y2="140.97" width="1.4224" layer="16"/>
<wire x1="22.225" y1="136.525" x2="26.67" y2="136.525" width="1.4224" layer="16"/>
</signal>
<signal name="S$49">
<contactref element="E$41" pad="P$1"/>
<contactref element="E$60" pad="P$1"/>
<contactref element="E$133" pad="P$3"/>
<wire x1="26.67" y1="145.415" x2="31.115" y2="145.415" width="1.6764" layer="16"/>
<wire x1="21.59" y1="145.415" x2="26.67" y2="145.415" width="1.27" layer="16"/>
<wire x1="17.78" y1="149.225" x2="21.59" y2="145.415" width="1.27" layer="16"/>
</signal>
<signal name="S$33">
<contactref element="E$24" pad="P$2"/>
<contactref element="IC1" pad="P$3"/>
<contactref element="E$5" pad="P$2"/>
<contactref element="E$6" pad="P$1"/>
<contactref element="E$14" pad="P$1"/>
<wire x1="-48.26" y1="146.05" x2="-48.26" y2="151.13" width="1.016" layer="16"/>
<wire x1="-39.37" y1="146.05" x2="-48.26" y2="146.05" width="1.016" layer="16"/>
<wire x1="-39.37" y1="143.51" x2="-39.37" y2="146.05" width="1.016" layer="16"/>
<wire x1="-39.37" y1="128.27" x2="-39.37" y2="143.51" width="1.016" layer="16"/>
<wire x1="-50.8" y1="121.285" x2="-46.99" y2="121.285" width="1.6764" layer="16"/>
<wire x1="-46.99" y1="128.27" x2="-39.37" y2="128.27" width="1.016" layer="16"/>
<wire x1="-46.99" y1="121.285" x2="-46.99" y2="128.27" width="1.016" layer="16"/>
</signal>
<signal name="S$27">
<contactref element="E$15" pad="P$1"/>
<contactref element="E$20" pad="P$1"/>
<contactref element="E$8" pad="P$3"/>
<contactref element="E$9" pad="P$1"/>
<contactref element="E$132" pad="P$2"/>
<contactref element="E$27" pad="P$1"/>
<contactref element="E$1" pad="P$1"/>
<contactref element="E$2" pad="P$1"/>
<contactref element="E$21" pad="P$1"/>
<contactref element="E$7" pad="P$2"/>
<contactref element="E$18" pad="P$1"/>
<contactref element="E$17" pad="P$1"/>
<contactref element="E$19" pad="P$1"/>
<contactref element="E$16" pad="P$1"/>
<contactref element="IC1" pad="P$4"/>
<wire x1="13.97" y1="132.715" x2="13.97" y2="140.335" width="1.27" layer="16"/>
<wire x1="8.89" y1="147.32" x2="13.97" y2="147.32" width="1.6764" layer="16"/>
<wire x1="27.305" y1="168.91" x2="34.29" y2="168.91" width="1.6764" layer="16"/>
<wire x1="22.86" y1="168.91" x2="27.305" y2="168.91" width="1.6764" layer="16"/>
<wire x1="8.89" y1="153.67" x2="8.89" y2="147.32" width="1.778" layer="16"/>
<wire x1="8.89" y1="153.67" x2="17.78" y2="153.67" width="1.27" layer="16"/>
<wire x1="-29.845" y1="159.385" x2="-26.67" y2="158.115" width="1.9304" layer="16"/>
<wire x1="8.89" y1="168.91" x2="8.89" y2="153.67" width="1.6764" layer="16"/>
<wire x1="8.89" y1="168.91" x2="22.86" y2="168.91" width="1.6764" layer="16"/>
<wire x1="-39.37" y1="168.91" x2="8.89" y2="168.91" width="1.6764" layer="16"/>
<wire x1="-35.56" y1="159.385" x2="-29.845" y2="159.385" width="1.9304" layer="16"/>
<wire x1="-42.545" y1="165.735" x2="-39.37" y2="168.91" width="1.6764" layer="16"/>
<wire x1="-42.545" y1="159.385" x2="-42.545" y2="165.735" width="1.6764" layer="16"/>
<wire x1="13.97" y1="140.335" x2="13.97" y2="147.32" width="0" layer="19" extent="1-1"/>
<wire x1="-35.56" y1="159.385" x2="-42.545" y2="159.385" width="0" layer="19" extent="16-16"/>
<wire x1="-29.845" y1="150.495" x2="-29.845" y2="152.4" width="1.016" layer="16"/>
<wire x1="-36.83" y1="144.78" x2="-29.845" y2="150.495" width="1.016" layer="16"/>
<wire x1="-36.83" y1="143.51" x2="-36.83" y2="144.78" width="1.016" layer="16"/>
<wire x1="-29.845" y1="152.4" x2="-29.845" y2="159.385" width="0" layer="19" extent="1-1"/>
</signal>
<signal name="S$13">
<contactref element="IC3" pad="P$5"/>
<contactref element="E$34" pad="P$3"/>
<contactref element="IC4" pad="P$5"/>
<contactref element="E$40" pad="P$3"/>
<contactref element="E$76" pad="P$1"/>
<contactref element="E$31" pad="P$3"/>
<contactref element="E$75" pad="P$1"/>
<contactref element="E$78" pad="P$1"/>
<contactref element="E$73" pad="P$1"/>
<contactref element="E$21" pad="P$2"/>
<contactref element="IC2" pad="P$5"/>
<contactref element="IC1" pad="P$5"/>
<wire x1="67.31" y1="147.32" x2="67.31" y2="155.575" width="1.27" layer="16"/>
<wire x1="66.04" y1="146.05" x2="67.31" y2="147.32" width="1.27" layer="16"/>
<wire x1="64.135" y1="146.05" x2="66.04" y2="146.05" width="1.27" layer="16"/>
<wire x1="64.135" y1="143.51" x2="64.135" y2="146.05" width="1.4224" layer="16"/>
<wire x1="62.865" y1="142.24" x2="64.135" y2="143.51" width="1.4224" layer="16"/>
<wire x1="46.355" y1="142.24" x2="62.865" y2="142.24" width="1.4224" layer="16"/>
<wire x1="40.64" y1="149.225" x2="46.355" y2="142.24" width="1.4224" layer="16"/>
<wire x1="34.29" y1="149.225" x2="40.64" y2="149.225" width="1.4224" layer="16"/>
<wire x1="34.29" y1="133.985" x2="34.29" y2="149.225" width="1.27" layer="16"/>
<wire x1="27.305" y1="149.225" x2="22.225" y2="149.225" width="1.4224" layer="16"/>
<wire x1="34.29" y1="149.225" x2="27.305" y2="149.225" width="1.4224" layer="16"/>
<wire x1="27.305" y1="149.225" x2="27.305" y2="158.75" width="1.4224" layer="16"/>
<wire x1="27.305" y1="158.75" x2="22.86" y2="158.75" width="1.6764" layer="16"/>
<wire x1="22.86" y1="158.75" x2="19.685" y2="158.75" width="1.6764" layer="16"/>
<wire x1="-0.635" y1="161.925" x2="-1.905" y2="163.195" width="1.4224" layer="16"/>
<wire x1="19.685" y1="158.75" x2="17.145" y2="160.02" width="1.6764" layer="16"/>
<wire x1="17.145" y1="160.02" x2="12.065" y2="160.02" width="1.6764" layer="16"/>
<wire x1="1.905" y1="161.925" x2="-0.635" y2="161.925" width="1.4224" layer="16"/>
<wire x1="3.81" y1="160.02" x2="1.905" y2="161.925" width="1.4224" layer="16"/>
<wire x1="3.81" y1="153.67" x2="3.81" y2="160.02" width="1.6764" layer="16"/>
<wire x1="-3.81" y1="153.67" x2="3.81" y2="153.67" width="1.016" layer="16"/>
<wire x1="-3.81" y1="149.225" x2="-3.81" y2="153.67" width="1.016" layer="16"/>
<wire x1="-15.875" y1="149.225" x2="-3.81" y2="149.225" width="1.016" layer="16"/>
<wire x1="-15.875" y1="152.4" x2="-15.875" y2="149.225" width="1.016" layer="16"/>
<wire x1="-22.86" y1="152.4" x2="-15.875" y2="152.4" width="1.016" layer="16"/>
<wire x1="-34.29" y1="143.51" x2="-22.86" y2="152.4" width="1.016" layer="16"/>
<wire x1="12.065" y1="160.02" x2="3.81" y2="160.02" width="0" layer="19" extent="16-16"/>
<wire x1="-1.905" y1="163.195" x2="-35.56" y2="163.195" width="1.4224" layer="16"/>
</signal>
<signal name="S$7">
<contactref element="E$31" pad="P$2"/>
<contactref element="TRIM1" pad="P$6"/>
<contactref element="TRIM1" pad="P$8"/>
<wire x1="-55.245" y1="151.13" x2="-52.705" y2="151.13" width="1.016" layer="16"/>
<wire x1="-55.245" y1="151.13" x2="-55.245" y2="163.195" width="1.016" layer="16"/>
<wire x1="-55.245" y1="163.195" x2="-48.26" y2="163.195" width="1.016" layer="16"/>
</signal>
</signals>
</board>
</drawing>
</eagle>
