# Supplementary material for: The OpenPicoAmp: An Open-Source Planar Lipid Bilayer Amplifier for Hands-On Learning of Neuroscience
Source: PLoS One. 2014 Sep 24;9(9):e108097. doi: 10.1371/journal.pone.0108097 (PMC4176719; doi:10.1371/journal.pone.0108097)
Supplement: File S2 — CadSoft Eagle file including the circuit diagram for the amplifier circuit and the linked board layout. (GZ) [file pone.0108097.s002.gz]

Archive with 5 entries (4 files):
- S2_OpenPicoAmpSch
- S2_OpenPicoAmpSch/._S2_OpenPicoAmp.brd
- S2_OpenPicoAmpSch/S2_OpenPicoAmp.brd
- S2_OpenPicoAmpSch/._S2_OpenPicoAmp.sch
- S2_OpenPicoAmpSch/S2_OpenPicoAmp.sch
