# Supplementary material for: The OpenPicoAmp: An Open-Source Planar Lipid Bilayer Amplifier for Hands-On Learning of Neuroscience
Source: PLoS One. 2014 Sep 24;9(9):e108097. doi: 10.1371/journal.pone.0108097 (PMC4176719; doi:10.1371/journal.pone.0108097)
Supplement: File S2 — CadSoft Eagle file including the circuit diagram for the amplifier circuit and the linked board layout. (GZ) [file pone.0108097.s002.gz › S2_OpenPicoAmpSch/S2_OpenPicoAmp.brd]

<?xml version="1.0" encoding="utf-8"?>
<!DOCTYPE eagle SYSTEM "eagle.dtd">
<eagle version="6.5.0">
<drawing>
<settings>
<setting alwaysvectorfont="no"/>
<setting verticaltext="up"/>
</settings>
<grid distance="0.05" unitdist="inch" unit="inch" style="lines" multiple="1" display="no" altdistance="0.025" altunitdist="inch" altunit="inch"/>
<layers>
<layer number="1" name="Top" color="4" fill="1" visible="yes" active="yes"/>
<layer number="16" name="Bottom" color="1" fill="1" visible="yes" active="yes"/>
<layer number="17" name="Pads" color="2" fill="1" visible="yes" active="yes"/>
<layer number="18" name="Vias" color="2" fill="1" visible="yes" active="yes"/>
<layer number="19" name="Unrouted" color="6" fill="1" visible="yes" active="yes"/>
<layer number="20" name="Dimension" color="15" fill="1" visible="yes" active="yes"/>
<layer number="21" name="tPlace" color="7" fill="1" visible="yes" active="yes"/>
<layer number="22" name="bPlace" color="7" fill="1" visible="yes" active="yes"/>
<layer number="23" name="tOrigins" color="15" fill="1" visible="yes" active="yes"/>
<layer number="24" name="bOrigins" color="15" fill="1" visible="yes" active="yes"/>
<layer number="25" name="tNames" color="7" fill="1" visible="yes" active="yes"/>
<layer number="26" name="bNames" color="7" fill="1" visible="yes" active="yes"/>
<layer number="27" name="tValues" color="7" fill="1" visible="yes" active="yes"/>
<layer number="28" name="bValues" color="7" fill="1" visible="yes" active="yes"/>
<layer number="29" name="tStop" color="7" fill="3" visible="no" active="yes"/>
<layer number="30" name="bStop" color="7" fill="6" visible="no" active="yes"/>
<layer number="31" name="tCream" color="7" fill="4" visible="no" active="yes"/>
<layer number="32" name="bCream" color="7" fill="5" visible="no" active="yes"/>
<layer number="33" name="tFinish" color="6" fill="3" visible="no" active="yes"/>
<layer number="34" name="bFinish" color="6" fill="6" visible="no" active="yes"/>
<layer number="35" name="tGlue" color="7" fill="4" visible="no" active="yes"/>
<layer number="36" name="bGlue" color="7" fill="5" visible="no" active="yes"/>
<layer number="37" name="tTest" color="7" fill="1" visible="no" active="yes"/>
<layer number="38" name="bTest" color="7" fill="1" visible="no" active="yes"/>
<layer number="39" name="tKeepout" color="4" fill="11" visible="yes" active="yes"/>
<layer number="40" name="bKeepout" color="1" fill="11" visible="yes" active="yes"/>
<layer number="41" name="tRestrict" color="4" fill="10" visible="yes" active="yes"/>
<layer number="42" name="bRestrict" color="1" fill="10" visible="yes" active="yes"/>
<layer number="43" name="vRestrict" color="2" fill="10" visible="yes" active="yes"/>
<layer number="44" name="Drills" color="7" fill="1" visible="no" active="yes"/>
<layer number="45" name="Holes" color="7" fill="1" visible="no" active="yes"/>
<layer number="46" name="Milling" color="3" fill="1" visible="no" active="yes"/>
<layer number="47" name="Measures" color="7" fill="1" visible="no" active="yes"/>
<layer number="48" name="Document" color="7" fill="1" visible="yes" active="yes"/>
<layer number="49" name="Reference" color="7" fill="1" visible="yes" active="yes"/>
<layer number="51" name="tDocu" color="7" fill="1" visible="yes" active="yes"/>
<layer number="52" name="bDocu" color="7" fill="1" visible="yes" active="yes"/>
<layer number="91" name="Nets" color="2" fill="1" visible="no" active="no"/>
<layer number="92" name="Busses" color="1" fill="1" visible="no" active="no"/>
<layer number="93" name="Pins" color="2" fill="1" visible="no" active="no"/>
<layer number="94" name="Symbols" color="4" fill="1" visible="no" active="no"/>
<layer number="95" name="Names" color="7" fill="1" visible="no" active="no"/>
<layer number="96" name="Values" color="7" fill="1" visible="no" active="no"/>
<layer number="97" name="Info" color="7" fill="1" visible="no" active="no"/>
<layer number="98" name="Guide" color="6" fill="1" visible="no" active="no"/>
</layers>
<board>
<plain>
<wire x1="0" y1="0" x2="100" y2="0" width="0" layer="20"/>
<wire x1="100" y1="0" x2="100" y2="80" width="0" layer="20"/>
<wire x1="100" y1="80" x2="0" y2="80" width="0" layer="20"/>
<wire x1="0" y1="80" x2="0" y2="0" width="0" layer="20"/>
</plain>
<libraries>
<library name="linear">
<packages>
<package name="DIL08">
<description>&lt;b&gt;Dual In Line Package&lt;/b&gt;</description>
<wire x1="5.08" y1="2.921" x2="-5.08" y2="2.921" width="0.1524" layer="21"/>
<wire x1="-5.08" y1="-2.921" x2="5.08" y2="-2.921" width="0.1524" layer="21"/>
<wire x1="5.08" y1="2.921" x2="5.08" y2="-2.921" width="0.1524" layer="21"/>
<wire x1="-5.08" y1="2.921" x2="-5.08" y2="1.016" width="0.1524" layer="21"/>
<wire x1="-5.08" y1="-2.921" x2="-5.08" y2="-1.016" width="0.1524" layer="21"/>
<wire x1="-5.08" y1="1.016" x2="-5.08" y2="-1.016" width="0.1524" layer="21" curve="-180"/>
<pad name="1" x="-3.81" y="-3.81" drill="0.8128" diameter="1.27" rot="R90"/>
<pad name="2" x="-1.27" y="-3.81" drill="0.8128" diameter="1.27" rot="R90"/>
<pad name="7" x="-1.27" y="3.81" drill="0.8128" diameter="1.27" rot="R90"/>
<pad name="8" x="-3.81" y="3.81" drill="0.8128" diameter="1.27" rot="R90"/>
<pad name="3" x="1.27" y="-3.81" drill="0.8128" diameter="1.27" rot="R90"/>
<pad name="4" x="3.81" y="-3.81" drill="0.8128" diameter="1.27" rot="R90"/>
<pad name="6" x="1.27" y="3.81" drill="0.8128" diameter="1.27" rot="R90"/>
<pad name="5" x="3.81" y="3.81" drill="0.8128" diameter="1.27" rot="R90"/>
<text x="-5.334" y="-2.921" size="1.27" layer="25" ratio="10" rot="R90">&gt;NAME</text>
<text x="-3.556" y="-0.635" size="1.27" layer="27" ratio="10">&gt;VALUE</text>
</package>
</packages>
</library>
<library name="rcl">
<packages>
<package name="0207/10">
<description>&lt;b&gt;RESISTOR&lt;/b&gt;&lt;p&gt;
type 0207, grid 10 mm</description>
<wire x1="5.08" y1="0" x2="4.064" y2="0" width="0.6096" layer="51"/>
<wire x1="-5.08" y1="0" x2="-4.064" y2="0" width="0.6096" layer="51"/>
<wire x1="-3.175" y1="0.889" x2="-2.921" y2="1.143" width="0.1524" layer="21" curve="-90"/>
<wire x1="-3.175" y1="-0.889" x2="-2.921" y2="-1.143" width="0.1524" layer="21" curve="90"/>
<wire x1="2.921" y1="-1.143" x2="3.175" y2="-0.889" width="0.1524" layer="21" curve="90"/>
<wire x1="2.921" y1="1.143" x2="3.175" y2="0.889" width="0.1524" layer="21" curve="-90"/>
<wire x1="-3.175" y1="-0.889" x2="-3.175" y2="0.889" width="0.1524" layer="21"/>
<wire x1="-2.921" y1="1.143" x2="-2.54" y2="1.143" width="0.1524" layer="21"/>
<wire x1="-2.413" y1="1.016" x2="-2.54" y2="1.143" width="0.1524" layer="21"/>
<wire x1="-2.921" y1="-1.143" x2="-2.54" y2="-1.143" width="0.1524" layer="21"/>
<wire x1="-2.413" y1="-1.016" x2="-2.54" y2="-1.143" width="0.1524" layer="21"/>
<wire x1="2.413" y1="1.016" x2="2.54" y2="1.143" width="0.1524" layer="21"/>
<wire x1="2.413" y1="1.016" x2="-2.413" y2="1.016" width="0.1524" layer="21"/>
<wire x1="2.413" y1="-1.016" x2="2.54" y2="-1.143" width="0.1524" layer="21"/>
<wire x1="2.413" y1="-1.016" x2="-2.413" y2="-1.016" width="0.1524" layer="21"/>
<wire x1="2.921" y1="1.143" x2="2.54" y2="1.143" width="0.1524" layer="21"/>
<wire x1="2.921" y1="-1.143" x2="2.54" y2="-1.143" width="0.1524" layer="21"/>
<wire x1="3.175" y1="-0.889" x2="3.175" y2="0.889" width="0.1524" layer="21"/>
<pad name="1" x="-5.08" y="0" drill="0.8128" shape="octagon"/>
<pad name="2" x="5.08" y="0" drill="0.8128" shape="octagon"/>
<text x="-3.048" y="1.524" size="1.27" layer="25" ratio="10">&gt;NAME</text>
<text x="-2.2606" y="-0.635" size="1.27" layer="27" ratio="10">&gt;VALUE</text>
<rectangle x1="3.175" y1="-0.3048" x2="4.0386" y2="0.3048" layer="21"/>
<rectangle x1="-4.0386" y1="-0.3048" x2="-3.175" y2="0.3048" layer="21"/>
</package>
<package name="C075-032X103">
<description>&lt;b&gt;CAPACITOR&lt;/b&gt;&lt;p&gt;
grid 7.5 mm, outline 3.2 x 10.3 mm</description>
<wire x1="4.826" y1="1.524" x2="-4.826" y2="1.524" width="0.1524" layer="21"/>
<wire x1="-5.08" y1="1.27" x2="-5.08" y2="-1.27" width="0.1524" layer="21"/>
<wire x1="-4.826" y1="-1.524" x2="4.826" y2="-1.524" width="0.1524" layer="21"/>
<wire x1="5.08" y1="-1.27" x2="5.08" y2="1.27" width="0.1524" layer="21"/>
<wire x1="4.826" y1="1.524" x2="5.08" y2="1.27" width="0.1524" layer="21" curve="-90"/>
<wire x1="4.826" y1="-1.524" x2="5.08" y2="-1.27" width="0.1524" layer="21" curve="90"/>
<wire x1="-5.08" y1="-1.27" x2="-4.826" y2="-1.524" width="0.1524" layer="21" curve="90"/>
<wire x1="-5.08" y1="1.27" x2="-4.826" y2="1.524" width="0.1524" layer="21" curve="-90"/>
<wire x1="0.508" y1="0" x2="2.54" y2="0" width="0.1524" layer="21"/>
<wire x1="-2.54" y1="0" x2="-0.508" y2="0" width="0.1524" layer="21"/>
<wire x1="-0.508" y1="0.889" x2="-0.508" y2="0" width="0.4064" layer="21"/>
<wire x1="-0.508" y1="0" x2="-0.508" y2="-0.889" width="0.4064" layer="21"/>
<wire x1="0.508" y1="0.889" x2="0.508" y2="0" width="0.4064" layer="21"/>
<wire x1="0.508" y1="0" x2="0.508" y2="-0.889" width="0.4064" layer="21"/>
<pad name="1" x="-3.81" y="0" drill="0.9144" shape="octagon"/>
<pad name="2" x="3.81" y="0" drill="0.9144" shape="octagon"/>
<text x="-4.826" y="1.905" size="1.27" layer="25" ratio="10">&gt;NAME</text>
<text x="-4.826" y="-3.048" size="1.27" layer="27" ratio="10">&gt;VALUE</text>
</package>
<package name="PT-10">
<description>&lt;b&gt;Trimm Potentiometer&lt;/b&gt;</description>
<wire x1="-3.175" y1="-4.064" x2="3.175" y2="-4.064" width="0.127" layer="21" curve="-288.924644"/>
<wire x1="3.175" y1="-4.064" x2="3.175" y2="-5.715" width="0.127" layer="51"/>
<wire x1="-3.175" y1="-5.715" x2="-3.175" y2="-4.064" width="0.127" layer="51"/>
<wire x1="-2.794" y1="-5.715" x2="-2.794" y2="-3.175" width="0.127" layer="51"/>
<wire x1="-2.794" y1="-3.175" x2="-1.905" y2="-2.54" width="0.127" layer="21"/>
<wire x1="-1.905" y1="-2.54" x2="-0.635" y2="-3.175" width="0.127" layer="21"/>
<wire x1="-0.635" y1="-3.175" x2="-0.635" y2="-4.445" width="0.127" layer="21"/>
<wire x1="-0.635" y1="-4.445" x2="-1.27" y2="-4.445" width="0.127" layer="21"/>
<wire x1="-1.27" y1="-4.445" x2="-1.27" y2="-5.715" width="0.127" layer="21"/>
<wire x1="1.27" y1="-5.715" x2="1.27" y2="-4.445" width="0.127" layer="21"/>
<wire x1="1.27" y1="-4.445" x2="0.635" y2="-4.445" width="0.127" layer="21"/>
<wire x1="0.635" y1="-4.445" x2="0.635" y2="-3.175" width="0.127" layer="21"/>
<wire x1="0.635" y1="-3.175" x2="1.905" y2="-2.54" width="0.127" layer="21"/>
<wire x1="1.905" y1="-2.54" x2="2.794" y2="-3.175" width="0.127" layer="21"/>
<wire x1="2.794" y1="-3.175" x2="2.794" y2="-5.715" width="0.127" layer="51"/>
<wire x1="-3.175" y1="-5.715" x2="3.175" y2="-5.715" width="0.127" layer="51"/>
<wire x1="0.889" y1="1.397" x2="-0.127" y2="0.381" width="0.127" layer="21"/>
<wire x1="-0.127" y1="0.381" x2="-0.508" y2="0.762" width="0.127" layer="21"/>
<wire x1="-0.508" y1="0.762" x2="-0.508" y2="0" width="0.127" layer="21"/>
<wire x1="-0.508" y1="0" x2="-1.397" y2="-0.889" width="0.127" layer="21"/>
<wire x1="1.397" y1="0.889" x2="0.381" y2="-0.127" width="0.127" layer="21"/>
<wire x1="0.381" y1="-0.127" x2="0.762" y2="-0.508" width="0.127" layer="21"/>
<wire x1="0.762" y1="-0.508" x2="0" y2="-0.508" width="0.127" layer="21"/>
<wire x1="0" y1="-0.508" x2="-0.889" y2="-1.397" width="0.127" layer="21"/>
<circle x="0" y="0" radius="1.8034" width="0.127" layer="21"/>
<circle x="0" y="0" radius="2.794" width="0.0508" layer="21"/>
<pad name="1" x="-2.54" y="-5.08" drill="1.016" diameter="1.778" shape="octagon"/>
<pad name="2" x="2.54" y="-5.08" drill="1.016" diameter="1.778" shape="octagon"/>
<pad name="3" x="0" y="5.08" drill="1.016" diameter="1.778" shape="octagon"/>
<text x="-3.175" y="6.35" size="1.27" layer="25" ratio="10">&gt;NAME</text>
<text x="-3.048" y="-7.62" size="1.27" layer="27" ratio="10">&gt;VALUE</text>
</package>
<package name="0207/12">
<description>&lt;b&gt;RESISTOR&lt;/b&gt;&lt;p&gt;
type 0207, grid 12 mm</description>
<wire x1="6.35" y1="0" x2="5.334" y2="0" width="0.6096" layer="51"/>
<wire x1="-6.35" y1="0" x2="-5.334" y2="0" width="0.6096" layer="51"/>
<wire x1="-3.175" y1="0.889" x2="-2.921" y2="1.143" width="0.1524" layer="21" curve="-90"/>
<wire x1="-3.175" y1="-0.889" x2="-2.921" y2="-1.143" width="0.1524" layer="21" curve="90"/>
<wire x1="2.921" y1="-1.143" x2="3.175" y2="-0.889" width="0.1524" layer="21" curve="90"/>
<wire x1="2.921" y1="1.143" x2="3.175" y2="0.889" width="0.1524" layer="21" curve="-90"/>
<wire x1="-3.175" y1="-0.889" x2="-3.175" y2="0.889" width="0.1524" layer="21"/>
<wire x1="-2.921" y1="1.143" x2="-2.54" y2="1.143" width="0.1524" layer="21"/>
<wire x1="-2.413" y1="1.016" x2="-2.54" y2="1.143" width="0.1524" layer="21"/>
<wire x1="-2.921" y1="-1.143" x2="-2.54" y2="-1.143" width="0.1524" layer="21"/>
<wire x1="-2.413" y1="-1.016" x2="-2.54" y2="-1.143" width="0.1524" layer="21"/>
<wire x1="2.413" y1="1.016" x2="2.54" y2="1.143" width="0.1524" layer="21"/>
<wire x1="2.413" y1="1.016" x2="-2.413" y2="1.016" width="0.1524" layer="21"/>
<wire x1="2.413" y1="-1.016" x2="2.54" y2="-1.143" width="0.1524" layer="21"/>
<wire x1="2.413" y1="-1.016" x2="-2.413" y2="-1.016" width="0.1524" layer="21"/>
<wire x1="2.921" y1="1.143" x2="2.54" y2="1.143" width="0.1524" layer="21"/>
<wire x1="2.921" y1="-1.143" x2="2.54" y2="-1.143" width="0.1524" layer="21"/>
<wire x1="3.175" y1="-0.889" x2="3.175" y2="0.889" width="0.1524" layer="21"/>
<wire x1="4.445" y1="0" x2="4.064" y2="0" width="0.6096" layer="21"/>
<wire x1="-4.445" y1="0" x2="-4.064" y2="0" width="0.6096" layer="21"/>
<pad name="1" x="-6.35" y="0" drill="0.8128" shape="octagon"/>
<pad name="2" x="6.35" y="0" drill="0.8128" shape="octagon"/>
<text x="-3.175" y="1.397" size="1.27" layer="25" ratio="10">&gt;NAME</text>
<text x="-2.286" y="-0.6858" size="1.27" layer="27" ratio="10">&gt;VALUE</text>
<rectangle x1="3.175" y1="-0.3048" x2="4.0386" y2="0.3048" layer="21"/>
<rectangle x1="-4.0386" y1="-0.3048" x2="-3.175" y2="0.3048" layer="21"/>
<rectangle x1="4.445" y1="-0.3048" x2="5.3086" y2="0.3048" layer="21"/>
<rectangle x1="-5.3086" y1="-0.3048" x2="-4.445" y2="0.3048" layer="21"/>
</package>
</packages>
</library>
<library name="pot">
<packages>
<package name="B64W">
<description>&lt;b&gt;POTENTIOMETER&lt;/b&gt;&lt;p&gt;
Beckman Helitrim 64</description>
<wire x1="3.175" y1="1.016" x2="-3.175" y2="1.016" width="0.1524" layer="21"/>
<wire x1="-3.175" y1="1.016" x2="-3.175" y2="0.762" width="0.1524" layer="21"/>
<wire x1="-3.175" y1="0.762" x2="-3.175" y2="-0.762" width="0.1524" layer="51"/>
<wire x1="-3.175" y1="-0.762" x2="-3.175" y2="-3.302" width="0.1524" layer="21"/>
<wire x1="-3.175" y1="-3.302" x2="-0.762" y2="-3.302" width="0.1524" layer="21"/>
<wire x1="-0.762" y1="-3.302" x2="0.762" y2="-3.302" width="0.1524" layer="51"/>
<wire x1="0.762" y1="-3.302" x2="3.175" y2="-3.302" width="0.1524" layer="21"/>
<wire x1="3.175" y1="-3.302" x2="3.175" y2="-0.762" width="0.1524" layer="21"/>
<wire x1="3.175" y1="-0.762" x2="3.175" y2="0.762" width="0.1524" layer="51"/>
<wire x1="3.175" y1="0.762" x2="3.175" y2="1.016" width="0.1524" layer="21"/>
<wire x1="2.667" y1="-1.143" x2="1.651" y2="-2.159" width="0.3048" layer="21"/>
<wire x1="-0.254" y1="-1.778" x2="-0.635" y2="-1.778" width="0.1524" layer="51"/>
<wire x1="-0.254" y1="-1.778" x2="-0.381" y2="-1.905" width="0.1524" layer="51"/>
<wire x1="-0.254" y1="-1.778" x2="-0.381" y2="-1.651" width="0.1524" layer="51"/>
<wire x1="-0.508" y1="-2.032" x2="-0.508" y2="-1.524" width="0.1524" layer="51"/>
<wire x1="-0.508" y1="-2.032" x2="-0.635" y2="-2.159" width="0.1524" layer="51"/>
<wire x1="-0.508" y1="-1.524" x2="-0.635" y2="-1.397" width="0.1524" layer="51"/>
<wire x1="-0.381" y1="-1.905" x2="-0.381" y2="-1.651" width="0.1524" layer="51"/>
<wire x1="-0.381" y1="-1.905" x2="-0.508" y2="-2.032" width="0.1524" layer="51"/>
<wire x1="-0.381" y1="-1.651" x2="-0.508" y2="-1.524" width="0.1524" layer="51"/>
<wire x1="-0.635" y1="-1.778" x2="-0.635" y2="-1.397" width="0.1524" layer="51"/>
<wire x1="-0.635" y1="-2.159" x2="-0.635" y2="-1.778" width="0.1524" layer="51"/>
<wire x1="-0.762" y1="-2.286" x2="-0.635" y2="-2.159" width="0.1524" layer="51"/>
<wire x1="-0.635" y1="-1.397" x2="-0.762" y2="-1.27" width="0.1524" layer="51"/>
<wire x1="-0.762" y1="-1.27" x2="-0.762" y2="-2.286" width="0.1524" layer="51"/>
<wire x1="-2.54" y1="-1.778" x2="-0.635" y2="-1.778" width="0.1524" layer="51"/>
<wire x1="1.524" y1="-1.016" x2="3.048" y2="-1.524" width="0.1524" layer="21" curve="233.130102"/>
<wire x1="1.27" y1="-1.524" x2="3.048" y2="-1.524" width="0.1524" layer="51" curve="-163.739795"/>
<pad name="A" x="2.54" y="0" drill="0.8128" shape="long"/>
<pad name="E" x="-2.54" y="0" drill="0.8128" shape="long"/>
<pad name="S" x="0" y="-2.54" drill="0.8128" shape="long"/>
<text x="-3.175" y="1.4732" size="1.27" layer="25" ratio="10">&gt;NAME</text>
<text x="-3.175" y="-4.953" size="1.27" layer="27" ratio="10">&gt;VALUE</text>
<text x="-1.651" y="-0.508" size="1.27" layer="21" ratio="10">3</text>
<text x="0.762" y="-0.508" size="1.27" layer="21" ratio="10">1</text>
<text x="-0.127" y="-2.413" size="1.27" layer="51" ratio="10">3</text>
</package>
</packages>
</library>
<library name="pinhead">
<packages>
<package name="1X01">
<description>&lt;b&gt;PIN HEADER&lt;/b&gt;</description>
<wire x1="-0.635" y1="1.27" x2="0.635" y2="1.27" width="0.1524" layer="21"/>
<wire x1="0.635" y1="1.27" x2="1.27" y2="0.635" width="0.1524" layer="21"/>
<wire x1="1.27" y1="0.635" x2="1.27" y2="-0.635" width="0.1524" layer="21"/>
<wire x1="1.27" y1="-0.635" x2="0.635" y2="-1.27" width="0.1524" layer="21"/>
<wire x1="-1.27" y1="0.635" x2="-1.27" y2="-0.635" width="0.1524" layer="21"/>
<wire x1="-0.635" y1="1.27" x2="-1.27" y2="0.635" width="0.1524" layer="21"/>
<wire x1="-1.27" y1="-0.635" x2="-0.635" y2="-1.27" width="0.1524" layer="21"/>
<wire x1="0.635" y1="-1.27" x2="-0.635" y2="-1.27" width="0.1524" layer="21"/>
<pad name="1" x="0" y="0" drill="1.016" shape="octagon"/>
<text x="-1.3462" y="1.8288" size="1.27" layer="25" ratio="10">&gt;NAME</text>
<text x="-1.27" y="-3.175" size="1.27" layer="27">&gt;VALUE</text>
<rectangle x1="-0.254" y1="-0.254" x2="0.254" y2="0.254" layer="51"/>
</package>
</packages>
</library>
<library name="con-subd">
<description>&lt;b&gt;SUB-D Connectors&lt;/b&gt;&lt;p&gt;
Harting&lt;br&gt;
NorComp&lt;br&gt;
&lt;p&gt;
PREFIX :&lt;br&gt;
H = High density&lt;br&gt;
F = Female&lt;br&gt;
M = Male&lt;p&gt;
NUMBER: Number of pins&lt;p&gt;
SUFFIX :&lt;br&gt;
H = Horizontal&lt;br&gt;
V = Vertical &lt;br&gt;
P = Shield pin on housing&lt;br&gt;
B = No mounting holes&lt;br&gt;
S = Pins individually placeable (Single)&lt;br&gt;
D = Direct mounting &lt;p&gt;
&lt;author&gt;Created by librarian@cadsoft.de&lt;/author&gt;</description>
<packages>
<package name="F09V">
<description>&lt;b&gt;SUB-D&lt;/b&gt;</description>
<wire x1="-7.5184" y1="-2.9464" x2="-8.3058" y2="2.3368" width="0.1524" layer="21"/>
<wire x1="6.223" y1="-3.937" x2="7.5317" y2="-2.905" width="0.1524" layer="21" curve="76.489196"/>
<wire x1="6.985" y1="3.937" x2="8.3005" y2="2.3038" width="0.1524" layer="21" curve="-102.298925"/>
<wire x1="8.3058" y1="2.3114" x2="7.5184" y2="-2.921" width="0.1524" layer="21"/>
<wire x1="-6.985" y1="3.937" x2="6.985" y2="3.937" width="0.1524" layer="21"/>
<wire x1="-8.3051" y1="2.3268" x2="-6.985" y2="3.937" width="0.1524" layer="21" curve="-101.30773"/>
<wire x1="-7.5259" y1="-2.9295" x2="-6.223" y2="-3.937" width="0.1524" layer="21" curve="75.428151"/>
<wire x1="-6.223" y1="-3.937" x2="6.223" y2="-3.937" width="0.1524" layer="21"/>
<wire x1="-12.7" y1="-6.223" x2="-12.7" y2="-6.096" width="0.1524" layer="21"/>
<wire x1="-12.7" y1="-6.223" x2="-10.16" y2="-6.223" width="0.1524" layer="21"/>
<wire x1="-12.7" y1="-6.096" x2="-10.16" y2="-6.096" width="0.1524" layer="21"/>
<wire x1="-10.16" y1="-6.096" x2="-10.16" y2="-6.223" width="0.1524" layer="21"/>
<wire x1="-10.16" y1="-6.223" x2="10.16" y2="-6.223" width="0.1524" layer="21"/>
<wire x1="-14.859" y1="-6.223" x2="-12.7" y2="-6.223" width="0.1524" layer="21"/>
<wire x1="-15.494" y1="-5.588" x2="-14.859" y2="-6.223" width="0.1524" layer="21" curve="90"/>
<wire x1="14.859" y1="-6.223" x2="15.494" y2="-5.588" width="0.1524" layer="21" curve="90"/>
<wire x1="14.859" y1="6.223" x2="12.7" y2="6.223" width="0.1524" layer="21"/>
<wire x1="15.494" y1="5.588" x2="15.494" y2="-5.588" width="0.1524" layer="21"/>
<wire x1="14.859" y1="6.223" x2="15.494" y2="5.588" width="0.1524" layer="21" curve="-90"/>
<wire x1="-15.494" y1="5.588" x2="-15.494" y2="-5.588" width="0.1524" layer="21"/>
<wire x1="-15.494" y1="5.588" x2="-14.859" y2="6.223" width="0.1524" layer="21" curve="-90"/>
<wire x1="10.16" y1="-6.223" x2="10.16" y2="-6.096" width="0.1524" layer="21"/>
<wire x1="10.16" y1="-6.223" x2="12.7" y2="-6.223" width="0.1524" layer="21"/>
<wire x1="10.16" y1="-6.096" x2="12.7" y2="-6.096" width="0.1524" layer="21"/>
<wire x1="12.7" y1="-6.096" x2="12.7" y2="-6.223" width="0.1524" layer="21"/>
<wire x1="12.7" y1="-6.223" x2="14.859" y2="-6.223" width="0.1524" layer="21"/>
<wire x1="10.16" y1="6.223" x2="10.16" y2="6.096" width="0.1524" layer="21"/>
<wire x1="10.16" y1="6.223" x2="-10.16" y2="6.223" width="0.1524" layer="21"/>
<wire x1="10.16" y1="6.096" x2="12.7" y2="6.096" width="0.1524" layer="21"/>
<wire x1="12.7" y1="6.096" x2="12.7" y2="6.223" width="0.1524" layer="21"/>
<wire x1="12.7" y1="6.223" x2="10.16" y2="6.223" width="0.1524" layer="21"/>
<wire x1="-12.7" y1="6.223" x2="-12.7" y2="6.096" width="0.1524" layer="21"/>
<wire x1="-12.7" y1="6.223" x2="-14.859" y2="6.223" width="0.1524" layer="21"/>
<wire x1="-12.7" y1="6.096" x2="-10.16" y2="6.096" width="0.1524" layer="21"/>
<wire x1="-10.16" y1="6.096" x2="-10.16" y2="6.223" width="0.1524" layer="21"/>
<wire x1="-10.16" y1="6.223" x2="-12.7" y2="6.223" width="0.1524" layer="21"/>
<circle x="-12.5222" y="0" radius="2.667" width="0" layer="42"/>
<circle x="-12.5222" y="0" radius="2.667" width="0" layer="43"/>
<circle x="12.5222" y="0" radius="2.667" width="0" layer="42"/>
<circle x="12.5222" y="0" radius="2.667" width="0" layer="43"/>
<circle x="1.3716" y="-1.4224" radius="0.762" width="0.254" layer="51"/>
<circle x="2.7432" y="1.4224" radius="0.762" width="0.254" layer="51"/>
<circle x="4.1148" y="-1.4224" radius="0.762" width="0.254" layer="51"/>
<circle x="5.4864" y="1.4224" radius="0.762" width="0.254" layer="51"/>
<circle x="0" y="1.4224" radius="0.762" width="0.254" layer="51"/>
<circle x="-1.3716" y="-1.4224" radius="0.762" width="0.254" layer="51"/>
<circle x="-2.7432" y="1.4224" radius="0.762" width="0.254" layer="51"/>
<circle x="-4.1148" y="-1.4224" radius="0.762" width="0.254" layer="51"/>
<circle x="-5.4864" y="1.4224" radius="0.762" width="0.254" layer="51"/>
<circle x="-12.5222" y="0" radius="1.651" width="0.1524" layer="21"/>
<circle x="12.5222" y="0" radius="1.651" width="0.1524" layer="21"/>
<pad name="1" x="5.4864" y="1.4224" drill="1.016" shape="octagon"/>
<pad name="2" x="2.7432" y="1.4224" drill="1.016" shape="octagon"/>
<pad name="3" x="0" y="1.4224" drill="1.016" shape="octagon"/>
<pad name="4" x="-2.7432" y="1.4224" drill="1.016" shape="octagon"/>
<pad name="5" x="-5.4864" y="1.4224" drill="1.016" shape="octagon"/>
<pad name="6" x="4.1148" y="-1.4224" drill="1.016" shape="octagon"/>
<pad name="7" x="1.3716" y="-1.4224" drill="1.016" shape="octagon"/>
<pad name="8" x="-1.3716" y="-1.4224" drill="1.016" shape="octagon"/>
<pad name="9" x="-4.1148" y="-1.4224" drill="1.016" shape="octagon"/>
<text x="5.08" y="2.54" size="0.9906" layer="21" ratio="12">1</text>
<text x="2.286" y="2.54" size="0.9906" layer="21" ratio="12">2</text>
<text x="-0.508" y="2.54" size="0.9906" layer="21" ratio="12">3</text>
<text x="-3.175" y="2.54" size="0.9906" layer="21" ratio="12">4</text>
<text x="-5.969" y="2.54" size="0.9906" layer="21" ratio="12">5</text>
<text x="3.81" y="-3.556" size="0.9906" layer="21" ratio="12">6</text>
<text x="1.016" y="-3.556" size="0.9906" layer="21" ratio="12">7</text>
<text x="-1.778" y="-3.556" size="0.9906" layer="21" ratio="12">8</text>
<text x="-4.572" y="-3.556" size="0.9906" layer="21" ratio="12">9</text>
<text x="-15.367" y="6.985" size="1.778" layer="25" ratio="10">&gt;NAME</text>
<text x="-2.54" y="6.985" size="1.778" layer="27" ratio="10">&gt;VALUE</text>
<hole x="-12.5222" y="0" drill="3.302"/>
<hole x="12.5222" y="0" drill="3.302"/>
</package>
</packages>
</library>
<library name="switch">
<packages>
<package name="CK103X04">
<description>&lt;b&gt;ROTARY SWITCH&lt;/b&gt;&lt;p&gt;
C&amp;K</description>
<wire x1="5.5372" y1="-11.8618" x2="7.4886" y2="-10.719" width="0.1524" layer="21" curve="126.162725"/>
<wire x1="-7.493" y1="-10.7188" x2="-5.535" y2="-11.8652" width="0.1524" layer="21" curve="126.169754"/>
<wire x1="-7.4889" y1="10.719" x2="-5.5371" y2="11.862" width="0.1524" layer="21" curve="-126.162869"/>
<wire x1="-1.1684" y1="-8.5598" x2="1.1684" y2="-8.5598" width="0.1524" layer="21" curve="-344.454494"/>
<wire x1="2.667" y1="-1.4986" x2="2.667" y2="1.4986" width="0.1524" layer="21" curve="58.663679"/>
<wire x1="4.2418" y1="-2.5654" x2="4.2418" y2="2.5654" width="0.1524" layer="21" curve="62.330294"/>
<wire x1="-1.4986" y1="2.667" x2="1.4986" y2="2.667" width="0.1524" layer="21" curve="-58.663679"/>
<wire x1="-2.5654" y1="4.2418" x2="2.5654" y2="4.2418" width="0.1524" layer="21" curve="-62.330294"/>
<wire x1="-4.2418" y1="2.5654" x2="-4.2418" y2="-2.5654" width="0.1524" layer="21" curve="62.330294"/>
<wire x1="-2.667" y1="1.4986" x2="-2.667" y2="-1.4986" width="0.1524" layer="21" curve="58.663679"/>
<wire x1="-1.4986" y1="-2.667" x2="1.4986" y2="-2.667" width="0.1524" layer="21" curve="58.663679"/>
<wire x1="-2.5654" y1="-4.2418" x2="2.5654" y2="-4.2418" width="0.1524" layer="21" curve="62.330294"/>
<wire x1="-3.937" y1="6.8072" x2="3.937" y2="6.8072" width="0.1524" layer="21"/>
<wire x1="7.874" y1="0" x2="3.937" y2="-6.8072" width="0.1524" layer="21"/>
<wire x1="3.937" y1="-6.8072" x2="-3.937" y2="-6.8072" width="0.1524" layer="21"/>
<wire x1="-3.937" y1="-6.8072" x2="-7.874" y2="0" width="0.1524" layer="21"/>
<wire x1="-7.874" y1="0" x2="-3.937" y2="6.8072" width="0.1524" layer="21"/>
<wire x1="-1.27" y1="0" x2="1.397" y2="0" width="0.1524" layer="21"/>
<wire x1="0" y1="-1.397" x2="0" y2="1.397" width="0.1524" layer="21"/>
<wire x1="5.535" y1="11.8652" x2="7.493" y2="10.7188" width="0.1524" layer="21" curve="-126.169754"/>
<wire x1="3.937" y1="6.8072" x2="7.874" y2="0" width="0.1524" layer="21"/>
<wire x1="2.5654" y1="4.2418" x2="4.2418" y2="2.5654" width="0.1524" layer="51" curve="-27.669706"/>
<wire x1="1.4986" y1="2.667" x2="2.667" y2="1.4986" width="0.1524" layer="51" curve="-31.336321"/>
<wire x1="-2.667" y1="1.4986" x2="-1.4986" y2="2.667" width="0.1524" layer="51" curve="-31.336321"/>
<wire x1="-4.2418" y1="2.5654" x2="-2.5654" y2="4.2418" width="0.1524" layer="51" curve="-27.669706"/>
<wire x1="-2.667" y1="-1.4986" x2="-1.4986" y2="-2.667" width="0.1524" layer="51" curve="31.336321"/>
<wire x1="-4.2418" y1="-2.5654" x2="-2.5654" y2="-4.2418" width="0.1524" layer="51" curve="27.669706"/>
<wire x1="1.4986" y1="-2.667" x2="2.667" y2="-1.4986" width="0.1524" layer="51" curve="31.336321"/>
<wire x1="2.5654" y1="-4.2418" x2="4.2418" y2="-2.5654" width="0.1524" layer="51" curve="27.669706"/>
<wire x1="-0.635" y1="-9.525" x2="0.635" y2="-9.525" width="0.1524" layer="21"/>
<wire x1="0" y1="-8.89" x2="0" y2="-10.16" width="0.1524" layer="21"/>
<circle x="0" y="-9.525" radius="1.524" width="0.1524" layer="21"/>
<circle x="0" y="0" radius="13.081" width="0.1524" layer="21"/>
<circle x="0" y="0" radius="6.604" width="0.1524" layer="21"/>
<pad name="C" x="2.8702" y="-2.8702" drill="1.3208" shape="octagon"/>
<pad name="A" x="-2.8702" y="-2.8702" drill="1.3208" shape="octagon"/>
<pad name="A2" x="-7.7724" y="-7.7724" drill="1.3208" shape="octagon"/>
<pad name="A1" x="-2.8448" y="-10.6172" drill="1.3208" shape="octagon"/>
<pad name="C4" x="2.8448" y="-10.6172" drill="1.3208" shape="octagon"/>
<pad name="C3" x="7.7724" y="-7.7724" drill="1.3208" shape="octagon"/>
<pad name="C2" x="10.6172" y="-2.8448" drill="1.3208" shape="octagon"/>
<pad name="C1" x="10.6172" y="2.8448" drill="1.3208" shape="octagon"/>
<pad name="B4" x="7.7724" y="7.7724" drill="1.3208" shape="octagon"/>
<pad name="B3" x="2.8448" y="10.6172" drill="1.3208" shape="octagon"/>
<pad name="B2" x="-2.8448" y="10.6172" drill="1.3208" shape="octagon"/>
<pad name="B1" x="-7.7724" y="7.7724" drill="1.3208" shape="octagon"/>
<pad name="A4" x="-10.6172" y="2.8448" drill="1.3208" shape="octagon"/>
<pad name="A3" x="-10.6172" y="-2.8448" drill="1.3208" shape="octagon"/>
<pad name="B" x="0" y="4.0591" drill="1.3208" shape="octagon"/>
<text x="-2.54" y="13.462" size="1.778" layer="25" ratio="10">&gt;NAME</text>
<text x="-5.08" y="-15.24" size="1.778" layer="27" ratio="10">&gt;VALUE</text>
<text x="-6.35" y="-10.16" size="1.27" layer="21" ratio="10">A1</text>
<text x="-10.16" y="-6.35" size="1.27" layer="21" ratio="10">A2</text>
<text x="-12.065" y="-1.27" size="1.27" layer="21" ratio="10">A3</text>
<text x="-10.795" y="4.445" size="1.27" layer="21" ratio="10">A4</text>
<text x="-6.985" y="8.89" size="1.27" layer="21" ratio="10">B1</text>
<text x="-1.27" y="10.16" size="1.27" layer="21" ratio="10">B2</text>
<text x="3.81" y="8.255" size="1.27" layer="21" ratio="10">B3</text>
<text x="8.255" y="5.08" size="1.27" layer="21" ratio="10">B4</text>
<text x="9.525" y="0" size="1.27" layer="21" ratio="10">C1</text>
<text x="8.89" y="-5.715" size="1.27" layer="21" ratio="10">C2</text>
<text x="4.445" y="-10.16" size="1.27" layer="21" ratio="10">C3</text>
<text x="-0.635" y="-12.7" size="1.27" layer="21" ratio="10">C4</text>
</package>
</packages>
</library>
</libraries>
<attributes>
</attributes>
<variantdefs>
</variantdefs>
<classes>
<class number="0" name="default" width="0" drill="0">
</class>
</classes>
<designrules name="default">
<description language="de">&lt;b&gt;EAGLE Design Rules&lt;/b&gt;
&lt;p&gt;
Die Standard-Design-Rules sind so gewählt, dass sie für 
die meisten Anwendungen passen. Sollte ihre Platine 
besondere Anforderungen haben, treffen Sie die erforderlichen
Einstellungen hier und speichern die Design Rules unter 
einem neuen Namen ab.</description>
<description language="en">&lt;b&gt;EAGLE Design Rules&lt;/b&gt;
&lt;p&gt;
The default Design Rules have been set to cover
a wide range of applications. Your particular design
may have different requirements, so please make the
necessary adjustments and save your customized
design rules under a new name.</description>
<param name="layerSetup" value="(1*16)"/>
<param name="mtCopper" value="0.035mm 0.035mm 0.035mm 0.035mm 0.035mm 0.035mm 0.035mm 0.035mm 0.035mm 0.035mm 0.035mm 0.035mm 0.035mm 0.035mm 0.035mm 0.035mm"/>
<param name="mtIsolate" value="1.5mm 0.15mm 0.2mm 0.15mm 0.2mm 0.15mm 0.2mm 0.15mm 0.2mm 0.15mm 0.2mm 0.15mm 0.2mm 0.15mm 0.2mm"/>
<param name="mdWireWire" value="8mil"/>
<param name="mdWirePad" value="8mil"/>
<param name="mdWireVia" value="8mil"/>
<param name="mdPadPad" value="8mil"/>
<param name="mdPadVia" value="8mil"/>
<param name="mdViaVia" value="8mil"/>
<param name="mdSmdPad" value="8mil"/>
<param name="mdSmdVia" value="8mil"/>
<param name="mdSmdSmd" value="8mil"/>
<param name="mdViaViaSameLayer" value="8mil"/>
<param name="mnLayersViaInSmd" value="2"/>
<param name="mdCopperDimension" value="40mil"/>
<param name="mdDrill" value="8mil"/>
<param name="mdSmdStop" value="0mil"/>
<param name="msWidth" value="10mil"/>
<param name="msDrill" value="24mil"/>
<param name="msMicroVia" value="9.99mm"/>
<param name="msBlindViaRatio" value="0.5"/>
<param name="rvPadTop" value="0.25"/>
<param name="rvPadInner" value="0.25"/>
<param name="rvPadBottom" value="0.25"/>
<param name="rvViaOuter" value="0.25"/>
<param name="rvViaInner" value="0.25"/>
<param name="rvMicroViaOuter" value="0.25"/>
<param name="rvMicroViaInner" value="0.25"/>
<param name="rlMinPadTop" value="10mil"/>
<param name="rlMaxPadTop" value="20mil"/>
<param name="rlMinPadInner" value="10mil"/>
<param name="rlMaxPadInner" value="20mil"/>
<param name="rlMinPadBottom" value="10mil"/>
<param name="rlMaxPadBottom" value="20mil"/>
<param name="rlMinViaOuter" value="8mil"/>
<param name="rlMaxViaOuter" value="20mil"/>
<param name="rlMinViaInner" value="8mil"/>
<param name="rlMaxViaInner" value="20mil"/>
<param name="rlMinMicroViaOuter" value="4mil"/>
<param name="rlMaxMicroViaOuter" value="20mil"/>
<param name="rlMinMicroViaInner" value="4mil"/>
<param name="rlMaxMicroViaInner" value="20mil"/>
<param name="psTop" value="-1"/>
<param name="psBottom" value="-1"/>
<param name="psFirst" value="-1"/>
<param name="psElongationLong" value="100"/>
<param name="psElongationOffset" value="100"/>
<param name="mvStopFrame" value="1"/>
<param name="mvCreamFrame" value="0"/>
<param name="mlMinStopFrame" value="4mil"/>
<param name="mlMaxStopFrame" value="4mil"/>
<param name="mlMinCreamFrame" value="0mil"/>
<param name="mlMaxCreamFrame" value="0mil"/>
<param name="mlViaStopLimit" value="0mil"/>
<param name="srRoundness" value="0"/>
<param name="srMinRoundness" value="0mil"/>
<param name="srMaxRoundness" value="0mil"/>
<param name="slThermalIsolate" value="10mil"/>
<param name="slThermalsForVias" value="0"/>
<param name="dpMaxLengthDifference" value="10mm"/>
<param name="dpGapFactor" value="2.5"/>
<param name="checkGrid" value="0"/>
<param name="checkAngle" value="0"/>
<param name="checkFont" value="1"/>
<param name="checkRestrict" value="1"/>
<param name="useDiameter" value="13"/>
<param name="maxErrors" value="50"/>
</designrules>
<autorouter>
<pass name="Default">
<param name="RoutingGrid" value="50mil"/>
<param name="tpViaShape" value="round"/>
<param name="PrefDir.1" value="|"/>
<param name="PrefDir.2" value="0"/>
<param name="PrefDir.3" value="0"/>
<param name="PrefDir.4" value="0"/>
<param name="PrefDir.5" value="0"/>
<param name="PrefDir.6" value="0"/>
<param name="PrefDir.7" value="0"/>
<param name="PrefDir.8" value="0"/>
<param name="PrefDir.9" value="0"/>
<param name="PrefDir.10" value="0"/>
<param name="PrefDir.11" value="0"/>
<param name="PrefDir.12" value="0"/>
<param name="PrefDir.13" value="0"/>
<param name="PrefDir.14" value="0"/>
<param name="PrefDir.15" value="0"/>
<param name="PrefDir.16" value="-"/>
<param name="cfVia" value="8"/>
<param name="cfNonPref" value="5"/>
<param name="cfChangeDir" value="2"/>
<param name="cfOrthStep" value="2"/>
<param name="cfDiagStep" value="3"/>
<param name="cfExtdStep" value="0"/>
<param name="cfBonusStep" value="1"/>
<param name="cfMalusStep" value="1"/>
<param name="cfPadImpact" value="4"/>
<param name="cfSmdImpact" value="4"/>
<param name="cfBusImpact" value="0"/>
<param name="cfHugging" value="3"/>
<param name="cfAvoid" value="4"/>
<param name="cfPolygon" value="10"/>
<param name="cfBase.1" value="0"/>
<param name="cfBase.2" value="1"/>
<param name="cfBase.3" value="1"/>
<param name="cfBase.4" value="1"/>
<param name="cfBase.5" value="1"/>
<param name="cfBase.6" value="1"/>
<param name="cfBase.7" value="1"/>
<param name="cfBase.8" value="1"/>
<param name="cfBase.9" value="1"/>
<param name="cfBase.10" value="1"/>
<param name="cfBase.11" value="1"/>
<param name="cfBase.12" value="1"/>
<param name="cfBase.13" value="1"/>
<param name="cfBase.14" value="1"/>
<param name="cfBase.15" value="1"/>
<param name="cfBase.16" value="0"/>
<param name="mnVias" value="20"/>
<param name="mnSegments" value="9999"/>
<param name="mnExtdSteps" value="9999"/>
<param name="mnRipupLevel" value="10"/>
<param name="mnRipupSteps" value="100"/>
<param name="mnRipupTotal" value="100"/>
</pass>
<pass name="Follow-me" refer="Default" active="yes">
</pass>
<pass name="Busses" refer="Default" active="yes">
<param name="cfNonPref" value="4"/>
<param name="cfBusImpact" value="4"/>
<param name="cfHugging" value="0"/>
<param name="mnVias" value="0"/>
</pass>
<pass name="Route" refer="Default" active="yes">
</pass>
<pass name="Optimize1" refer="Default" active="yes">
<param name="cfVia" value="99"/>
<param name="cfExtdStep" value="10"/>
<param name="cfHugging" value="1"/>
<param name="mnExtdSteps" value="1"/>
<param name="mnRipupLevel" value="0"/>
</pass>
<pass name="Optimize2" refer="Optimize1" active="yes">
<param name="cfNonPref" value="0"/>
<param name="cfChangeDir" value="6"/>
<param name="cfExtdStep" value="0"/>
<param name="cfBonusStep" value="2"/>
<param name="cfMalusStep" value="2"/>
<param name="cfPadImpact" value="2"/>
<param name="cfSmdImpact" value="2"/>
<param name="cfHugging" value="0"/>
</pass>
<pass name="Optimize3" refer="Optimize2" active="yes">
<param name="cfChangeDir" value="8"/>
<param name="cfPadImpact" value="0"/>
<param name="cfSmdImpact" value="0"/>
</pass>
<pass name="Optimize4" refer="Optimize3" active="yes">
<param name="cfChangeDir" value="25"/>
</pass>
</autorouter>
<elements>
<element name="IC1" library="linear" package="DIL08" value="TL071P" x="-19.05" y="52.07"/>
<element name="IC2" library="linear" package="DIL08" value="TL061P" x="-31.75" y="52.07"/>
<element name="IC3" library="linear" package="DIL08" value="TL061P" x="-44.45" y="52.07"/>
<element name="IC4" library="linear" package="DIL08" value="TL061P" x="-57.15" y="52.07"/>
<element name="R2" library="rcl" package="0207/10" value="3,3k" x="-63.5" y="68.58"/>
<element name="R3" library="rcl" package="0207/10" value="1M" x="-19.05" y="76.2"/>
<element name="RIN" library="rcl" package="0207/10" value="1G" x="-69.85" y="81.28"/>
<element name="R8" library="rcl" package="0207/10" value="100k" x="-19.05" y="81.28"/>
<element name="R10" library="rcl" package="0207/10" value="680" x="-44.45" y="81.28"/>
<element name="R7" library="rcl" package="0207/10" value="10K" x="-69.85" y="76.2"/>
<element name="R9" library="rcl" package="0207/10" value="100k" x="-31.75" y="81.28"/>
<element name="C1" library="rcl" package="C075-032X103" value="10pF" x="-38.1" y="60.96"/>
<element name="C2" library="rcl" package="C075-032X103" value="3,3uF" x="-49.53" y="60.96"/>
<element name="C4" library="rcl" package="C075-032X103" value="100nF" x="-72.39" y="60.96"/>
<element name="C5" library="rcl" package="C075-032X103" value="4,7nF" x="-19.05" y="71.12"/>
<element name="POT2" library="pot" package="B64W" value="500" x="-17.78" y="63.5"/>
<element name="POT4" library="pot" package="B64W" value="" x="-29.21" y="71.12"/>
<element name="POT3" library="pot" package="B64W" value="100k" x="-27.94" y="63.5"/>
<element name="R11" library="rcl" package="0207/10" value="1,5K" x="-57.15" y="81.28"/>
<element name="R6" library="rcl" package="0207/10" value="10K" x="-57.15" y="76.2"/>
<element name="JP1" library="pinhead" package="1X01" value="" x="-36.83" y="68.58"/>
<element name="JP2" library="pinhead" package="1X01" value="" x="-41.91" y="68.58"/>
<element name="X1" library="con-subd" package="F09V" value="" x="-29.21" y="36.83">
<attribute name="OC_NEWARK" value="unknown" x="0" y="0" size="1.778" layer="27" display="off"/>
<attribute name="MPN" value="" x="0" y="0" size="1.778" layer="27" display="off"/>
<attribute name="MF" value="" x="0" y="0" size="1.778" layer="27" display="off"/>
<attribute name="OC_FARNELL" value="unknown" x="0" y="0" size="1.778" layer="27" display="off"/>
</element>
<element name="S1" library="switch" package="CK103X04" value="" x="-26.67" y="13.97"/>
<element name="X2" library="con-subd" package="F09V" value="" x="-60.96" y="36.83">
<attribute name="OC_NEWARK" value="unknown" x="0" y="0" size="1.778" layer="27" display="off"/>
<attribute name="MPN" value="" x="0" y="0" size="1.778" layer="27" display="off"/>
<attribute name="MF" value="" x="0" y="0" size="1.778" layer="27" display="off"/>
<attribute name="OC_FARNELL" value="unknown" x="0" y="0" size="1.778" layer="27" display="off"/>
</element>
<element name="POT_PETIT_BOITIER" library="rcl" package="PT-10" value="10k" x="-55.88" y="8.89"/>
<element name="RPOT." library="rcl" package="0207/12" value="10k" x="-20.32" y="86.36"/>
<element name="R_COMM." library="rcl" package="0207/12" value="3,9k" x="-35.56" y="86.36"/>
<element name="R1(OPTIONAL)" library="rcl" package="0207/10" value="1,5k" x="-50.8" y="68.58"/>
<element name="POT1" library="pot" package="B64W" value="10k" x="-69.85" y="52.07"/>
<element name="C3" library="rcl" package="C075-032X103" value="3,3uF" x="-60.96" y="60.96"/>
<element name="R4" library="rcl" package="0207/10" value="10K" x="-31.75" y="76.2"/>
<element name="R5" library="rcl" package="0207/10" value="10K" x="-44.45" y="76.2"/>
</elements>
<signals>
<signal name="V+">
<contactref element="IC1" pad="7"/>
<contactref element="IC2" pad="7"/>
<contactref element="IC3" pad="7"/>
<contactref element="IC4" pad="7"/>
<contactref element="C3" pad="1"/>
<contactref element="R5" pad="1"/>
<wire x1="-33.02" y1="55.88" x2="-20.32" y2="55.88" width="0" layer="19" extent="1-1"/>
<wire x1="-45.72" y1="55.88" x2="-33.02" y2="55.88" width="0" layer="19" extent="1-1"/>
<wire x1="-58.42" y1="55.88" x2="-45.72" y2="55.88" width="0" layer="19" extent="1-1"/>
<wire x1="-64.77" y1="60.96" x2="-58.42" y2="55.88" width="0" layer="19" extent="1-1"/>
<wire x1="-49.53" y1="76.2" x2="-45.72" y2="55.88" width="0" layer="19" extent="1-1"/>
</signal>
<signal name="V-">
<contactref element="IC1" pad="4"/>
<contactref element="IC2" pad="4"/>
<contactref element="IC4" pad="4"/>
<contactref element="IC3" pad="4"/>
<contactref element="R1(OPTIONAL)" pad="1"/>
<contactref element="C2" pad="2"/>
<contactref element="R4" pad="1"/>
<contactref element="R11" pad="1"/>
<wire x1="-45.72" y1="60.96" x2="-36.83" y2="76.2" width="0" layer="19" extent="1-1"/>
<wire x1="-55.88" y1="68.58" x2="-45.72" y2="60.96" width="0" layer="19" extent="1-1"/>
<wire x1="-40.64" y1="48.26" x2="-45.72" y2="60.96" width="0" layer="19" extent="1-1"/>
<wire x1="-27.94" y1="48.26" x2="-40.64" y2="48.26" width="0" layer="19" extent="1-1"/>
<wire x1="-15.24" y1="48.26" x2="-27.94" y2="48.26" width="0" layer="19" extent="1-1"/>
<wire x1="-53.34" y1="48.26" x2="-40.64" y2="48.26" width="0" layer="19" extent="1-1"/>
<wire x1="-62.23" y1="81.28" x2="-55.88" y2="68.58" width="0" layer="19" extent="1-1"/>
</signal>
<signal name="0V">
<contactref element="IC1" pad="3"/>
<contactref element="R2" pad="2"/>
<contactref element="POT1" pad="E"/>
<contactref element="R10" pad="1"/>
<contactref element="R8" pad="1"/>
<contactref element="C2" pad="1"/>
<contactref element="C3" pad="2"/>
<wire x1="-49.53" y1="81.28" x2="-24.13" y2="81.28" width="0" layer="19" extent="1-1"/>
<wire x1="-58.42" y1="68.58" x2="-49.53" y2="81.28" width="0" layer="19" extent="1-1"/>
<wire x1="-57.15" y1="60.96" x2="-58.42" y2="68.58" width="0" layer="19" extent="1-1"/>
<wire x1="-53.34" y1="60.96" x2="-57.15" y2="60.96" width="0" layer="19" extent="1-1"/>
<wire x1="-72.39" y1="52.07" x2="-57.15" y2="60.96" width="0" layer="19" extent="1-1"/>
<wire x1="-17.78" y1="48.26" x2="-24.13" y2="81.28" width="0" layer="19" extent="1-1"/>
</signal>
<signal name="N$12">
<contactref element="IC1" pad="6"/>
<contactref element="IC2" pad="3"/>
<contactref element="C1" pad="2"/>
<wire x1="-30.48" y1="48.26" x2="-17.78" y2="55.88" width="0" layer="19" extent="1-1"/>
<wire x1="-34.29" y1="60.96" x2="-30.48" y2="48.26" width="0" layer="19" extent="1-1"/>
</signal>
<signal name="N$11">
<contactref element="RIN" pad="2"/>
<contactref element="IC1" pad="2"/>
<contactref element="JP1" pad="1"/>
<contactref element="C1" pad="1"/>
<wire x1="-41.91" y1="60.96" x2="-36.83" y2="68.58" width="0" layer="19" extent="1-1"/>
<wire x1="-20.32" y1="48.26" x2="-41.91" y2="60.96" width="0" layer="19" extent="1-1"/>
<wire x1="-64.77" y1="81.28" x2="-41.91" y2="60.96" width="0" layer="19" extent="1-1"/>
</signal>
<signal name="N$16">
<contactref element="IC3" pad="1"/>
<contactref element="POT3" pad="A"/>
<wire x1="-48.26" y1="48.26" x2="-25.4" y2="63.5" width="0" layer="19" extent="1-1"/>
</signal>
<signal name="N$9">
<contactref element="R_COMM." pad="2"/>
<contactref element="S1" pad="C"/>
<wire x1="-23.7998" y1="11.0998" x2="-29.21" y2="86.36" width="0" layer="19" extent="1-1"/>
</signal>
<signal name="N$17">
<contactref element="IC1" pad="1"/>
<contactref element="POT4" pad="A"/>
<wire x1="-22.86" y1="48.26" x2="-26.67" y2="71.12" width="0" layer="19" extent="1-1"/>
</signal>
<signal name="N$18">
<contactref element="IC1" pad="5"/>
<contactref element="POT4" pad="E"/>
<wire x1="-31.75" y1="71.12" x2="-15.24" y2="55.88" width="0" layer="19" extent="1-1"/>
</signal>
<signal name="N$19">
<contactref element="POT4" pad="S"/>
<contactref element="R1(OPTIONAL)" pad="2"/>
<wire x1="-45.72" y1="68.58" x2="-29.21" y2="68.58" width="0" layer="19" extent="1-1"/>
</signal>
<signal name="DBA1">
<contactref element="X2" pad="1"/>
<contactref element="X1" pad="1"/>
<wire x1="-23.7236" y1="38.2524" x2="-55.4736" y2="38.2524" width="0" layer="19" extent="1-1"/>
</signal>
<signal name="DBA2">
<contactref element="X2" pad="2"/>
<contactref element="IC2" pad="2"/>
<contactref element="R3" pad="1"/>
<contactref element="X1" pad="2"/>
<contactref element="S1" pad="C2"/>
<contactref element="R2" pad="1"/>
<wire x1="-33.02" y1="48.26" x2="-24.13" y2="76.2" width="0" layer="19" extent="1-1"/>
<wire x1="-26.4668" y1="38.2524" x2="-33.02" y2="48.26" width="0" layer="19" extent="1-1"/>
<wire x1="-58.2168" y1="38.2524" x2="-33.02" y2="48.26" width="0" layer="19" extent="1-1"/>
<wire x1="-16.0528" y1="11.1252" x2="-26.4668" y2="38.2524" width="0" layer="19" extent="1-1"/>
<wire x1="-68.58" y1="68.58" x2="-58.2168" y2="38.2524" width="0" layer="19" extent="1-1"/>
</signal>
<signal name="DBA3">
<contactref element="X2" pad="3"/>
<contactref element="R7" pad="1"/>
<contactref element="X1" pad="3"/>
<contactref element="S1" pad="B"/>
<wire x1="-29.21" y1="38.2524" x2="-60.96" y2="38.2524" width="0" layer="19" extent="1-1"/>
<wire x1="-26.67" y1="18.0291" x2="-29.21" y2="38.2524" width="0" layer="19" extent="1-1"/>
<wire x1="-74.93" y1="76.2" x2="-60.96" y2="38.2524" width="0" layer="19" extent="1-1"/>
</signal>
<signal name="DBA4">
<contactref element="X2" pad="4"/>
<contactref element="IC3" pad="6"/>
<contactref element="C4" pad="2"/>
<contactref element="R9" pad="2"/>
<contactref element="X1" pad="4"/>
<contactref element="S1" pad="B2"/>
<wire x1="-43.18" y1="55.88" x2="-26.67" y2="81.28" width="0" layer="19" extent="1-1"/>
<wire x1="-31.9532" y1="38.2524" x2="-43.18" y2="55.88" width="0" layer="19" extent="1-1"/>
<wire x1="-29.5148" y1="24.5872" x2="-31.9532" y2="38.2524" width="0" layer="19" extent="1-1"/>
<wire x1="-68.58" y1="60.96" x2="-43.18" y2="55.88" width="0" layer="19" extent="1-1"/>
<wire x1="-63.7032" y1="38.2524" x2="-68.58" y2="60.96" width="0" layer="19" extent="1-1"/>
</signal>
<signal name="DBA5">
<contactref element="X2" pad="5"/>
<contactref element="IC3" pad="3"/>
<contactref element="R8" pad="2"/>
<contactref element="X1" pad="5"/>
<contactref element="S1" pad="A2"/>
<wire x1="-43.18" y1="48.26" x2="-13.97" y2="81.28" width="0" layer="19" extent="1-1"/>
<wire x1="-34.6964" y1="38.2524" x2="-43.18" y2="48.26" width="0" layer="19" extent="1-1"/>
<wire x1="-66.4464" y1="38.2524" x2="-43.18" y2="48.26" width="0" layer="19" extent="1-1"/>
<wire x1="-34.4424" y1="6.1976" x2="-34.6964" y2="38.2524" width="0" layer="19" extent="1-1"/>
</signal>
<signal name="DBA6">
<contactref element="X2" pad="6"/>
<contactref element="RIN" pad="1"/>
<contactref element="IC2" pad="6"/>
<contactref element="R3" pad="2"/>
<contactref element="POT1" pad="A"/>
<contactref element="X1" pad="6"/>
<contactref element="S1" pad="B1"/>
<contactref element="R_COMM." pad="1"/>
<contactref element="S1" pad="A"/>
<wire x1="-30.48" y1="55.88" x2="-13.97" y2="76.2" width="0" layer="19" extent="1-1"/>
<wire x1="-25.0952" y1="35.4076" x2="-30.48" y2="55.88" width="0" layer="19" extent="1-1"/>
<wire x1="-34.4424" y1="21.7424" x2="-25.0952" y2="35.4076" width="0" layer="19" extent="1-1"/>
<wire x1="-29.5402" y1="11.0998" x2="-34.4424" y2="21.7424" width="0" layer="19" extent="1-1"/>
<wire x1="-56.8452" y1="35.4076" x2="-34.4424" y2="21.7424" width="0" layer="19" extent="1-1"/>
<wire x1="-67.31" y1="52.07" x2="-56.8452" y2="35.4076" width="0" layer="19" extent="1-1"/>
<wire x1="-41.91" y1="86.36" x2="-13.97" y2="76.2" width="0" layer="19" extent="1-1"/>
<wire x1="-74.93" y1="81.28" x2="-67.31" y2="52.07" width="0" layer="19" extent="1-1"/>
</signal>
<signal name="DBA7">
<contactref element="X2" pad="7"/>
<contactref element="R5" pad="2"/>
<contactref element="RPOT." pad="2"/>
<contactref element="POT_PETIT_BOITIER" pad="1"/>
<contactref element="X1" pad="7"/>
<wire x1="-39.37" y1="76.2" x2="-13.97" y2="86.36" width="0" layer="19" extent="1-1"/>
<wire x1="-27.8384" y1="35.4076" x2="-39.37" y2="76.2" width="0" layer="19" extent="1-1"/>
<wire x1="-59.5884" y1="35.4076" x2="-27.8384" y2="35.4076" width="0" layer="19" extent="1-1"/>
<wire x1="-58.42" y1="3.81" x2="-59.5884" y2="35.4076" width="0" layer="19" extent="1-1"/>
</signal>
<signal name="DBA8">
<contactref element="X2" pad="8"/>
<contactref element="IC4" pad="3"/>
<contactref element="POT_PETIT_BOITIER" pad="2"/>
<contactref element="X1" pad="8"/>
<wire x1="-62.3316" y1="35.4076" x2="-53.34" y2="3.81" width="0" layer="19" extent="1-1"/>
<wire x1="-55.88" y1="48.26" x2="-62.3316" y2="35.4076" width="0" layer="19" extent="1-1"/>
<wire x1="-30.5816" y1="35.4076" x2="-55.88" y2="48.26" width="0" layer="19" extent="1-1"/>
</signal>
<signal name="DBA9">
<contactref element="X2" pad="9"/>
<contactref element="R4" pad="2"/>
<contactref element="RPOT." pad="1"/>
<contactref element="POT_PETIT_BOITIER" pad="3"/>
<contactref element="X1" pad="9"/>
<wire x1="-26.67" y1="76.2" x2="-26.67" y2="86.36" width="0" layer="19" extent="1-1"/>
<wire x1="-33.3248" y1="35.4076" x2="-26.67" y2="76.2" width="0" layer="19" extent="1-1"/>
<wire x1="-55.88" y1="13.97" x2="-33.3248" y2="35.4076" width="0" layer="19" extent="1-1"/>
<wire x1="-65.0748" y1="35.4076" x2="-55.88" y2="13.97" width="0" layer="19" extent="1-1"/>
</signal>
<signal name="N$2">
<contactref element="R6" pad="1"/>
<contactref element="C5" pad="1"/>
<contactref element="IC4" pad="6"/>
<contactref element="JP2" pad="1"/>
<wire x1="-41.91" y1="68.58" x2="-22.86" y2="71.12" width="0" layer="19" extent="1-1"/>
<wire x1="-55.88" y1="55.88" x2="-41.91" y2="68.58" width="0" layer="19" extent="1-1"/>
<wire x1="-62.23" y1="76.2" x2="-55.88" y2="55.88" width="0" layer="19" extent="1-1"/>
</signal>
<signal name="N$1">
<contactref element="C5" pad="2"/>
<contactref element="R6" pad="2"/>
<contactref element="IC4" pad="2"/>
<contactref element="R7" pad="2"/>
<wire x1="-52.07" y1="76.2" x2="-15.24" y2="71.12" width="0" layer="19" extent="1-1"/>
<wire x1="-64.77" y1="76.2" x2="-52.07" y2="76.2" width="0" layer="19" extent="1-1"/>
<wire x1="-58.42" y1="48.26" x2="-52.07" y2="76.2" width="0" layer="19" extent="1-1"/>
</signal>
<signal name="N$4">
<contactref element="POT3" pad="E"/>
<contactref element="IC3" pad="5"/>
<wire x1="-40.64" y1="55.88" x2="-30.48" y2="63.5" width="0" layer="19" extent="1-1"/>
</signal>
<signal name="N$5">
<contactref element="R11" pad="2"/>
<contactref element="POT3" pad="S"/>
<wire x1="-52.07" y1="81.28" x2="-27.94" y2="60.96" width="0" layer="19" extent="1-1"/>
</signal>
<signal name="N$6">
<contactref element="IC3" pad="2"/>
<contactref element="R9" pad="1"/>
<contactref element="C4" pad="1"/>
<contactref element="POT2" pad="A"/>
<contactref element="POT2" pad="S"/>
<wire x1="-17.78" y1="60.96" x2="-15.24" y2="63.5" width="0" layer="19" extent="1-1"/>
<wire x1="-36.83" y1="81.28" x2="-17.78" y2="60.96" width="0" layer="19" extent="1-1"/>
<wire x1="-45.72" y1="48.26" x2="-17.78" y2="60.96" width="0" layer="19" extent="1-1"/>
<wire x1="-76.2" y1="60.96" x2="-45.72" y2="48.26" width="0" layer="19" extent="1-1"/>
</signal>
<signal name="N$3">
<contactref element="R10" pad="2"/>
<contactref element="POT2" pad="E"/>
<wire x1="-20.32" y1="63.5" x2="-39.37" y2="81.28" width="0" layer="19" extent="1-1"/>
</signal>
</signals>
</board>
</drawing>
</eagle>
