# Supplementary material for: The OpenPicoAmp: An Open-Source Planar Lipid Bilayer Amplifier for Hands-On Learning of Neuroscience
Source: PLoS One. 2014 Sep 24;9(9):e108097. doi: 10.1371/journal.pone.0108097 (PMC4176719; doi:10.1371/journal.pone.0108097)
Supplement: File S2 — CadSoft Eagle file including the circuit diagram for the amplifier circuit and the linked board layout. (GZ) [file pone.0108097.s002.gz › S2_OpenPicoAmpSch/S2_OpenPicoAmp.sch]

<?xml version="1.0" encoding="utf-8"?>
<!DOCTYPE eagle SYSTEM "eagle.dtd">
<eagle version="6.5.0">
<drawing>
<settings>
<setting alwaysvectorfont="no"/>
<setting verticaltext="up"/>
</settings>
<grid distance="0.1" unitdist="inch" unit="inch" style="lines" multiple="1" display="no" altdistance="0.01" altunitdist="inch" altunit="inch"/>
<layers>
<layer number="1" name="Top" color="4" fill="1" visible="no" active="no"/>
<layer number="16" name="Bottom" color="1" fill="1" visible="no" active="no"/>
<layer number="17" name="Pads" color="2" fill="1" visible="no" active="no"/>
<layer number="18" name="Vias" color="2" fill="1" visible="no" active="no"/>
<layer number="19" name="Unrouted" color="6" fill="1" visible="no" active="no"/>
<layer number="20" name="Dimension" color="15" fill="1" visible="no" active="no"/>
<layer number="21" name="tPlace" color="7" fill="1" visible="no" active="no"/>
<layer number="22" name="bPlace" color="7" fill="1" visible="no" active="no"/>
<layer number="23" name="tOrigins" color="15" fill="1" visible="no" active="no"/>
<layer number="24" name="bOrigins" color="15" fill="1" visible="no" active="no"/>
<layer number="25" name="tNames" color="7" fill="1" visible="no" active="no"/>
<layer number="26" name="bNames" color="7" fill="1" visible="no" active="no"/>
<layer number="27" name="tValues" color="7" fill="1" visible="no" active="no"/>
<layer number="28" name="bValues" color="7" fill="1" visible="no" active="no"/>
<layer number="29" name="tStop" color="7" fill="3" visible="no" active="no"/>
<layer number="30" name="bStop" color="7" fill="6" visible="no" active="no"/>
<layer number="31" name="tCream" color="7" fill="4" visible="no" active="no"/>
<layer number="32" name="bCream" color="7" fill="5" visible="no" active="no"/>
<layer number="33" name="tFinish" color="6" fill="3" visible="no" active="no"/>
<layer number="34" name="bFinish" color="6" fill="6" visible="no" active="no"/>
<layer number="35" name="tGlue" color="7" fill="4" visible="no" active="no"/>
<layer number="36" name="bGlue" color="7" fill="5" visible="no" active="no"/>
<layer number="37" name="tTest" color="7" fill="1" visible="no" active="no"/>
<layer number="38" name="bTest" color="7" fill="1" visible="no" active="no"/>
<layer number="39" name="tKeepout" color="4" fill="11" visible="no" active="no"/>
<layer number="40" name="bKeepout" color="1" fill="11" visible="no" active="no"/>
<layer number="41" name="tRestrict" color="4" fill="10" visible="no" active="no"/>
<layer number="42" name="bRestrict" color="1" fill="10" visible="no" active="no"/>
<layer number="43" name="vRestrict" color="2" fill="10" visible="no" active="no"/>
<layer number="44" name="Drills" color="7" fill="1" visible="no" active="no"/>
<layer number="45" name="Holes" color="7" fill="1" visible="no" active="no"/>
<layer number="46" name="Milling" color="3" fill="1" visible="no" active="no"/>
<layer number="47" name="Measures" color="7" fill="1" visible="no" active="no"/>
<layer number="48" name="Document" color="7" fill="1" visible="no" active="no"/>
<layer number="49" name="Reference" color="7" fill="1" visible="no" active="no"/>
<layer number="51" name="tDocu" color="6" fill="1" visible="no" active="no"/>
<layer number="52" name="bDocu" color="7" fill="1" visible="no" active="no"/>
<layer number="91" name="Nets" color="2" fill="1" visible="yes" active="yes"/>
<layer number="92" name="Busses" color="1" fill="1" visible="yes" active="yes"/>
<layer number="93" name="Pins" color="2" fill="1" visible="no" active="yes"/>
<layer number="94" name="Symbols" color="4" fill="1" visible="yes" active="yes"/>
<layer number="95" name="Names" color="7" fill="1" visible="yes" active="yes"/>
<layer number="96" name="Values" color="7" fill="1" visible="yes" active="yes"/>
<layer number="97" name="Info" color="7" fill="1" visible="yes" active="yes"/>
<layer number="98" name="Guide" color="6" fill="1" visible="yes" active="yes"/>
</layers>
<schematic xreflabel="%F%N/%S.%C%R" xrefpart="/%S.%C%R">
<libraries>
<library name="linear">
<packages>
<package name="DIL08">
<description>&lt;b&gt;Dual In Line Package&lt;/b&gt;</description>
<wire x1="5.08" y1="2.921" x2="-5.08" y2="2.921" width="0.1524" layer="21"/>
<wire x1="-5.08" y1="-2.921" x2="5.08" y2="-2.921" width="0.1524" layer="21"/>
<wire x1="5.08" y1="2.921" x2="5.08" y2="-2.921" width="0.1524" layer="21"/>
<wire x1="-5.08" y1="2.921" x2="-5.08" y2="1.016" width="0.1524" layer="21"/>
<wire x1="-5.08" y1="-2.921" x2="-5.08" y2="-1.016" width="0.1524" layer="21"/>
<wire x1="-5.08" y1="1.016" x2="-5.08" y2="-1.016" width="0.1524" layer="21" curve="-180"/>
<pad name="1" x="-3.81" y="-3.81" drill="0.8128" diameter="1.27" rot="R90"/>
<pad name="2" x="-1.27" y="-3.81" drill="0.8128" diameter="1.27" rot="R90"/>
<pad name="7" x="-1.27" y="3.81" drill="0.8128" diameter="1.27" rot="R90"/>
<pad name="8" x="-3.81" y="3.81" drill="0.8128" diameter="1.27" rot="R90"/>
<pad name="3" x="1.27" y="-3.81" drill="0.8128" diameter="1.27" rot="R90"/>
<pad name="4" x="3.81" y="-3.81" drill="0.8128" diameter="1.27" rot="R90"/>
<pad name="6" x="1.27" y="3.81" drill="0.8128" diameter="1.27" rot="R90"/>
<pad name="5" x="3.81" y="3.81" drill="0.8128" diameter="1.27" rot="R90"/>
<text x="-5.334" y="-2.921" size="1.27" layer="25" ratio="10" rot="R90">&gt;NAME</text>
<text x="-3.556" y="-0.635" size="1.27" layer="27" ratio="10">&gt;VALUE</text>
</package>
<package name="SO08">
<description>&lt;b&gt;Small Outline Package 8&lt;/b&gt;&lt;br&gt;
NS Package M08A</description>
<wire x1="2.4" y1="1.9" x2="2.4" y2="-1.4" width="0.2032" layer="51"/>
<wire x1="2.4" y1="-1.4" x2="2.4" y2="-1.9" width="0.2032" layer="51"/>
<wire x1="2.4" y1="-1.9" x2="-2.4" y2="-1.9" width="0.2032" layer="51"/>
<wire x1="-2.4" y1="-1.9" x2="-2.4" y2="-1.4" width="0.2032" layer="51"/>
<wire x1="-2.4" y1="-1.4" x2="-2.4" y2="1.9" width="0.2032" layer="51"/>
<wire x1="-2.4" y1="1.9" x2="2.4" y2="1.9" width="0.2032" layer="51"/>
<wire x1="2.4" y1="-1.4" x2="-2.4" y2="-1.4" width="0.2032" layer="51"/>
<smd name="2" x="-0.635" y="-2.6" dx="0.6" dy="2.2" layer="1"/>
<smd name="7" x="-0.635" y="2.6" dx="0.6" dy="2.2" layer="1"/>
<smd name="1" x="-1.905" y="-2.6" dx="0.6" dy="2.2" layer="1"/>
<smd name="3" x="0.635" y="-2.6" dx="0.6" dy="2.2" layer="1"/>
<smd name="4" x="1.905" y="-2.6" dx="0.6" dy="2.2" layer="1"/>
<smd name="8" x="-1.905" y="2.6" dx="0.6" dy="2.2" layer="1"/>
<smd name="6" x="0.635" y="2.6" dx="0.6" dy="2.2" layer="1"/>
<smd name="5" x="1.905" y="2.6" dx="0.6" dy="2.2" layer="1"/>
<text x="-2.667" y="-1.905" size="1.27" layer="25" rot="R90">&gt;NAME</text>
<text x="3.937" y="-1.905" size="1.27" layer="27" rot="R90">&gt;VALUE</text>
<rectangle x1="-2.15" y1="-3.1" x2="-1.66" y2="-2" layer="51"/>
<rectangle x1="-0.88" y1="-3.1" x2="-0.39" y2="-2" layer="51"/>
<rectangle x1="0.39" y1="-3.1" x2="0.88" y2="-2" layer="51"/>
<rectangle x1="1.66" y1="-3.1" x2="2.15" y2="-2" layer="51"/>
<rectangle x1="1.66" y1="2" x2="2.15" y2="3.1" layer="51"/>
<rectangle x1="0.39" y1="2" x2="0.88" y2="3.1" layer="51"/>
<rectangle x1="-0.88" y1="2" x2="-0.39" y2="3.1" layer="51"/>
<rectangle x1="-2.15" y1="2" x2="-1.66" y2="3.1" layer="51"/>
</package>
</packages>
<symbols>
<symbol name="2NUL">
<wire x1="-3.81" y1="3.175" x2="-3.81" y2="1.905" width="0.1524" layer="94"/>
<wire x1="-4.445" y1="2.54" x2="-3.175" y2="2.54" width="0.1524" layer="94"/>
<wire x1="-4.445" y1="-2.54" x2="-3.175" y2="-2.54" width="0.1524" layer="94"/>
<wire x1="-2.54" y1="5.08" x2="-2.54" y2="3.8862" width="0.1524" layer="94"/>
<wire x1="0" y1="5.0546" x2="0" y2="2.6162" width="0.1524" layer="94"/>
<wire x1="0" y1="-2.6162" x2="0" y2="-5.08" width="0.1524" layer="94"/>
<wire x1="-2.54" y1="-3.9116" x2="-2.54" y2="-5.08" width="0.1524" layer="94"/>
<wire x1="5.08" y1="2.54" x2="2.6162" y2="1.3208" width="0.1524" layer="94"/>
<wire x1="5.08" y1="0" x2="-5.08" y2="5.08" width="0.4064" layer="94"/>
<wire x1="-5.08" y1="5.08" x2="-5.08" y2="-5.08" width="0.4064" layer="94"/>
<wire x1="-5.08" y1="-5.08" x2="5.08" y2="0" width="0.4064" layer="94"/>
<text x="2.54" y="5.715" size="1.778" layer="95">&gt;NAME</text>
<text x="2.54" y="-5.08" size="1.778" layer="96">&gt;VALUE</text>
<text x="1.27" y="3.175" size="0.8128" layer="93" rot="R90">ON1</text>
<text x="3.175" y="2.54" size="0.8128" layer="93" rot="R90">ON2</text>
<text x="1.27" y="-5.08" size="0.8128" layer="93" rot="R90">OPT</text>
<text x="-1.27" y="4.445" size="0.8128" layer="93" rot="R90">V+</text>
<text x="-1.27" y="-5.715" size="0.8128" layer="93" rot="R90">V-</text>
<pin name="ON2" x="7.62" y="2.54" visible="pad" length="short" direction="pas" rot="R180"/>
<pin name="ON1" x="0" y="7.62" visible="pad" length="short" direction="pas" rot="R270"/>
<pin name="-IN" x="-7.62" y="-2.54" visible="pad" length="short" direction="in"/>
<pin name="+IN" x="-7.62" y="2.54" visible="pad" length="short" direction="in"/>
<pin name="OUT" x="7.62" y="0" visible="pad" length="short" direction="out" rot="R180"/>
<pin name="OPT" x="0" y="-7.62" visible="pad" length="short" direction="pas" rot="R90"/>
<pin name="V+" x="-2.54" y="7.62" visible="pad" length="short" direction="pwr" rot="R270"/>
<pin name="V-" x="-2.54" y="-7.62" visible="pad" length="short" direction="pwr" rot="R90"/>
</symbol>
</symbols>
<devicesets>
<deviceset name="TL061" prefix="IC">
<description>&lt;b&gt;OP AMP&lt;/b&gt;</description>
<gates>
<gate name="A" symbol="2NUL" x="5.08" y="0"/>
</gates>
<devices>
<device name="P" package="DIL08">
<connects>
<connect gate="A" pin="+IN" pad="3"/>
<connect gate="A" pin="-IN" pad="2"/>
<connect gate="A" pin="ON1" pad="1"/>
<connect gate="A" pin="ON2" pad="5"/>
<connect gate="A" pin="OPT" pad="8"/>
<connect gate="A" pin="OUT" pad="6"/>
<connect gate="A" pin="V+" pad="7"/>
<connect gate="A" pin="V-" pad="4"/>
</connects>
<technologies>
<technology name=""/>
</technologies>
</device>
<device name="D" package="SO08">
<connects>
<connect gate="A" pin="+IN" pad="3"/>
<connect gate="A" pin="-IN" pad="2"/>
<connect gate="A" pin="ON1" pad="1"/>
<connect gate="A" pin="ON2" pad="5"/>
<connect gate="A" pin="OPT" pad="8"/>
<connect gate="A" pin="OUT" pad="6"/>
<connect gate="A" pin="V+" pad="7"/>
<connect gate="A" pin="V-" pad="4"/>
</connects>
<technologies>
<technology name=""/>
</technologies>
</device>
</devices>
</deviceset>
</devicesets>
</library>
<library name="rcl">
<packages>
<package name="R0402">
<description>&lt;b&gt;RESISTOR&lt;/b&gt;</description>
<wire x1="-0.245" y1="0.224" x2="0.245" y2="0.224" width="0.1524" layer="51"/>
<wire x1="0.245" y1="-0.224" x2="-0.245" y2="-0.224" width="0.1524" layer="51"/>
<wire x1="-1.473" y1="0.483" x2="1.473" y2="0.483" width="0.0508" layer="39"/>
<wire x1="1.473" y1="0.483" x2="1.473" y2="-0.483" width="0.0508" layer="39"/>
<wire x1="1.473" y1="-0.483" x2="-1.473" y2="-0.483" width="0.0508" layer="39"/>
<wire x1="-1.473" y1="-0.483" x2="-1.473" y2="0.483" width="0.0508" layer="39"/>
<smd name="1" x="-0.65" y="0" dx="0.7" dy="0.9" layer="1"/>
<smd name="2" x="0.65" y="0" dx="0.7" dy="0.9" layer="1"/>
<text x="-0.635" y="0.635" size="1.27" layer="25">&gt;NAME</text>
<text x="-0.635" y="-1.905" size="1.27" layer="27">&gt;VALUE</text>
<rectangle x1="-0.554" y1="-0.3048" x2="-0.254" y2="0.2951" layer="51"/>
<rectangle x1="0.2588" y1="-0.3048" x2="0.5588" y2="0.2951" layer="51"/>
<rectangle x1="-0.1999" y1="-0.4001" x2="0.1999" y2="0.4001" layer="35"/>
</package>
<package name="R0603">
<description>&lt;b&gt;RESISTOR&lt;/b&gt;</description>
<wire x1="-0.432" y1="-0.356" x2="0.432" y2="-0.356" width="0.1524" layer="51"/>
<wire x1="0.432" y1="0.356" x2="-0.432" y2="0.356" width="0.1524" layer="51"/>
<wire x1="-1.473" y1="0.983" x2="1.473" y2="0.983" width="0.0508" layer="39"/>
<wire x1="1.473" y1="0.983" x2="1.473" y2="-0.983" width="0.0508" layer="39"/>
<wire x1="1.473" y1="-0.983" x2="-1.473" y2="-0.983" width="0.0508" layer="39"/>
<wire x1="-1.473" y1="-0.983" x2="-1.473" y2="0.983" width="0.0508" layer="39"/>
<smd name="1" x="-0.85" y="0" dx="1" dy="1.1" layer="1"/>
<smd name="2" x="0.85" y="0" dx="1" dy="1.1" layer="1"/>
<text x="-0.635" y="0.635" size="1.27" layer="25">&gt;NAME</text>
<text x="-0.635" y="-1.905" size="1.27" layer="27">&gt;VALUE</text>
<rectangle x1="0.4318" y1="-0.4318" x2="0.8382" y2="0.4318" layer="51"/>
<rectangle x1="-0.8382" y1="-0.4318" x2="-0.4318" y2="0.4318" layer="51"/>
<rectangle x1="-0.1999" y1="-0.4001" x2="0.1999" y2="0.4001" layer="35"/>
</package>
<package name="R0805">
<description>&lt;b&gt;RESISTOR&lt;/b&gt;&lt;p&gt;</description>
<wire x1="-0.41" y1="0.635" x2="0.41" y2="0.635" width="0.1524" layer="51"/>
<wire x1="-0.41" y1="-0.635" x2="0.41" y2="-0.635" width="0.1524" layer="51"/>
<wire x1="-1.973" y1="0.983" x2="1.973" y2="0.983" width="0.0508" layer="39"/>
<wire x1="1.973" y1="0.983" x2="1.973" y2="-0.983" width="0.0508" layer="39"/>
<wire x1="1.973" y1="-0.983" x2="-1.973" y2="-0.983" width="0.0508" layer="39"/>
<wire x1="-1.973" y1="-0.983" x2="-1.973" y2="0.983" width="0.0508" layer="39"/>
<smd name="1" x="-0.95" y="0" dx="1.3" dy="1.5" layer="1"/>
<smd name="2" x="0.95" y="0" dx="1.3" dy="1.5" layer="1"/>
<text x="-0.635" y="1.27" size="1.27" layer="25">&gt;NAME</text>
<text x="-0.635" y="-2.54" size="1.27" layer="27">&gt;VALUE</text>
<rectangle x1="0.4064" y1="-0.6985" x2="1.0564" y2="0.7015" layer="51"/>
<rectangle x1="-1.0668" y1="-0.6985" x2="-0.4168" y2="0.7015" layer="51"/>
<rectangle x1="-0.1999" y1="-0.5001" x2="0.1999" y2="0.5001" layer="35"/>
</package>
<package name="R0805W">
<description>&lt;b&gt;RESISTOR&lt;/b&gt; wave soldering&lt;p&gt;</description>
<wire x1="-0.41" y1="0.635" x2="0.41" y2="0.635" width="0.1524" layer="51"/>
<wire x1="-0.41" y1="-0.635" x2="0.41" y2="-0.635" width="0.1524" layer="51"/>
<wire x1="-1.973" y1="0.983" x2="1.973" y2="0.983" width="0.0508" layer="39"/>
<wire x1="1.973" y1="0.983" x2="1.973" y2="-0.983" width="0.0508" layer="39"/>
<wire x1="1.973" y1="-0.983" x2="-1.973" y2="-0.983" width="0.0508" layer="39"/>
<wire x1="-1.973" y1="-0.983" x2="-1.973" y2="0.983" width="0.0508" layer="39"/>
<smd name="1" x="-1.0525" y="0" dx="1.5" dy="1" layer="1"/>
<smd name="2" x="1.0525" y="0" dx="1.5" dy="1" layer="1"/>
<text x="-0.635" y="1.27" size="1.27" layer="25">&gt;NAME</text>
<text x="-0.635" y="-2.54" size="1.27" layer="27">&gt;VALUE</text>
<rectangle x1="0.4064" y1="-0.6985" x2="1.0564" y2="0.7015" layer="51"/>
<rectangle x1="-1.0668" y1="-0.6985" x2="-0.4168" y2="0.7015" layer="51"/>
<rectangle x1="-0.1999" y1="-0.5001" x2="0.1999" y2="0.5001" layer="35"/>
</package>
<package name="R1005">
<description>&lt;b&gt;RESISTOR&lt;/b&gt;</description>
<wire x1="-0.245" y1="0.224" x2="0.245" y2="0.224" width="0.1524" layer="51"/>
<wire x1="0.245" y1="-0.224" x2="-0.245" y2="-0.224" width="0.1524" layer="51"/>
<wire x1="-1.473" y1="0.483" x2="1.473" y2="0.483" width="0.0508" layer="39"/>
<wire x1="1.473" y1="0.483" x2="1.473" y2="-0.483" width="0.0508" layer="39"/>
<wire x1="1.473" y1="-0.483" x2="-1.473" y2="-0.483" width="0.0508" layer="39"/>
<wire x1="-1.473" y1="-0.483" x2="-1.473" y2="0.483" width="0.0508" layer="39"/>
<smd name="1" x="-0.65" y="0" dx="0.7" dy="0.9" layer="1"/>
<smd name="2" x="0.65" y="0" dx="0.7" dy="0.9" layer="1"/>
<text x="-0.635" y="0.635" size="1.27" layer="25">&gt;NAME</text>
<text x="-0.635" y="-1.905" size="1.27" layer="27">&gt;VALUE</text>
<rectangle x1="-0.554" y1="-0.3048" x2="-0.254" y2="0.2951" layer="51"/>
<rectangle x1="0.2588" y1="-0.3048" x2="0.5588" y2="0.2951" layer="51"/>
<rectangle x1="-0.1999" y1="-0.3" x2="0.1999" y2="0.3" layer="35"/>
</package>
<package name="R1206">
<description>&lt;b&gt;RESISTOR&lt;/b&gt;</description>
<wire x1="0.9525" y1="-0.8128" x2="-0.9652" y2="-0.8128" width="0.1524" layer="51"/>
<wire x1="0.9525" y1="0.8128" x2="-0.9652" y2="0.8128" width="0.1524" layer="51"/>
<wire x1="-2.473" y1="0.983" x2="2.473" y2="0.983" width="0.0508" layer="39"/>
<wire x1="2.473" y1="0.983" x2="2.473" y2="-0.983" width="0.0508" layer="39"/>
<wire x1="2.473" y1="-0.983" x2="-2.473" y2="-0.983" width="0.0508" layer="39"/>
<wire x1="-2.473" y1="-0.983" x2="-2.473" y2="0.983" width="0.0508" layer="39"/>
<smd name="2" x="1.422" y="0" dx="1.6" dy="1.803" layer="1"/>
<smd name="1" x="-1.422" y="0" dx="1.6" dy="1.803" layer="1"/>
<text x="-1.27" y="1.27" size="1.27" layer="25">&gt;NAME</text>
<text x="-1.27" y="-2.54" size="1.27" layer="27">&gt;VALUE</text>
<rectangle x1="-1.6891" y1="-0.8763" x2="-0.9525" y2="0.8763" layer="51"/>
<rectangle x1="0.9525" y1="-0.8763" x2="1.6891" y2="0.8763" layer="51"/>
<rectangle x1="-0.3" y1="-0.7" x2="0.3" y2="0.7" layer="35"/>
</package>
<package name="R1206W">
<description>&lt;b&gt;RESISTOR&lt;/b&gt;&lt;p&gt;
wave soldering</description>
<wire x1="-0.913" y1="0.8" x2="0.888" y2="0.8" width="0.1524" layer="51"/>
<wire x1="-0.913" y1="-0.8" x2="0.888" y2="-0.8" width="0.1524" layer="51"/>
<wire x1="-2.473" y1="0.983" x2="2.473" y2="0.983" width="0.0508" layer="39"/>
<wire x1="2.473" y1="0.983" x2="2.473" y2="-0.983" width="0.0508" layer="39"/>
<wire x1="2.473" y1="-0.983" x2="-2.473" y2="-0.983" width="0.0508" layer="39"/>
<wire x1="-2.473" y1="-0.983" x2="-2.473" y2="0.983" width="0.0508" layer="39"/>
<smd name="1" x="-1.499" y="0" dx="1.8" dy="1.2" layer="1"/>
<smd name="2" x="1.499" y="0" dx="1.8" dy="1.2" layer="1"/>
<text x="-1.905" y="1.27" size="1.27" layer="25">&gt;NAME</text>
<text x="-1.905" y="-2.54" size="1.27" layer="27">&gt;VALUE</text>
<rectangle x1="-1.651" y1="-0.8763" x2="-0.9009" y2="0.8738" layer="51"/>
<rectangle x1="0.889" y1="-0.8763" x2="1.6391" y2="0.8738" layer="51"/>
<rectangle x1="-0.3" y1="-0.7" x2="0.3" y2="0.7" layer="35"/>
</package>
<package name="R1210">
<description>&lt;b&gt;RESISTOR&lt;/b&gt;</description>
<wire x1="-0.913" y1="1.219" x2="0.939" y2="1.219" width="0.1524" layer="51"/>
<wire x1="-0.913" y1="-1.219" x2="0.939" y2="-1.219" width="0.1524" layer="51"/>
<wire x1="-2.473" y1="1.483" x2="2.473" y2="1.483" width="0.0508" layer="39"/>
<wire x1="2.473" y1="1.483" x2="2.473" y2="-1.483" width="0.0508" layer="39"/>
<wire x1="2.473" y1="-1.483" x2="-2.473" y2="-1.483" width="0.0508" layer="39"/>
<wire x1="-2.473" y1="-1.483" x2="-2.473" y2="1.483" width="0.0508" layer="39"/>
<smd name="1" x="-1.4" y="0" dx="1.6" dy="2.7" layer="1"/>
<smd name="2" x="1.4" y="0" dx="1.6" dy="2.7" layer="1"/>
<text x="-2.54" y="1.905" size="1.27" layer="25">&gt;NAME</text>
<text x="-2.54" y="-3.175" size="1.27" layer="27">&gt;VALUE</text>
<rectangle x1="-1.651" y1="-1.3081" x2="-0.9009" y2="1.2918" layer="51"/>
<rectangle x1="0.9144" y1="-1.3081" x2="1.6645" y2="1.2918" layer="51"/>
<rectangle x1="-0.3" y1="-0.8999" x2="0.3" y2="0.8999" layer="35"/>
</package>
<package name="R1210W">
<description>&lt;b&gt;RESISTOR&lt;/b&gt;&lt;p&gt;
wave soldering</description>
<wire x1="-0.913" y1="1.219" x2="0.939" y2="1.219" width="0.1524" layer="51"/>
<wire x1="-0.913" y1="-1.219" x2="0.939" y2="-1.219" width="0.1524" layer="51"/>
<wire x1="-2.473" y1="1.483" x2="2.473" y2="1.483" width="0.0508" layer="39"/>
<wire x1="2.473" y1="1.483" x2="2.473" y2="-1.483" width="0.0508" layer="39"/>
<wire x1="2.473" y1="-1.483" x2="-2.473" y2="-1.483" width="0.0508" layer="39"/>
<wire x1="-2.473" y1="-1.483" x2="-2.473" y2="1.483" width="0.0508" layer="39"/>
<smd name="1" x="-1.499" y="0" dx="1.8" dy="1.8" layer="1"/>
<smd name="2" x="1.499" y="0" dx="1.8" dy="1.8" layer="1"/>
<text x="-2.54" y="1.905" size="1.27" layer="25">&gt;NAME</text>
<text x="-2.54" y="-3.175" size="1.27" layer="27">&gt;VALUE</text>
<rectangle x1="-1.651" y1="-1.3081" x2="-0.9009" y2="1.2918" layer="51"/>
<rectangle x1="0.9144" y1="-1.3081" x2="1.6645" y2="1.2918" layer="51"/>
<rectangle x1="-0.3" y1="-0.8001" x2="0.3" y2="0.8001" layer="35"/>
</package>
<package name="R2010">
<description>&lt;b&gt;RESISTOR&lt;/b&gt;</description>
<wire x1="-1.662" y1="1.245" x2="1.662" y2="1.245" width="0.1524" layer="51"/>
<wire x1="-1.637" y1="-1.245" x2="1.687" y2="-1.245" width="0.1524" layer="51"/>
<wire x1="-3.473" y1="1.483" x2="3.473" y2="1.483" width="0.0508" layer="39"/>
<wire x1="3.473" y1="1.483" x2="3.473" y2="-1.483" width="0.0508" layer="39"/>
<wire x1="3.473" y1="-1.483" x2="-3.473" y2="-1.483" width="0.0508" layer="39"/>
<wire x1="-3.473" y1="-1.483" x2="-3.473" y2="1.483" width="0.0508" layer="39"/>
<smd name="1" x="-2.2" y="0" dx="1.8" dy="2.7" layer="1"/>
<smd name="2" x="2.2" y="0" dx="1.8" dy="2.7" layer="1"/>
<text x="-3.175" y="1.905" size="1.27" layer="25">&gt;NAME</text>
<text x="-3.175" y="-3.175" size="1.27" layer="27">&gt;VALUE</text>
<rectangle x1="-2.4892" y1="-1.3208" x2="-1.6393" y2="1.3292" layer="51"/>
<rectangle x1="1.651" y1="-1.3208" x2="2.5009" y2="1.3292" layer="51"/>
</package>
<package name="R2010W">
<description>&lt;b&gt;RESISTOR&lt;/b&gt;&lt;p&gt;
wave soldering</description>
<wire x1="-1.662" y1="1.245" x2="1.662" y2="1.245" width="0.1524" layer="51"/>
<wire x1="-1.637" y1="-1.245" x2="1.687" y2="-1.245" width="0.1524" layer="51"/>
<wire x1="-3.473" y1="1.483" x2="3.473" y2="1.483" width="0.0508" layer="39"/>
<wire x1="3.473" y1="1.483" x2="3.473" y2="-1.483" width="0.0508" layer="39"/>
<wire x1="3.473" y1="-1.483" x2="-3.473" y2="-1.483" width="0.0508" layer="39"/>
<wire x1="-3.473" y1="-1.483" x2="-3.473" y2="1.483" width="0.0508" layer="39"/>
<smd name="1" x="-2.311" y="0" dx="2" dy="1.8" layer="1"/>
<smd name="2" x="2.311" y="0" dx="2" dy="1.8" layer="1"/>
<text x="-2.54" y="1.905" size="1.27" layer="25">&gt;NAME</text>
<text x="-2.54" y="-3.175" size="1.27" layer="27">&gt;VALUE</text>
<rectangle x1="-2.4892" y1="-1.3208" x2="-1.6393" y2="1.3292" layer="51"/>
<rectangle x1="1.651" y1="-1.3208" x2="2.5009" y2="1.3292" layer="51"/>
</package>
<package name="R2012">
<description>&lt;b&gt;RESISTOR&lt;/b&gt;</description>
<wire x1="-0.41" y1="0.635" x2="0.41" y2="0.635" width="0.1524" layer="51"/>
<wire x1="-0.41" y1="-0.635" x2="0.41" y2="-0.635" width="0.1524" layer="51"/>
<wire x1="-1.973" y1="0.983" x2="1.973" y2="0.983" width="0.0508" layer="39"/>
<wire x1="1.973" y1="0.983" x2="1.973" y2="-0.983" width="0.0508" layer="39"/>
<wire x1="1.973" y1="-0.983" x2="-1.973" y2="-0.983" width="0.0508" layer="39"/>
<wire x1="-1.973" y1="-0.983" x2="-1.973" y2="0.983" width="0.0508" layer="39"/>
<smd name="1" x="-0.85" y="0" dx="1.3" dy="1.5" layer="1"/>
<smd name="2" x="0.85" y="0" dx="1.3" dy="1.5" layer="1"/>
<text x="-0.635" y="1.27" size="1.27" layer="25">&gt;NAME</text>
<text x="-0.635" y="-2.54" size="1.27" layer="27">&gt;VALUE</text>
<rectangle x1="0.4064" y1="-0.6985" x2="1.0564" y2="0.7015" layer="51"/>
<rectangle x1="-1.0668" y1="-0.6985" x2="-0.4168" y2="0.7015" layer="51"/>
<rectangle x1="-0.1001" y1="-0.5999" x2="0.1001" y2="0.5999" layer="35"/>
</package>
<package name="R2012W">
<description>&lt;b&gt;RESISTOR&lt;/b&gt;&lt;p&gt;
wave soldering</description>
<wire x1="-0.41" y1="0.635" x2="0.41" y2="0.635" width="0.1524" layer="51"/>
<wire x1="-0.41" y1="-0.635" x2="0.41" y2="-0.635" width="0.1524" layer="51"/>
<wire x1="-1.973" y1="0.983" x2="1.973" y2="0.983" width="0.0508" layer="39"/>
<wire x1="1.973" y1="0.983" x2="1.973" y2="-0.983" width="0.0508" layer="39"/>
<wire x1="1.973" y1="-0.983" x2="-1.973" y2="-0.983" width="0.0508" layer="39"/>
<wire x1="-1.973" y1="-0.983" x2="-1.973" y2="0.983" width="0.0508" layer="39"/>
<smd name="1" x="-0.94" y="0" dx="1.5" dy="1" layer="1"/>
<smd name="2" x="0.94" y="0" dx="1.5" dy="1" layer="1"/>
<text x="-0.635" y="1.27" size="1.27" layer="25">&gt;NAME</text>
<text x="-0.635" y="-2.54" size="1.27" layer="27">&gt;VALUE</text>
<rectangle x1="0.4064" y1="-0.6985" x2="1.0564" y2="0.7015" layer="51"/>
<rectangle x1="-1.0668" y1="-0.6985" x2="-0.4168" y2="0.7015" layer="51"/>
<rectangle x1="-0.1001" y1="-0.5999" x2="0.1001" y2="0.5999" layer="35"/>
</package>
<package name="R2512">
<description>&lt;b&gt;RESISTOR&lt;/b&gt;</description>
<wire x1="-2.362" y1="1.473" x2="2.387" y2="1.473" width="0.1524" layer="51"/>
<wire x1="-2.362" y1="-1.473" x2="2.387" y2="-1.473" width="0.1524" layer="51"/>
<wire x1="-3.973" y1="1.983" x2="3.973" y2="1.983" width="0.0508" layer="39"/>
<wire x1="3.973" y1="1.983" x2="3.973" y2="-1.983" width="0.0508" layer="39"/>
<wire x1="3.973" y1="-1.983" x2="-3.973" y2="-1.983" width="0.0508" layer="39"/>
<wire x1="-3.973" y1="-1.983" x2="-3.973" y2="1.983" width="0.0508" layer="39"/>
<smd name="1" x="-2.8" y="0" dx="1.8" dy="3.2" layer="1"/>
<smd name="2" x="2.8" y="0" dx="1.8" dy="3.2" layer="1"/>
<text x="-2.54" y="1.905" size="1.27" layer="25">&gt;NAME</text>
<text x="-2.54" y="-3.175" size="1.27" layer="27">&gt;VALUE</text>
<rectangle x1="-3.2004" y1="-1.5494" x2="-2.3505" y2="1.5507" layer="51"/>
<rectangle x1="2.3622" y1="-1.5494" x2="3.2121" y2="1.5507" layer="51"/>
<rectangle x1="-0.5001" y1="-1" x2="0.5001" y2="1" layer="35"/>
</package>
<package name="R2512W">
<description>&lt;b&gt;RESISTOR&lt;/b&gt;&lt;p&gt;
wave soldering</description>
<wire x1="-2.362" y1="1.473" x2="2.387" y2="1.473" width="0.1524" layer="51"/>
<wire x1="-2.362" y1="-1.473" x2="2.387" y2="-1.473" width="0.1524" layer="51"/>
<wire x1="-3.973" y1="1.983" x2="3.973" y2="1.983" width="0.0508" layer="39"/>
<wire x1="3.973" y1="1.983" x2="3.973" y2="-1.983" width="0.0508" layer="39"/>
<wire x1="3.973" y1="-1.983" x2="-3.973" y2="-1.983" width="0.0508" layer="39"/>
<wire x1="-3.973" y1="-1.983" x2="-3.973" y2="1.983" width="0.0508" layer="39"/>
<smd name="1" x="-2.896" y="0" dx="2" dy="2.1" layer="1"/>
<smd name="2" x="2.896" y="0" dx="2" dy="2.1" layer="1"/>
<text x="-1.905" y="1.905" size="1.27" layer="25">&gt;NAME</text>
<text x="-1.905" y="-3.175" size="1.27" layer="27">&gt;VALUE</text>
<rectangle x1="-3.2004" y1="-1.5494" x2="-2.3505" y2="1.5507" layer="51"/>
<rectangle x1="2.3622" y1="-1.5494" x2="3.2121" y2="1.5507" layer="51"/>
<rectangle x1="-0.5001" y1="-1" x2="0.5001" y2="1" layer="35"/>
</package>
<package name="R3216">
<description>&lt;b&gt;RESISTOR&lt;/b&gt;</description>
<wire x1="-0.913" y1="0.8" x2="0.888" y2="0.8" width="0.1524" layer="51"/>
<wire x1="-0.913" y1="-0.8" x2="0.888" y2="-0.8" width="0.1524" layer="51"/>
<wire x1="-2.473" y1="0.983" x2="2.473" y2="0.983" width="0.0508" layer="39"/>
<wire x1="2.473" y1="0.983" x2="2.473" y2="-0.983" width="0.0508" layer="39"/>
<wire x1="2.473" y1="-0.983" x2="-2.473" y2="-0.983" width="0.0508" layer="39"/>
<wire x1="-2.473" y1="-0.983" x2="-2.473" y2="0.983" width="0.0508" layer="39"/>
<smd name="1" x="-1.4" y="0" dx="1.6" dy="1.8" layer="1"/>
<smd name="2" x="1.4" y="0" dx="1.6" dy="1.8" layer="1"/>
<text x="-1.905" y="1.27" size="1.27" layer="25">&gt;NAME</text>
<text x="-1.905" y="-2.54" size="1.27" layer="27">&gt;VALUE</text>
<rectangle x1="-1.651" y1="-0.8763" x2="-0.9009" y2="0.8738" layer="51"/>
<rectangle x1="0.889" y1="-0.8763" x2="1.6391" y2="0.8738" layer="51"/>
<rectangle x1="-0.3" y1="-0.7" x2="0.3" y2="0.7" layer="35"/>
</package>
<package name="R3216W">
<description>&lt;b&gt;RESISTOR&lt;/b&gt;&lt;p&gt;
wave soldering</description>
<wire x1="-0.913" y1="0.8" x2="0.888" y2="0.8" width="0.1524" layer="51"/>
<wire x1="-0.913" y1="-0.8" x2="0.888" y2="-0.8" width="0.1524" layer="51"/>
<wire x1="-2.473" y1="0.983" x2="2.473" y2="0.983" width="0.0508" layer="39"/>
<wire x1="2.473" y1="0.983" x2="2.473" y2="-0.983" width="0.0508" layer="39"/>
<wire x1="2.473" y1="-0.983" x2="-2.473" y2="-0.983" width="0.0508" layer="39"/>
<wire x1="-2.473" y1="-0.983" x2="-2.473" y2="0.983" width="0.0508" layer="39"/>
<smd name="1" x="-1.499" y="0" dx="1.8" dy="1.2" layer="1"/>
<smd name="2" x="1.499" y="0" dx="1.8" dy="1.2" layer="1"/>
<text x="-1.905" y="1.27" size="1.27" layer="25">&gt;NAME</text>
<text x="-1.905" y="-2.54" size="1.27" layer="27">&gt;VALUE</text>
<rectangle x1="-1.651" y1="-0.8763" x2="-0.9009" y2="0.8738" layer="51"/>
<rectangle x1="0.889" y1="-0.8763" x2="1.6391" y2="0.8738" layer="51"/>
<rectangle x1="-0.3" y1="-0.7" x2="0.3" y2="0.7" layer="35"/>
</package>
<package name="R3225">
<description>&lt;b&gt;RESISTOR&lt;/b&gt;</description>
<wire x1="-0.913" y1="1.219" x2="0.939" y2="1.219" width="0.1524" layer="51"/>
<wire x1="-0.913" y1="-1.219" x2="0.939" y2="-1.219" width="0.1524" layer="51"/>
<wire x1="-2.473" y1="1.483" x2="2.473" y2="1.483" width="0.0508" layer="39"/>
<wire x1="2.473" y1="1.483" x2="2.473" y2="-1.483" width="0.0508" layer="39"/>
<wire x1="2.473" y1="-1.483" x2="-2.473" y2="-1.483" width="0.0508" layer="39"/>
<wire x1="-2.473" y1="-1.483" x2="-2.473" y2="1.483" width="0.0508" layer="39"/>
<smd name="1" x="-1.4" y="0" dx="1.6" dy="2.7" layer="1"/>
<smd name="2" x="1.4" y="0" dx="1.6" dy="2.7" layer="1"/>
<text x="-2.54" y="1.905" size="1.27" layer="25">&gt;NAME</text>
<text x="-2.54" y="-3.175" size="1.27" layer="27">&gt;VALUE</text>
<rectangle x1="-1.651" y1="-1.3081" x2="-0.9009" y2="1.2918" layer="51"/>
<rectangle x1="0.9144" y1="-1.3081" x2="1.6645" y2="1.2918" layer="51"/>
<rectangle x1="-0.3" y1="-1" x2="0.3" y2="1" layer="35"/>
</package>
<package name="R3225W">
<description>&lt;b&gt;RESISTOR&lt;/b&gt;&lt;p&gt;
wave soldering</description>
<wire x1="-0.913" y1="1.219" x2="0.939" y2="1.219" width="0.1524" layer="51"/>
<wire x1="-0.913" y1="-1.219" x2="0.939" y2="-1.219" width="0.1524" layer="51"/>
<wire x1="-2.473" y1="1.483" x2="2.473" y2="1.483" width="0.0508" layer="39"/>
<wire x1="2.473" y1="1.483" x2="2.473" y2="-1.483" width="0.0508" layer="39"/>
<wire x1="2.473" y1="-1.483" x2="-2.473" y2="-1.483" width="0.0508" layer="39"/>
<wire x1="-2.473" y1="-1.483" x2="-2.473" y2="1.483" width="0.0508" layer="39"/>
<smd name="1" x="-1.499" y="0" dx="1.8" dy="1.8" layer="1"/>
<smd name="2" x="1.499" y="0" dx="1.8" dy="1.8" layer="1"/>
<text x="-1.905" y="1.905" size="1.27" layer="25">&gt;NAME</text>
<text x="-1.905" y="-3.175" size="1.27" layer="27">&gt;VALUE</text>
<rectangle x1="-1.651" y1="-1.3081" x2="-0.9009" y2="1.2918" layer="51"/>
<rectangle x1="0.9144" y1="-1.3081" x2="1.6645" y2="1.2918" layer="51"/>
<rectangle x1="-0.3" y1="-1" x2="0.3" y2="1" layer="35"/>
</package>
<package name="R5025">
<description>&lt;b&gt;RESISTOR&lt;/b&gt;</description>
<wire x1="-1.662" y1="1.245" x2="1.662" y2="1.245" width="0.1524" layer="51"/>
<wire x1="-1.637" y1="-1.245" x2="1.687" y2="-1.245" width="0.1524" layer="51"/>
<wire x1="-3.473" y1="1.483" x2="3.473" y2="1.483" width="0.0508" layer="39"/>
<wire x1="3.473" y1="1.483" x2="3.473" y2="-1.483" width="0.0508" layer="39"/>
<wire x1="3.473" y1="-1.483" x2="-3.473" y2="-1.483" width="0.0508" layer="39"/>
<wire x1="-3.473" y1="-1.483" x2="-3.473" y2="1.483" width="0.0508" layer="39"/>
<smd name="1" x="-2.2" y="0" dx="1.8" dy="2.7" layer="1"/>
<smd name="2" x="2.2" y="0" dx="1.8" dy="2.7" layer="1"/>
<text x="-3.175" y="1.905" size="1.27" layer="25">&gt;NAME</text>
<text x="-3.175" y="-3.175" size="1.27" layer="27">&gt;VALUE</text>
<rectangle x1="-2.4892" y1="-1.3208" x2="-1.6393" y2="1.3292" layer="51"/>
<rectangle x1="1.651" y1="-1.3208" x2="2.5009" y2="1.3292" layer="51"/>
<rectangle x1="-0.5001" y1="-1" x2="0.5001" y2="1" layer="35"/>
</package>
<package name="R5025W">
<description>&lt;b&gt;RESISTOR&lt;/b&gt;&lt;p&gt;
wave soldering</description>
<wire x1="-1.662" y1="1.245" x2="1.662" y2="1.245" width="0.1524" layer="51"/>
<wire x1="-1.637" y1="-1.245" x2="1.687" y2="-1.245" width="0.1524" layer="51"/>
<wire x1="-3.473" y1="1.483" x2="3.473" y2="1.483" width="0.0508" layer="39"/>
<wire x1="3.473" y1="1.483" x2="3.473" y2="-1.483" width="0.0508" layer="39"/>
<wire x1="3.473" y1="-1.483" x2="-3.473" y2="-1.483" width="0.0508" layer="39"/>
<wire x1="-3.473" y1="-1.483" x2="-3.473" y2="1.483" width="0.0508" layer="39"/>
<smd name="1" x="-2.311" y="0" dx="2" dy="1.8" layer="1"/>
<smd name="2" x="2.311" y="0" dx="2" dy="1.8" layer="1"/>
<text x="-3.175" y="1.905" size="1.27" layer="25">&gt;NAME</text>
<text x="-3.175" y="-3.175" size="1.27" layer="27">&gt;VALUE</text>
<rectangle x1="-2.4892" y1="-1.3208" x2="-1.6393" y2="1.3292" layer="51"/>
<rectangle x1="1.651" y1="-1.3208" x2="2.5009" y2="1.3292" layer="51"/>
<rectangle x1="-0.5001" y1="-1" x2="0.5001" y2="1" layer="35"/>
</package>
<package name="R6332">
<description>&lt;b&gt;RESISTOR&lt;/b&gt;&lt;p&gt;
Source: http://download.siliconexpert.com/pdfs/2005/02/24/Semi_Ap/2/VSH/Resistor/dcrcwfre.pdf</description>
<wire x1="-2.362" y1="1.473" x2="2.387" y2="1.473" width="0.1524" layer="51"/>
<wire x1="-2.362" y1="-1.473" x2="2.387" y2="-1.473" width="0.1524" layer="51"/>
<wire x1="-3.973" y1="1.983" x2="3.973" y2="1.983" width="0.0508" layer="39"/>
<wire x1="3.973" y1="1.983" x2="3.973" y2="-1.983" width="0.0508" layer="39"/>
<wire x1="3.973" y1="-1.983" x2="-3.973" y2="-1.983" width="0.0508" layer="39"/>
<wire x1="-3.973" y1="-1.983" x2="-3.973" y2="1.983" width="0.0508" layer="39"/>
<smd name="1" x="-3.1" y="0" dx="1" dy="3.2" layer="1"/>
<smd name="2" x="3.1" y="0" dx="1" dy="3.2" layer="1"/>
<text x="-2.54" y="1.905" size="1.27" layer="25">&gt;NAME</text>
<text x="-2.54" y="-3.175" size="1.27" layer="27">&gt;VALUE</text>
<rectangle x1="-3.2004" y1="-1.5494" x2="-2.3505" y2="1.5507" layer="51"/>
<rectangle x1="2.3622" y1="-1.5494" x2="3.2121" y2="1.5507" layer="51"/>
<rectangle x1="-0.5001" y1="-1" x2="0.5001" y2="1" layer="35"/>
</package>
<package name="R6332W">
<description>&lt;b&gt;RESISTOR&lt;/b&gt; wave soldering&lt;p&gt;
Source: http://download.siliconexpert.com/pdfs/2005/02/24/Semi_Ap/2/VSH/Resistor/dcrcwfre.pdf</description>
<wire x1="-2.362" y1="1.473" x2="2.387" y2="1.473" width="0.1524" layer="51"/>
<wire x1="-2.362" y1="-1.473" x2="2.387" y2="-1.473" width="0.1524" layer="51"/>
<wire x1="-3.973" y1="1.983" x2="3.973" y2="1.983" width="0.0508" layer="39"/>
<wire x1="3.973" y1="1.983" x2="3.973" y2="-1.983" width="0.0508" layer="39"/>
<wire x1="3.973" y1="-1.983" x2="-3.973" y2="-1.983" width="0.0508" layer="39"/>
<wire x1="-3.973" y1="-1.983" x2="-3.973" y2="1.983" width="0.0508" layer="39"/>
<smd name="1" x="-3.196" y="0" dx="1.2" dy="3.2" layer="1"/>
<smd name="2" x="3.196" y="0" dx="1.2" dy="3.2" layer="1"/>
<text x="-2.54" y="1.905" size="1.27" layer="25">&gt;NAME</text>
<text x="-2.54" y="-3.175" size="1.27" layer="27">&gt;VALUE</text>
<rectangle x1="-3.2004" y1="-1.5494" x2="-2.3505" y2="1.5507" layer="51"/>
<rectangle x1="2.3622" y1="-1.5494" x2="3.2121" y2="1.5507" layer="51"/>
<rectangle x1="-0.5001" y1="-1" x2="0.5001" y2="1" layer="35"/>
</package>
<package name="M0805">
<description>&lt;b&gt;RESISTOR&lt;/b&gt;&lt;p&gt;
MELF 0.10 W</description>
<wire x1="-1.973" y1="0.983" x2="1.973" y2="0.983" width="0.0508" layer="39"/>
<wire x1="1.973" y1="-0.983" x2="-1.973" y2="-0.983" width="0.0508" layer="39"/>
<wire x1="-1.973" y1="-0.983" x2="-1.973" y2="0.983" width="0.0508" layer="39"/>
<wire x1="1.973" y1="0.983" x2="1.973" y2="-0.983" width="0.0508" layer="39"/>
<wire x1="0.7112" y1="0.635" x2="-0.7112" y2="0.635" width="0.1524" layer="51"/>
<wire x1="0.7112" y1="-0.635" x2="-0.7112" y2="-0.635" width="0.1524" layer="51"/>
<smd name="1" x="-0.95" y="0" dx="1.3" dy="1.6" layer="1"/>
<smd name="2" x="0.95" y="0" dx="1.3" dy="1.6" layer="1"/>
<text x="-1.27" y="1.27" size="1.27" layer="25">&gt;NAME</text>
<text x="-1.27" y="-2.54" size="1.27" layer="27">&gt;VALUE</text>
<rectangle x1="-1.0414" y1="-0.7112" x2="-0.6858" y2="0.7112" layer="51"/>
<rectangle x1="0.6858" y1="-0.7112" x2="1.0414" y2="0.7112" layer="51"/>
<rectangle x1="-0.1999" y1="-0.5999" x2="0.1999" y2="0.5999" layer="35"/>
</package>
<package name="M1206">
<description>&lt;b&gt;RESISTOR&lt;/b&gt;&lt;p&gt;
MELF 0.25 W</description>
<wire x1="-2.473" y1="1.483" x2="2.473" y2="1.483" width="0.0508" layer="39"/>
<wire x1="2.473" y1="-1.483" x2="-2.473" y2="-1.483" width="0.0508" layer="39"/>
<wire x1="-2.473" y1="-1.483" x2="-2.473" y2="1.483" width="0.0508" layer="39"/>
<wire x1="2.473" y1="1.483" x2="2.473" y2="-1.483" width="0.0508" layer="39"/>
<wire x1="1.143" y1="0.8382" x2="-1.143" y2="0.8382" width="0.1524" layer="51"/>
<wire x1="1.143" y1="-0.8382" x2="-1.143" y2="-0.8382" width="0.1524" layer="51"/>
<smd name="1" x="-1.4" y="0" dx="1.6" dy="2" layer="1"/>
<smd name="2" x="1.4" y="0" dx="1.6" dy="2" layer="1"/>
<text x="-1.27" y="1.27" size="1.27" layer="25">&gt;NAME</text>
<text x="-1.27" y="-2.54" size="1.27" layer="27">&gt;VALUE</text>
<rectangle x1="-1.7018" y1="-0.9144" x2="-1.1176" y2="0.9144" layer="51"/>
<rectangle x1="1.1176" y1="-0.9144" x2="1.7018" y2="0.9144" layer="51"/>
<rectangle x1="-0.3" y1="-0.8001" x2="0.3" y2="0.8001" layer="35"/>
</package>
<package name="M1406">
<description>&lt;b&gt;RESISTOR&lt;/b&gt;&lt;p&gt;
MELF 0.12 W</description>
<wire x1="-2.973" y1="0.983" x2="2.973" y2="0.983" width="0.0508" layer="39"/>
<wire x1="2.973" y1="-0.983" x2="-2.973" y2="-0.983" width="0.0508" layer="39"/>
<wire x1="-2.973" y1="-0.983" x2="-2.973" y2="0.983" width="0.0508" layer="39"/>
<wire x1="2.973" y1="0.983" x2="2.973" y2="-0.983" width="0.0508" layer="39"/>
<wire x1="1.3208" y1="0.762" x2="-1.3208" y2="0.762" width="0.1524" layer="51"/>
<wire x1="1.3208" y1="-0.762" x2="-1.3208" y2="-0.762" width="0.1524" layer="51"/>
<smd name="1" x="-1.7" y="0" dx="1.4" dy="1.8" layer="1"/>
<smd name="2" x="1.7" y="0" dx="1.4" dy="1.8" layer="1"/>
<text x="-1.27" y="1.27" size="1.27" layer="25">&gt;NAME</text>
<text x="-1.27" y="-2.54" size="1.27" layer="27">&gt;VALUE</text>
<rectangle x1="-1.8542" y1="-0.8382" x2="-1.2954" y2="0.8382" layer="51"/>
<rectangle x1="1.2954" y1="-0.8382" x2="1.8542" y2="0.8382" layer="51"/>
<rectangle x1="-0.3" y1="-0.7" x2="0.3" y2="0.7" layer="35"/>
</package>
<package name="M2012">
<description>&lt;b&gt;RESISTOR&lt;/b&gt;&lt;p&gt;
MELF 0.10 W</description>
<wire x1="-1.973" y1="0.983" x2="1.973" y2="0.983" width="0.0508" layer="39"/>
<wire x1="1.973" y1="-0.983" x2="-1.973" y2="-0.983" width="0.0508" layer="39"/>
<wire x1="-1.973" y1="-0.983" x2="-1.973" y2="0.983" width="0.0508" layer="39"/>
<wire x1="1.973" y1="0.983" x2="1.973" y2="-0.983" width="0.0508" layer="39"/>
<wire x1="0.7112" y1="0.635" x2="-0.7112" y2="0.635" width="0.1524" layer="51"/>
<wire x1="0.7112" y1="-0.635" x2="-0.7112" y2="-0.635" width="0.1524" layer="51"/>
<smd name="1" x="-0.95" y="0" dx="1.3" dy="1.6" layer="1"/>
<smd name="2" x="0.95" y="0" dx="1.3" dy="1.6" layer="1"/>
<text x="-1.27" y="1.27" size="1.27" layer="25">&gt;NAME</text>
<text x="-1.27" y="-2.54" size="1.27" layer="27">&gt;VALUE</text>
<rectangle x1="-1.0414" y1="-0.7112" x2="-0.6858" y2="0.7112" layer="51"/>
<rectangle x1="0.6858" y1="-0.7112" x2="1.0414" y2="0.7112" layer="51"/>
<rectangle x1="-0.1999" y1="-0.5999" x2="0.1999" y2="0.5999" layer="35"/>
</package>
<package name="M2309">
<description>&lt;b&gt;RESISTOR&lt;/b&gt;&lt;p&gt;
MELF 0.25 W</description>
<wire x1="-4.473" y1="1.483" x2="4.473" y2="1.483" width="0.0508" layer="39"/>
<wire x1="4.473" y1="-1.483" x2="-4.473" y2="-1.483" width="0.0508" layer="39"/>
<wire x1="-4.473" y1="-1.483" x2="-4.473" y2="1.483" width="0.0508" layer="39"/>
<wire x1="4.473" y1="1.483" x2="4.473" y2="-1.483" width="0.0508" layer="39"/>
<wire x1="2.413" y1="1.1684" x2="-2.4384" y2="1.1684" width="0.1524" layer="51"/>
<wire x1="2.413" y1="-1.1684" x2="-2.413" y2="-1.1684" width="0.1524" layer="51"/>
<smd name="1" x="-2.85" y="0" dx="1.5" dy="2.6" layer="1"/>
<smd name="2" x="2.85" y="0" dx="1.5" dy="2.6" layer="1"/>
<text x="-1.905" y="1.905" size="1.27" layer="25">&gt;NAME</text>
<text x="-2.54" y="-2.54" size="1.27" layer="27">&gt;VALUE</text>
<rectangle x1="-3.048" y1="-1.2446" x2="-2.3876" y2="1.2446" layer="51"/>
<rectangle x1="2.3876" y1="-1.2446" x2="3.048" y2="1.2446" layer="51"/>
<rectangle x1="-0.5001" y1="-1" x2="0.5001" y2="1" layer="35"/>
</package>
<package name="M3216">
<description>&lt;b&gt;RESISTOR&lt;/b&gt;&lt;p&gt;
MELF 0.25 W</description>
<wire x1="-2.473" y1="1.483" x2="2.473" y2="1.483" width="0.0508" layer="39"/>
<wire x1="2.473" y1="-1.483" x2="-2.473" y2="-1.483" width="0.0508" layer="39"/>
<wire x1="-2.473" y1="-1.483" x2="-2.473" y2="1.483" width="0.0508" layer="39"/>
<wire x1="2.473" y1="1.483" x2="2.473" y2="-1.483" width="0.0508" layer="39"/>
<wire x1="1.143" y1="0.8382" x2="-1.143" y2="0.8382" width="0.1524" layer="51"/>
<wire x1="1.143" y1="-0.8382" x2="-1.143" y2="-0.8382" width="0.1524" layer="51"/>
<smd name="1" x="-1.4" y="0" dx="1.6" dy="2" layer="1"/>
<smd name="2" x="1.4" y="0" dx="1.6" dy="2" layer="1"/>
<text x="-1.27" y="1.27" size="1.27" layer="25">&gt;NAME</text>
<text x="-1.27" y="-2.54" size="1.27" layer="27">&gt;VALUE</text>
<rectangle x1="-1.7018" y1="-0.9144" x2="-1.1176" y2="0.9144" layer="51"/>
<rectangle x1="1.1176" y1="-0.9144" x2="1.7018" y2="0.9144" layer="51"/>
<rectangle x1="-0.3" y1="-0.8001" x2="0.3" y2="0.8001" layer="35"/>
</package>
<package name="M3516">
<description>&lt;b&gt;RESISTOR&lt;/b&gt;&lt;p&gt;
MELF 0.12 W</description>
<wire x1="-2.973" y1="0.983" x2="2.973" y2="0.983" width="0.0508" layer="39"/>
<wire x1="2.973" y1="-0.983" x2="-2.973" y2="-0.983" width="0.0508" layer="39"/>
<wire x1="-2.973" y1="-0.983" x2="-2.973" y2="0.983" width="0.0508" layer="39"/>
<wire x1="2.973" y1="0.983" x2="2.973" y2="-0.983" width="0.0508" layer="39"/>
<wire x1="1.3208" y1="0.762" x2="-1.3208" y2="0.762" width="0.1524" layer="51"/>
<wire x1="1.3208" y1="-0.762" x2="-1.3208" y2="-0.762" width="0.1524" layer="51"/>
<smd name="1" x="-1.7" y="0" dx="1.4" dy="1.8" layer="1"/>
<smd name="2" x="1.7" y="0" dx="1.4" dy="1.8" layer="1"/>
<text x="-1.27" y="1.27" size="1.27" layer="25">&gt;NAME</text>
<text x="-1.27" y="-2.54" size="1.27" layer="27">&gt;VALUE</text>
<rectangle x1="-1.8542" y1="-0.8382" x2="-1.2954" y2="0.8382" layer="51"/>
<rectangle x1="1.2954" y1="-0.8382" x2="1.8542" y2="0.8382" layer="51"/>
<rectangle x1="-0.4001" y1="-0.7" x2="0.4001" y2="0.7" layer="35"/>
</package>
<package name="M5923">
<description>&lt;b&gt;RESISTOR&lt;/b&gt;&lt;p&gt;
MELF 0.25 W</description>
<wire x1="-4.473" y1="1.483" x2="4.473" y2="1.483" width="0.0508" layer="39"/>
<wire x1="4.473" y1="-1.483" x2="-4.473" y2="-1.483" width="0.0508" layer="39"/>
<wire x1="-4.473" y1="-1.483" x2="-4.473" y2="1.483" width="0.0508" layer="39"/>
<wire x1="4.473" y1="1.483" x2="4.473" y2="-1.483" width="0.0508" layer="39"/>
<wire x1="2.413" y1="1.1684" x2="-2.4384" y2="1.1684" width="0.1524" layer="51"/>
<wire x1="2.413" y1="-1.1684" x2="-2.413" y2="-1.1684" width="0.1524" layer="51"/>
<smd name="1" x="-2.85" y="0" dx="1.5" dy="2.6" layer="1"/>
<smd name="2" x="2.85" y="0" dx="1.5" dy="2.6" layer="1"/>
<text x="-1.905" y="1.905" size="1.27" layer="25">&gt;NAME</text>
<text x="-2.54" y="-2.54" size="1.27" layer="27">&gt;VALUE</text>
<rectangle x1="-3.048" y1="-1.2446" x2="-2.3876" y2="1.2446" layer="51"/>
<rectangle x1="2.3876" y1="-1.2446" x2="3.048" y2="1.2446" layer="51"/>
<rectangle x1="-0.5001" y1="-1" x2="0.5001" y2="1" layer="35"/>
</package>
<package name="0204/5">
<description>&lt;b&gt;RESISTOR&lt;/b&gt;&lt;p&gt;
type 0204, grid 5 mm</description>
<wire x1="2.54" y1="0" x2="2.032" y2="0" width="0.508" layer="51"/>
<wire x1="-2.54" y1="0" x2="-2.032" y2="0" width="0.508" layer="51"/>
<wire x1="-1.778" y1="0.635" x2="-1.524" y2="0.889" width="0.1524" layer="21" curve="-90"/>
<wire x1="-1.778" y1="-0.635" x2="-1.524" y2="-0.889" width="0.1524" layer="21" curve="90"/>
<wire x1="1.524" y1="-0.889" x2="1.778" y2="-0.635" width="0.1524" layer="21" curve="90"/>
<wire x1="1.524" y1="0.889" x2="1.778" y2="0.635" width="0.1524" layer="21" curve="-90"/>
<wire x1="-1.778" y1="-0.635" x2="-1.778" y2="0.635" width="0.1524" layer="51"/>
<wire x1="-1.524" y1="0.889" x2="-1.27" y2="0.889" width="0.1524" layer="21"/>
<wire x1="-1.143" y1="0.762" x2="-1.27" y2="0.889" width="0.1524" layer="21"/>
<wire x1="-1.524" y1="-0.889" x2="-1.27" y2="-0.889" width="0.1524" layer="21"/>
<wire x1="-1.143" y1="-0.762" x2="-1.27" y2="-0.889" width="0.1524" layer="21"/>
<wire x1="1.143" y1="0.762" x2="1.27" y2="0.889" width="0.1524" layer="21"/>
<wire x1="1.143" y1="0.762" x2="-1.143" y2="0.762" width="0.1524" layer="21"/>
<wire x1="1.143" y1="-0.762" x2="1.27" y2="-0.889" width="0.1524" layer="21"/>
<wire x1="1.143" y1="-0.762" x2="-1.143" y2="-0.762" width="0.1524" layer="21"/>
<wire x1="1.524" y1="0.889" x2="1.27" y2="0.889" width="0.1524" layer="21"/>
<wire x1="1.524" y1="-0.889" x2="1.27" y2="-0.889" width="0.1524" layer="21"/>
<wire x1="1.778" y1="-0.635" x2="1.778" y2="0.635" width="0.1524" layer="51"/>
<pad name="1" x="-2.54" y="0" drill="0.8128" shape="octagon"/>
<pad name="2" x="2.54" y="0" drill="0.8128" shape="octagon"/>
<text x="-2.0066" y="1.1684" size="0.9906" layer="25" ratio="10">&gt;NAME</text>
<text x="-2.1336" y="-2.3114" size="0.9906" layer="27" ratio="10">&gt;VALUE</text>
<rectangle x1="-2.032" y1="-0.254" x2="-1.778" y2="0.254" layer="51"/>
<rectangle x1="1.778" y1="-0.254" x2="2.032" y2="0.254" layer="51"/>
</package>
<package name="0204/7">
<description>&lt;b&gt;RESISTOR&lt;/b&gt;&lt;p&gt;
type 0204, grid 7.5 mm</description>
<wire x1="3.81" y1="0" x2="2.921" y2="0" width="0.508" layer="51"/>
<wire x1="-3.81" y1="0" x2="-2.921" y2="0" width="0.508" layer="51"/>
<wire x1="-2.54" y1="0.762" x2="-2.286" y2="1.016" width="0.1524" layer="21" curve="-90"/>
<wire x1="-2.54" y1="-0.762" x2="-2.286" y2="-1.016" width="0.1524" layer="21" curve="90"/>
<wire x1="2.286" y1="-1.016" x2="2.54" y2="-0.762" width="0.1524" layer="21" curve="90"/>
<wire x1="2.286" y1="1.016" x2="2.54" y2="0.762" width="0.1524" layer="21" curve="-90"/>
<wire x1="-2.54" y1="-0.762" x2="-2.54" y2="0.762" width="0.1524" layer="21"/>
<wire x1="-2.286" y1="1.016" x2="-1.905" y2="1.016" width="0.1524" layer="21"/>
<wire x1="-1.778" y1="0.889" x2="-1.905" y2="1.016" width="0.1524" layer="21"/>
<wire x1="-2.286" y1="-1.016" x2="-1.905" y2="-1.016" width="0.1524" layer="21"/>
<wire x1="-1.778" y1="-0.889" x2="-1.905" y2="-1.016" width="0.1524" layer="21"/>
<wire x1="1.778" y1="0.889" x2="1.905" y2="1.016" width="0.1524" layer="21"/>
<wire x1="1.778" y1="0.889" x2="-1.778" y2="0.889" width="0.1524" layer="21"/>
<wire x1="1.778" y1="-0.889" x2="1.905" y2="-1.016" width="0.1524" layer="21"/>
<wire x1="1.778" y1="-0.889" x2="-1.778" y2="-0.889" width="0.1524" layer="21"/>
<wire x1="2.286" y1="1.016" x2="1.905" y2="1.016" width="0.1524" layer="21"/>
<wire x1="2.286" y1="-1.016" x2="1.905" y2="-1.016" width="0.1524" layer="21"/>
<wire x1="2.54" y1="-0.762" x2="2.54" y2="0.762" width="0.1524" layer="21"/>
<pad name="1" x="-3.81" y="0" drill="0.8128" shape="octagon"/>
<pad name="2" x="3.81" y="0" drill="0.8128" shape="octagon"/>
<text x="-2.54" y="1.2954" size="0.9906" layer="25" ratio="10">&gt;NAME</text>
<text x="-1.6256" y="-0.4826" size="0.9906" layer="27" ratio="10">&gt;VALUE</text>
<rectangle x1="2.54" y1="-0.254" x2="2.921" y2="0.254" layer="21"/>
<rectangle x1="-2.921" y1="-0.254" x2="-2.54" y2="0.254" layer="21"/>
</package>
<package name="0204V">
<description>&lt;b&gt;RESISTOR&lt;/b&gt;&lt;p&gt;
type 0204, grid 2.5 mm</description>
<wire x1="-1.27" y1="0" x2="1.27" y2="0" width="0.508" layer="51"/>
<wire x1="-0.127" y1="0" x2="0.127" y2="0" width="0.508" layer="21"/>
<circle x="-1.27" y="0" radius="0.889" width="0.1524" layer="51"/>
<circle x="-1.27" y="0" radius="0.635" width="0.0508" layer="51"/>
<pad name="1" x="-1.27" y="0" drill="0.8128" shape="octagon"/>
<pad name="2" x="1.27" y="0" drill="0.8128" shape="octagon"/>
<text x="-2.1336" y="1.1684" size="1.27" layer="25" ratio="10">&gt;NAME</text>
<text x="-2.1336" y="-2.3114" size="1.27" layer="27" ratio="10">&gt;VALUE</text>
</package>
<package name="0207/10">
<description>&lt;b&gt;RESISTOR&lt;/b&gt;&lt;p&gt;
type 0207, grid 10 mm</description>
<wire x1="5.08" y1="0" x2="4.064" y2="0" width="0.6096" layer="51"/>
<wire x1="-5.08" y1="0" x2="-4.064" y2="0" width="0.6096" layer="51"/>
<wire x1="-3.175" y1="0.889" x2="-2.921" y2="1.143" width="0.1524" layer="21" curve="-90"/>
<wire x1="-3.175" y1="-0.889" x2="-2.921" y2="-1.143" width="0.1524" layer="21" curve="90"/>
<wire x1="2.921" y1="-1.143" x2="3.175" y2="-0.889" width="0.1524" layer="21" curve="90"/>
<wire x1="2.921" y1="1.143" x2="3.175" y2="0.889" width="0.1524" layer="21" curve="-90"/>
<wire x1="-3.175" y1="-0.889" x2="-3.175" y2="0.889" width="0.1524" layer="21"/>
<wire x1="-2.921" y1="1.143" x2="-2.54" y2="1.143" width="0.1524" layer="21"/>
<wire x1="-2.413" y1="1.016" x2="-2.54" y2="1.143" width="0.1524" layer="21"/>
<wire x1="-2.921" y1="-1.143" x2="-2.54" y2="-1.143" width="0.1524" layer="21"/>
<wire x1="-2.413" y1="-1.016" x2="-2.54" y2="-1.143" width="0.1524" layer="21"/>
<wire x1="2.413" y1="1.016" x2="2.54" y2="1.143" width="0.1524" layer="21"/>
<wire x1="2.413" y1="1.016" x2="-2.413" y2="1.016" width="0.1524" layer="21"/>
<wire x1="2.413" y1="-1.016" x2="2.54" y2="-1.143" width="0.1524" layer="21"/>
<wire x1="2.413" y1="-1.016" x2="-2.413" y2="-1.016" width="0.1524" layer="21"/>
<wire x1="2.921" y1="1.143" x2="2.54" y2="1.143" width="0.1524" layer="21"/>
<wire x1="2.921" y1="-1.143" x2="2.54" y2="-1.143" width="0.1524" layer="21"/>
<wire x1="3.175" y1="-0.889" x2="3.175" y2="0.889" width="0.1524" layer="21"/>
<pad name="1" x="-5.08" y="0" drill="0.8128" shape="octagon"/>
<pad name="2" x="5.08" y="0" drill="0.8128" shape="octagon"/>
<text x="-3.048" y="1.524" size="1.27" layer="25" ratio="10">&gt;NAME</text>
<text x="-2.2606" y="-0.635" size="1.27" layer="27" ratio="10">&gt;VALUE</text>
<rectangle x1="3.175" y1="-0.3048" x2="4.0386" y2="0.3048" layer="21"/>
<rectangle x1="-4.0386" y1="-0.3048" x2="-3.175" y2="0.3048" layer="21"/>
</package>
<package name="0207/12">
<description>&lt;b&gt;RESISTOR&lt;/b&gt;&lt;p&gt;
type 0207, grid 12 mm</description>
<wire x1="6.35" y1="0" x2="5.334" y2="0" width="0.6096" layer="51"/>
<wire x1="-6.35" y1="0" x2="-5.334" y2="0" width="0.6096" layer="51"/>
<wire x1="-3.175" y1="0.889" x2="-2.921" y2="1.143" width="0.1524" layer="21" curve="-90"/>
<wire x1="-3.175" y1="-0.889" x2="-2.921" y2="-1.143" width="0.1524" layer="21" curve="90"/>
<wire x1="2.921" y1="-1.143" x2="3.175" y2="-0.889" width="0.1524" layer="21" curve="90"/>
<wire x1="2.921" y1="1.143" x2="3.175" y2="0.889" width="0.1524" layer="21" curve="-90"/>
<wire x1="-3.175" y1="-0.889" x2="-3.175" y2="0.889" width="0.1524" layer="21"/>
<wire x1="-2.921" y1="1.143" x2="-2.54" y2="1.143" width="0.1524" layer="21"/>
<wire x1="-2.413" y1="1.016" x2="-2.54" y2="1.143" width="0.1524" layer="21"/>
<wire x1="-2.921" y1="-1.143" x2="-2.54" y2="-1.143" width="0.1524" layer="21"/>
<wire x1="-2.413" y1="-1.016" x2="-2.54" y2="-1.143" width="0.1524" layer="21"/>
<wire x1="2.413" y1="1.016" x2="2.54" y2="1.143" width="0.1524" layer="21"/>
<wire x1="2.413" y1="1.016" x2="-2.413" y2="1.016" width="0.1524" layer="21"/>
<wire x1="2.413" y1="-1.016" x2="2.54" y2="-1.143" width="0.1524" layer="21"/>
<wire x1="2.413" y1="-1.016" x2="-2.413" y2="-1.016" width="0.1524" layer="21"/>
<wire x1="2.921" y1="1.143" x2="2.54" y2="1.143" width="0.1524" layer="21"/>
<wire x1="2.921" y1="-1.143" x2="2.54" y2="-1.143" width="0.1524" layer="21"/>
<wire x1="3.175" y1="-0.889" x2="3.175" y2="0.889" width="0.1524" layer="21"/>
<wire x1="4.445" y1="0" x2="4.064" y2="0" width="0.6096" layer="21"/>
<wire x1="-4.445" y1="0" x2="-4.064" y2="0" width="0.6096" layer="21"/>
<pad name="1" x="-6.35" y="0" drill="0.8128" shape="octagon"/>
<pad name="2" x="6.35" y="0" drill="0.8128" shape="octagon"/>
<text x="-3.175" y="1.397" size="1.27" layer="25" ratio="10">&gt;NAME</text>
<text x="-2.286" y="-0.6858" size="1.27" layer="27" ratio="10">&gt;VALUE</text>
<rectangle x1="3.175" y1="-0.3048" x2="4.0386" y2="0.3048" layer="21"/>
<rectangle x1="-4.0386" y1="-0.3048" x2="-3.175" y2="0.3048" layer="21"/>
<rectangle x1="4.445" y1="-0.3048" x2="5.3086" y2="0.3048" layer="21"/>
<rectangle x1="-5.3086" y1="-0.3048" x2="-4.445" y2="0.3048" layer="21"/>
</package>
<package name="0207/15">
<description>&lt;b&gt;RESISTOR&lt;/b&gt;&lt;p&gt;
type 0207, grid 15mm</description>
<wire x1="7.62" y1="0" x2="6.604" y2="0" width="0.6096" layer="51"/>
<wire x1="-7.62" y1="0" x2="-6.604" y2="0" width="0.6096" layer="51"/>
<wire x1="-3.175" y1="0.889" x2="-2.921" y2="1.143" width="0.1524" layer="21" curve="-90"/>
<wire x1="-3.175" y1="-0.889" x2="-2.921" y2="-1.143" width="0.1524" layer="21" curve="90"/>
<wire x1="2.921" y1="-1.143" x2="3.175" y2="-0.889" width="0.1524" layer="21" curve="90"/>
<wire x1="2.921" y1="1.143" x2="3.175" y2="0.889" width="0.1524" layer="21" curve="-90"/>
<wire x1="-3.175" y1="-0.889" x2="-3.175" y2="0.889" width="0.1524" layer="21"/>
<wire x1="-2.921" y1="1.143" x2="-2.54" y2="1.143" width="0.1524" layer="21"/>
<wire x1="-2.413" y1="1.016" x2="-2.54" y2="1.143" width="0.1524" layer="21"/>
<wire x1="-2.921" y1="-1.143" x2="-2.54" y2="-1.143" width="0.1524" layer="21"/>
<wire x1="-2.413" y1="-1.016" x2="-2.54" y2="-1.143" width="0.1524" layer="21"/>
<wire x1="2.413" y1="1.016" x2="2.54" y2="1.143" width="0.1524" layer="21"/>
<wire x1="2.413" y1="1.016" x2="-2.413" y2="1.016" width="0.1524" layer="21"/>
<wire x1="2.413" y1="-1.016" x2="2.54" y2="-1.143" width="0.1524" layer="21"/>
<wire x1="2.413" y1="-1.016" x2="-2.413" y2="-1.016" width="0.1524" layer="21"/>
<wire x1="2.921" y1="1.143" x2="2.54" y2="1.143" width="0.1524" layer="21"/>
<wire x1="2.921" y1="-1.143" x2="2.54" y2="-1.143" width="0.1524" layer="21"/>
<wire x1="3.175" y1="-0.889" x2="3.175" y2="0.889" width="0.1524" layer="21"/>
<wire x1="5.715" y1="0" x2="4.064" y2="0" width="0.6096" layer="21"/>
<wire x1="-5.715" y1="0" x2="-4.064" y2="0" width="0.6096" layer="21"/>
<pad name="1" x="-7.62" y="0" drill="0.8128" shape="octagon"/>
<pad name="2" x="7.62" y="0" drill="0.8128" shape="octagon"/>
<text x="-3.175" y="1.397" size="1.27" layer="25" ratio="10">&gt;NAME</text>
<text x="-2.286" y="-0.6858" size="1.27" layer="27" ratio="10">&gt;VALUE</text>
<rectangle x1="3.175" y1="-0.3048" x2="4.0386" y2="0.3048" layer="21"/>
<rectangle x1="-4.0386" y1="-0.3048" x2="-3.175" y2="0.3048" layer="21"/>
<rectangle x1="5.715" y1="-0.3048" x2="6.5786" y2="0.3048" layer="21"/>
<rectangle x1="-6.5786" y1="-0.3048" x2="-5.715" y2="0.3048" layer="21"/>
</package>
<package name="0207/2V">
<description>&lt;b&gt;RESISTOR&lt;/b&gt;&lt;p&gt;
type 0207, grid 2.5 mm</description>
<wire x1="-1.27" y1="0" x2="-0.381" y2="0" width="0.6096" layer="51"/>
<wire x1="-0.254" y1="0" x2="0.254" y2="0" width="0.6096" layer="21"/>
<wire x1="0.381" y1="0" x2="1.27" y2="0" width="0.6096" layer="51"/>
<circle x="-1.27" y="0" radius="1.27" width="0.1524" layer="21"/>
<circle x="-1.27" y="0" radius="1.016" width="0.1524" layer="51"/>
<pad name="1" x="-1.27" y="0" drill="0.8128" shape="octagon"/>
<pad name="2" x="1.27" y="0" drill="0.8128" shape="octagon"/>
<text x="-0.0508" y="1.016" size="1.27" layer="25" ratio="10">&gt;NAME</text>
<text x="-0.0508" y="-2.2352" size="1.27" layer="27" ratio="10">&gt;VALUE</text>
</package>
<package name="0207/5V">
<description>&lt;b&gt;RESISTOR&lt;/b&gt;&lt;p&gt;
type 0207, grid 5 mm</description>
<wire x1="-2.54" y1="0" x2="-0.889" y2="0" width="0.6096" layer="51"/>
<wire x1="-0.762" y1="0" x2="0.762" y2="0" width="0.6096" layer="21"/>
<wire x1="0.889" y1="0" x2="2.54" y2="0" width="0.6096" layer="51"/>
<circle x="-2.54" y="0" radius="1.27" width="0.1016" layer="21"/>
<circle x="-2.54" y="0" radius="1.016" width="0.1524" layer="51"/>
<pad name="1" x="-2.54" y="0" drill="0.8128" shape="octagon"/>
<pad name="2" x="2.54" y="0" drill="0.8128" shape="octagon"/>
<text x="-1.143" y="0.889" size="1.27" layer="25" ratio="10">&gt;NAME</text>
<text x="-1.143" y="-2.159" size="1.27" layer="27" ratio="10">&gt;VALUE</text>
</package>
<package name="0207/7">
<description>&lt;b&gt;RESISTOR&lt;/b&gt;&lt;p&gt;
type 0207, grid 7.5 mm</description>
<wire x1="-3.81" y1="0" x2="-3.429" y2="0" width="0.6096" layer="51"/>
<wire x1="-3.175" y1="0.889" x2="-2.921" y2="1.143" width="0.1524" layer="21" curve="-90"/>
<wire x1="-3.175" y1="-0.889" x2="-2.921" y2="-1.143" width="0.1524" layer="21" curve="90"/>
<wire x1="2.921" y1="-1.143" x2="3.175" y2="-0.889" width="0.1524" layer="21" curve="90"/>
<wire x1="2.921" y1="1.143" x2="3.175" y2="0.889" width="0.1524" layer="21" curve="-90"/>
<wire x1="-3.175" y1="-0.889" x2="-3.175" y2="0.889" width="0.1524" layer="51"/>
<wire x1="-2.921" y1="1.143" x2="-2.54" y2="1.143" width="0.1524" layer="21"/>
<wire x1="-2.413" y1="1.016" x2="-2.54" y2="1.143" width="0.1524" layer="21"/>
<wire x1="-2.921" y1="-1.143" x2="-2.54" y2="-1.143" width="0.1524" layer="21"/>
<wire x1="-2.413" y1="-1.016" x2="-2.54" y2="-1.143" width="0.1524" layer="21"/>
<wire x1="2.413" y1="1.016" x2="2.54" y2="1.143" width="0.1524" layer="21"/>
<wire x1="2.413" y1="1.016" x2="-2.413" y2="1.016" width="0.1524" layer="21"/>
<wire x1="2.413" y1="-1.016" x2="2.54" y2="-1.143" width="0.1524" layer="21"/>
<wire x1="2.413" y1="-1.016" x2="-2.413" y2="-1.016" width="0.1524" layer="21"/>
<wire x1="2.921" y1="1.143" x2="2.54" y2="1.143" width="0.1524" layer="21"/>
<wire x1="2.921" y1="-1.143" x2="2.54" y2="-1.143" width="0.1524" layer="21"/>
<wire x1="3.175" y1="-0.889" x2="3.175" y2="0.889" width="0.1524" layer="51"/>
<wire x1="3.429" y1="0" x2="3.81" y2="0" width="0.6096" layer="51"/>
<pad name="1" x="-3.81" y="0" drill="0.8128" shape="octagon"/>
<pad name="2" x="3.81" y="0" drill="0.8128" shape="octagon"/>
<text x="-2.54" y="1.397" size="1.27" layer="25" ratio="10">&gt;NAME</text>
<text x="-2.286" y="-0.5588" size="1.27" layer="27" ratio="10">&gt;VALUE</text>
<rectangle x1="-3.429" y1="-0.3048" x2="-3.175" y2="0.3048" layer="51"/>
<rectangle x1="3.175" y1="-0.3048" x2="3.429" y2="0.3048" layer="51"/>
</package>
<package name="0309/10">
<description>&lt;b&gt;RESISTOR&lt;/b&gt;&lt;p&gt;
type 0309, grid 10mm</description>
<wire x1="-4.699" y1="0" x2="-5.08" y2="0" width="0.6096" layer="51"/>
<wire x1="-4.318" y1="1.27" x2="-4.064" y2="1.524" width="0.1524" layer="21" curve="-90"/>
<wire x1="-4.318" y1="-1.27" x2="-4.064" y2="-1.524" width="0.1524" layer="21" curve="90"/>
<wire x1="4.064" y1="-1.524" x2="4.318" y2="-1.27" width="0.1524" layer="21" curve="90"/>
<wire x1="4.064" y1="1.524" x2="4.318" y2="1.27" width="0.1524" layer="21" curve="-90"/>
<wire x1="-4.318" y1="-1.27" x2="-4.318" y2="1.27" width="0.1524" layer="51"/>
<wire x1="-4.064" y1="1.524" x2="-3.429" y2="1.524" width="0.1524" layer="21"/>
<wire x1="-3.302" y1="1.397" x2="-3.429" y2="1.524" width="0.1524" layer="21"/>
<wire x1="-4.064" y1="-1.524" x2="-3.429" y2="-1.524" width="0.1524" layer="21"/>
<wire x1="-3.302" y1="-1.397" x2="-3.429" y2="-1.524" width="0.1524" layer="21"/>
<wire x1="3.302" y1="1.397" x2="3.429" y2="1.524" width="0.1524" layer="21"/>
<wire x1="3.302" y1="1.397" x2="-3.302" y2="1.397" width="0.1524" layer="21"/>
<wire x1="3.302" y1="-1.397" x2="3.429" y2="-1.524" width="0.1524" layer="21"/>
<wire x1="3.302" y1="-1.397" x2="-3.302" y2="-1.397" width="0.1524" layer="21"/>
<wire x1="4.064" y1="1.524" x2="3.429" y2="1.524" width="0.1524" layer="21"/>
<wire x1="4.064" y1="-1.524" x2="3.429" y2="-1.524" width="0.1524" layer="21"/>
<wire x1="4.318" y1="-1.27" x2="4.318" y2="1.27" width="0.1524" layer="51"/>
<wire x1="5.08" y1="0" x2="4.699" y2="0" width="0.6096" layer="51"/>
<pad name="1" x="-5.08" y="0" drill="0.8128" shape="octagon"/>
<pad name="2" x="5.08" y="0" drill="0.8128" shape="octagon"/>
<text x="-4.191" y="1.905" size="1.27" layer="25" ratio="10">&gt;NAME</text>
<text x="-3.175" y="-0.6858" size="1.27" layer="27" ratio="10">&gt;VALUE</text>
<rectangle x1="-4.6228" y1="-0.3048" x2="-4.318" y2="0.3048" layer="51"/>
<rectangle x1="4.318" y1="-0.3048" x2="4.6228" y2="0.3048" layer="51"/>
</package>
<package name="0309/12">
<description>&lt;b&gt;RESISTOR&lt;/b&gt;&lt;p&gt;
type 0309, grid 12.5 mm</description>
<wire x1="6.35" y1="0" x2="5.08" y2="0" width="0.6096" layer="51"/>
<wire x1="-6.35" y1="0" x2="-5.08" y2="0" width="0.6096" layer="51"/>
<wire x1="-4.318" y1="1.27" x2="-4.064" y2="1.524" width="0.1524" layer="21" curve="-90"/>
<wire x1="-4.318" y1="-1.27" x2="-4.064" y2="-1.524" width="0.1524" layer="21" curve="90"/>
<wire x1="4.064" y1="-1.524" x2="4.318" y2="-1.27" width="0.1524" layer="21" curve="90"/>
<wire x1="4.064" y1="1.524" x2="4.318" y2="1.27" width="0.1524" layer="21" curve="-90"/>
<wire x1="-4.318" y1="-1.27" x2="-4.318" y2="1.27" width="0.1524" layer="21"/>
<wire x1="-4.064" y1="1.524" x2="-3.429" y2="1.524" width="0.1524" layer="21"/>
<wire x1="-3.302" y1="1.397" x2="-3.429" y2="1.524" width="0.1524" layer="21"/>
<wire x1="-4.064" y1="-1.524" x2="-3.429" y2="-1.524" width="0.1524" layer="21"/>
<wire x1="-3.302" y1="-1.397" x2="-3.429" y2="-1.524" width="0.1524" layer="21"/>
<wire x1="3.302" y1="1.397" x2="3.429" y2="1.524" width="0.1524" layer="21"/>
<wire x1="3.302" y1="1.397" x2="-3.302" y2="1.397" width="0.1524" layer="21"/>
<wire x1="3.302" y1="-1.397" x2="3.429" y2="-1.524" width="0.1524" layer="21"/>
<wire x1="3.302" y1="-1.397" x2="-3.302" y2="-1.397" width="0.1524" layer="21"/>
<wire x1="4.064" y1="1.524" x2="3.429" y2="1.524" width="0.1524" layer="21"/>
<wire x1="4.064" y1="-1.524" x2="3.429" y2="-1.524" width="0.1524" layer="21"/>
<wire x1="4.318" y1="-1.27" x2="4.318" y2="1.27" width="0.1524" layer="21"/>
<pad name="1" x="-6.35" y="0" drill="0.8128" shape="octagon"/>
<pad name="2" x="6.35" y="0" drill="0.8128" shape="octagon"/>
<text x="-4.191" y="1.905" size="1.27" layer="25" ratio="10">&gt;NAME</text>
<text x="-3.175" y="-0.6858" size="1.27" layer="27" ratio="10">&gt;VALUE</text>
<rectangle x1="4.318" y1="-0.3048" x2="5.1816" y2="0.3048" layer="21"/>
<rectangle x1="-5.1816" y1="-0.3048" x2="-4.318" y2="0.3048" layer="21"/>
</package>
<package name="0309V">
<description>&lt;b&gt;RESISTOR&lt;/b&gt;&lt;p&gt;
type 0309, grid 2.5 mm</description>
<wire x1="1.27" y1="0" x2="0.635" y2="0" width="0.6096" layer="51"/>
<wire x1="-0.635" y1="0" x2="-1.27" y2="0" width="0.6096" layer="51"/>
<circle x="-1.27" y="0" radius="1.524" width="0.1524" layer="21"/>
<circle x="-1.27" y="0" radius="0.762" width="0.1524" layer="51"/>
<pad name="1" x="-1.27" y="0" drill="0.8128" shape="octagon"/>
<pad name="2" x="1.27" y="0" drill="0.8128" shape="octagon"/>
<text x="0.254" y="1.016" size="1.27" layer="25" ratio="10">&gt;NAME</text>
<text x="0.254" y="-2.2098" size="1.27" layer="27" ratio="10">&gt;VALUE</text>
<rectangle x1="0.254" y1="-0.3048" x2="0.5588" y2="0.3048" layer="51"/>
<rectangle x1="-0.635" y1="-0.3048" x2="-0.3302" y2="0.3048" layer="51"/>
<rectangle x1="-0.3302" y1="-0.3048" x2="0.254" y2="0.3048" layer="21"/>
</package>
<package name="0411/12">
<description>&lt;b&gt;RESISTOR&lt;/b&gt;&lt;p&gt;
type 0411, grid 12.5 mm</description>
<wire x1="6.35" y1="0" x2="5.461" y2="0" width="0.762" layer="51"/>
<wire x1="-6.35" y1="0" x2="-5.461" y2="0" width="0.762" layer="51"/>
<wire x1="5.08" y1="-1.651" x2="5.08" y2="1.651" width="0.1524" layer="21"/>
<wire x1="4.699" y1="2.032" x2="5.08" y2="1.651" width="0.1524" layer="21" curve="-90"/>
<wire x1="-5.08" y1="-1.651" x2="-4.699" y2="-2.032" width="0.1524" layer="21" curve="90"/>
<wire x1="4.699" y1="-2.032" x2="5.08" y2="-1.651" width="0.1524" layer="21" curve="90"/>
<wire x1="-5.08" y1="1.651" x2="-4.699" y2="2.032" width="0.1524" layer="21" curve="-90"/>
<wire x1="4.699" y1="2.032" x2="4.064" y2="2.032" width="0.1524" layer="21"/>
<wire x1="3.937" y1="1.905" x2="4.064" y2="2.032" width="0.1524" layer="21"/>
<wire x1="4.699" y1="-2.032" x2="4.064" y2="-2.032" width="0.1524" layer="21"/>
<wire x1="3.937" y1="-1.905" x2="4.064" y2="-2.032" width="0.1524" layer="21"/>
<wire x1="-3.937" y1="1.905" x2="-4.064" y2="2.032" width="0.1524" layer="21"/>
<wire x1="-3.937" y1="1.905" x2="3.937" y2="1.905" width="0.1524" layer="21"/>
<wire x1="-3.937" y1="-1.905" x2="-4.064" y2="-2.032" width="0.1524" layer="21"/>
<wire x1="-3.937" y1="-1.905" x2="3.937" y2="-1.905" width="0.1524" layer="21"/>
<wire x1="-5.08" y1="1.651" x2="-5.08" y2="-1.651" width="0.1524" layer="21"/>
<wire x1="-4.699" y1="2.032" x2="-4.064" y2="2.032" width="0.1524" layer="21"/>
<wire x1="-4.699" y1="-2.032" x2="-4.064" y2="-2.032" width="0.1524" layer="21"/>
<pad name="1" x="-6.35" y="0" drill="0.9144" shape="octagon"/>
<pad name="2" x="6.35" y="0" drill="0.9144" shape="octagon"/>
<text x="-5.08" y="2.413" size="1.27" layer="25" ratio="10">&gt;NAME</text>
<text x="-3.5814" y="-0.635" size="1.27" layer="27" ratio="10">&gt;VALUE</text>
<rectangle x1="-5.3594" y1="-0.381" x2="-5.08" y2="0.381" layer="21"/>
<rectangle x1="5.08" y1="-0.381" x2="5.3594" y2="0.381" layer="21"/>
</package>
<package name="0411/15">
<description>&lt;b&gt;RESISTOR&lt;/b&gt;&lt;p&gt;
type 0411, grid 15 mm</description>
<wire x1="5.08" y1="-1.651" x2="5.08" y2="1.651" width="0.1524" layer="21"/>
<wire x1="4.699" y1="2.032" x2="5.08" y2="1.651" width="0.1524" layer="21" curve="-90"/>
<wire x1="-5.08" y1="-1.651" x2="-4.699" y2="-2.032" width="0.1524" layer="21" curve="90"/>
<wire x1="4.699" y1="-2.032" x2="5.08" y2="-1.651" width="0.1524" layer="21" curve="90"/>
<wire x1="-5.08" y1="1.651" x2="-4.699" y2="2.032" width="0.1524" layer="21" curve="-90"/>
<wire x1="4.699" y1="2.032" x2="4.064" y2="2.032" width="0.1524" layer="21"/>
<wire x1="3.937" y1="1.905" x2="4.064" y2="2.032" width="0.1524" layer="21"/>
<wire x1="4.699" y1="-2.032" x2="4.064" y2="-2.032" width="0.1524" layer="21"/>
<wire x1="3.937" y1="-1.905" x2="4.064" y2="-2.032" width="0.1524" layer="21"/>
<wire x1="-3.937" y1="1.905" x2="-4.064" y2="2.032" width="0.1524" layer="21"/>
<wire x1="-3.937" y1="1.905" x2="3.937" y2="1.905" width="0.1524" layer="21"/>
<wire x1="-3.937" y1="-1.905" x2="-4.064" y2="-2.032" width="0.1524" layer="21"/>
<wire x1="-3.937" y1="-1.905" x2="3.937" y2="-1.905" width="0.1524" layer="21"/>
<wire x1="-5.08" y1="1.651" x2="-5.08" y2="-1.651" width="0.1524" layer="21"/>
<wire x1="-4.699" y1="2.032" x2="-4.064" y2="2.032" width="0.1524" layer="21"/>
<wire x1="-4.699" y1="-2.032" x2="-4.064" y2="-2.032" width="0.1524" layer="21"/>
<wire x1="-7.62" y1="0" x2="-6.35" y2="0" width="0.762" layer="51"/>
<wire x1="6.35" y1="0" x2="7.62" y2="0" width="0.762" layer="51"/>
<pad name="1" x="-7.62" y="0" drill="0.9144" shape="octagon"/>
<pad name="2" x="7.62" y="0" drill="0.9144" shape="octagon"/>
<text x="-5.08" y="2.413" size="1.27" layer="25" ratio="10">&gt;NAME</text>
<text x="-3.5814" y="-0.635" size="1.27" layer="27" ratio="10">&gt;VALUE</text>
<rectangle x1="5.08" y1="-0.381" x2="6.477" y2="0.381" layer="21"/>
<rectangle x1="-6.477" y1="-0.381" x2="-5.08" y2="0.381" layer="21"/>
</package>
<package name="0411V">
<description>&lt;b&gt;RESISTOR&lt;/b&gt;&lt;p&gt;
type 0411, grid 3.81 mm</description>
<wire x1="1.27" y1="0" x2="0.3048" y2="0" width="0.762" layer="51"/>
<wire x1="-1.5748" y1="0" x2="-2.54" y2="0" width="0.762" layer="51"/>
<circle x="-2.54" y="0" radius="2.032" width="0.1524" layer="21"/>
<circle x="-2.54" y="0" radius="1.016" width="0.1524" layer="51"/>
<pad name="1" x="-2.54" y="0" drill="0.9144" shape="octagon"/>
<pad name="2" x="1.27" y="0" drill="0.9144" shape="octagon"/>
<text x="-0.508" y="1.143" size="1.27" layer="25" ratio="10">&gt;NAME</text>
<text x="-0.5334" y="-2.413" size="1.27" layer="27" ratio="10">&gt;VALUE</text>
<rectangle x1="-1.4732" y1="-0.381" x2="0.2032" y2="0.381" layer="21"/>
</package>
<package name="0414/15">
<description>&lt;b&gt;RESISTOR&lt;/b&gt;&lt;p&gt;
type 0414, grid 15 mm</description>
<wire x1="7.62" y1="0" x2="6.604" y2="0" width="0.8128" layer="51"/>
<wire x1="-7.62" y1="0" x2="-6.604" y2="0" width="0.8128" layer="51"/>
<wire x1="-6.096" y1="1.905" x2="-5.842" y2="2.159" width="0.1524" layer="21" curve="-90"/>
<wire x1="-6.096" y1="-1.905" x2="-5.842" y2="-2.159" width="0.1524" layer="21" curve="90"/>
<wire x1="5.842" y1="-2.159" x2="6.096" y2="-1.905" width="0.1524" layer="21" curve="90"/>
<wire x1="5.842" y1="2.159" x2="6.096" y2="1.905" width="0.1524" layer="21" curve="-90"/>
<wire x1="-6.096" y1="-1.905" x2="-6.096" y2="1.905" width="0.1524" layer="21"/>
<wire x1="-5.842" y1="2.159" x2="-4.953" y2="2.159" width="0.1524" layer="21"/>
<wire x1="-4.826" y1="2.032" x2="-4.953" y2="2.159" width="0.1524" layer="21"/>
<wire x1="-5.842" y1="-2.159" x2="-4.953" y2="-2.159" width="0.1524" layer="21"/>
<wire x1="-4.826" y1="-2.032" x2="-4.953" y2="-2.159" width="0.1524" layer="21"/>
<wire x1="4.826" y1="2.032" x2="4.953" y2="2.159" width="0.1524" layer="21"/>
<wire x1="4.826" y1="2.032" x2="-4.826" y2="2.032" width="0.1524" layer="21"/>
<wire x1="4.826" y1="-2.032" x2="4.953" y2="-2.159" width="0.1524" layer="21"/>
<wire x1="4.826" y1="-2.032" x2="-4.826" y2="-2.032" width="0.1524" layer="21"/>
<wire x1="5.842" y1="2.159" x2="4.953" y2="2.159" width="0.1524" layer="21"/>
<wire x1="5.842" y1="-2.159" x2="4.953" y2="-2.159" width="0.1524" layer="21"/>
<wire x1="6.096" y1="-1.905" x2="6.096" y2="1.905" width="0.1524" layer="21"/>
<pad name="1" x="-7.62" y="0" drill="1.016" shape="octagon"/>
<pad name="2" x="7.62" y="0" drill="1.016" shape="octagon"/>
<text x="-6.096" y="2.5654" size="1.27" layer="25" ratio="10">&gt;NAME</text>
<text x="-4.318" y="-0.5842" size="1.27" layer="27" ratio="10">&gt;VALUE</text>
<rectangle x1="6.096" y1="-0.4064" x2="6.5024" y2="0.4064" layer="21"/>
<rectangle x1="-6.5024" y1="-0.4064" x2="-6.096" y2="0.4064" layer="21"/>
</package>
<package name="0414V">
<description>&lt;b&gt;RESISTOR&lt;/b&gt;&lt;p&gt;
type 0414, grid 5 mm</description>
<wire x1="2.54" y1="0" x2="1.397" y2="0" width="0.8128" layer="51"/>
<wire x1="-2.54" y1="0" x2="-1.397" y2="0" width="0.8128" layer="51"/>
<circle x="-2.54" y="0" radius="2.159" width="0.1524" layer="21"/>
<circle x="-2.54" y="0" radius="1.143" width="0.1524" layer="51"/>
<pad name="1" x="-2.54" y="0" drill="1.016" shape="octagon"/>
<pad name="2" x="2.54" y="0" drill="1.016" shape="octagon"/>
<text x="-0.381" y="1.1684" size="1.27" layer="25" ratio="10">&gt;NAME</text>
<text x="-0.381" y="-2.3622" size="1.27" layer="27" ratio="10">&gt;VALUE</text>
<rectangle x1="-1.2954" y1="-0.4064" x2="1.2954" y2="0.4064" layer="21"/>
</package>
<package name="0617/17">
<description>&lt;b&gt;RESISTOR&lt;/b&gt;&lt;p&gt;
type 0617, grid 17.5 mm</description>
<wire x1="-8.89" y1="0" x2="-8.636" y2="0" width="0.8128" layer="51"/>
<wire x1="-7.874" y1="3.048" x2="-6.985" y2="3.048" width="0.1524" layer="21"/>
<wire x1="-6.731" y1="2.794" x2="-6.985" y2="3.048" width="0.1524" layer="21"/>
<wire x1="-7.874" y1="-3.048" x2="-6.985" y2="-3.048" width="0.1524" layer="21"/>
<wire x1="-6.731" y1="-2.794" x2="-6.985" y2="-3.048" width="0.1524" layer="21"/>
<wire x1="6.731" y1="2.794" x2="6.985" y2="3.048" width="0.1524" layer="21"/>
<wire x1="6.731" y1="2.794" x2="-6.731" y2="2.794" width="0.1524" layer="21"/>
<wire x1="6.731" y1="-2.794" x2="6.985" y2="-3.048" width="0.1524" layer="21"/>
<wire x1="6.731" y1="-2.794" x2="-6.731" y2="-2.794" width="0.1524" layer="21"/>
<wire x1="7.874" y1="3.048" x2="6.985" y2="3.048" width="0.1524" layer="21"/>
<wire x1="7.874" y1="-3.048" x2="6.985" y2="-3.048" width="0.1524" layer="21"/>
<wire x1="-8.255" y1="-2.667" x2="-8.255" y2="-1.016" width="0.1524" layer="21"/>
<wire x1="-8.255" y1="1.016" x2="-8.255" y2="-1.016" width="0.1524" layer="51"/>
<wire x1="-8.255" y1="1.016" x2="-8.255" y2="2.667" width="0.1524" layer="21"/>
<wire x1="8.255" y1="-2.667" x2="8.255" y2="-1.016" width="0.1524" layer="21"/>
<wire x1="8.255" y1="1.016" x2="8.255" y2="-1.016" width="0.1524" layer="51"/>
<wire x1="8.255" y1="1.016" x2="8.255" y2="2.667" width="0.1524" layer="21"/>
<wire x1="8.636" y1="0" x2="8.89" y2="0" width="0.8128" layer="51"/>
<wire x1="-8.255" y1="2.667" x2="-7.874" y2="3.048" width="0.1524" layer="21" curve="-90"/>
<wire x1="7.874" y1="3.048" x2="8.255" y2="2.667" width="0.1524" layer="21" curve="-90"/>
<wire x1="-8.255" y1="-2.667" x2="-7.874" y2="-3.048" width="0.1524" layer="21" curve="90"/>
<wire x1="7.874" y1="-3.048" x2="8.255" y2="-2.667" width="0.1524" layer="21" curve="90"/>
<pad name="1" x="-8.89" y="0" drill="1.016" shape="octagon"/>
<pad name="2" x="8.89" y="0" drill="1.016" shape="octagon"/>
<text x="-8.128" y="3.4544" size="1.27" layer="25" ratio="10">&gt;NAME</text>
<text x="-6.096" y="-0.7112" size="1.27" layer="27" ratio="10">&gt;VALUE</text>
<rectangle x1="-8.5344" y1="-0.4064" x2="-8.2296" y2="0.4064" layer="51"/>
<rectangle x1="8.2296" y1="-0.4064" x2="8.5344" y2="0.4064" layer="51"/>
</package>
<package name="0617/22">
<description>&lt;b&gt;RESISTOR&lt;/b&gt;&lt;p&gt;
type 0617, grid 22.5 mm</description>
<wire x1="-10.287" y1="0" x2="-11.43" y2="0" width="0.8128" layer="51"/>
<wire x1="-8.255" y1="-2.667" x2="-8.255" y2="2.667" width="0.1524" layer="21"/>
<wire x1="-7.874" y1="3.048" x2="-6.985" y2="3.048" width="0.1524" layer="21"/>
<wire x1="-6.731" y1="2.794" x2="-6.985" y2="3.048" width="0.1524" layer="21"/>
<wire x1="-7.874" y1="-3.048" x2="-6.985" y2="-3.048" width="0.1524" layer="21"/>
<wire x1="-6.731" y1="-2.794" x2="-6.985" y2="-3.048" width="0.1524" layer="21"/>
<wire x1="6.731" y1="2.794" x2="6.985" y2="3.048" width="0.1524" layer="21"/>
<wire x1="6.731" y1="2.794" x2="-6.731" y2="2.794" width="0.1524" layer="21"/>
<wire x1="6.731" y1="-2.794" x2="6.985" y2="-3.048" width="0.1524" layer="21"/>
<wire x1="6.731" y1="-2.794" x2="-6.731" y2="-2.794" width="0.1524" layer="21"/>
<wire x1="7.874" y1="3.048" x2="6.985" y2="3.048" width="0.1524" layer="21"/>
<wire x1="7.874" y1="-3.048" x2="6.985" y2="-3.048" width="0.1524" layer="21"/>
<wire x1="8.255" y1="-2.667" x2="8.255" y2="2.667" width="0.1524" layer="21"/>
<wire x1="11.43" y1="0" x2="10.287" y2="0" width="0.8128" layer="51"/>
<wire x1="-8.255" y1="2.667" x2="-7.874" y2="3.048" width="0.1524" layer="21" curve="-90"/>
<wire x1="-8.255" y1="-2.667" x2="-7.874" y2="-3.048" width="0.1524" layer="21" curve="90"/>
<wire x1="7.874" y1="3.048" x2="8.255" y2="2.667" width="0.1524" layer="21" curve="-90"/>
<wire x1="7.874" y1="-3.048" x2="8.255" y2="-2.667" width="0.1524" layer="21" curve="90"/>
<pad name="1" x="-11.43" y="0" drill="1.016" shape="octagon"/>
<pad name="2" x="11.43" y="0" drill="1.016" shape="octagon"/>
<text x="-8.255" y="3.4544" size="1.27" layer="25" ratio="10">&gt;NAME</text>
<text x="-6.477" y="-0.5842" size="1.27" layer="27" ratio="10">&gt;VALUE</text>
<rectangle x1="-10.1854" y1="-0.4064" x2="-8.255" y2="0.4064" layer="21"/>
<rectangle x1="8.255" y1="-0.4064" x2="10.1854" y2="0.4064" layer="21"/>
</package>
<package name="0617V">
<description>&lt;b&gt;RESISTOR&lt;/b&gt;&lt;p&gt;
type 0617, grid 5 mm</description>
<wire x1="-2.54" y1="0" x2="-1.27" y2="0" width="0.8128" layer="51"/>
<wire x1="1.27" y1="0" x2="2.54" y2="0" width="0.8128" layer="51"/>
<circle x="-2.54" y="0" radius="3.048" width="0.1524" layer="21"/>
<circle x="-2.54" y="0" radius="1.143" width="0.1524" layer="51"/>
<pad name="1" x="-2.54" y="0" drill="1.016" shape="octagon"/>
<pad name="2" x="2.54" y="0" drill="1.016" shape="octagon"/>
<text x="0.635" y="1.4224" size="1.27" layer="25" ratio="10">&gt;NAME</text>
<text x="0.635" y="-2.6162" size="1.27" layer="27" ratio="10">&gt;VALUE</text>
<rectangle x1="-1.3208" y1="-0.4064" x2="1.3208" y2="0.4064" layer="21"/>
</package>
<package name="0922/22">
<description>&lt;b&gt;RESISTOR&lt;/b&gt;&lt;p&gt;
type 0922, grid 22.5 mm</description>
<wire x1="11.43" y1="0" x2="10.795" y2="0" width="0.8128" layer="51"/>
<wire x1="-11.43" y1="0" x2="-10.795" y2="0" width="0.8128" layer="51"/>
<wire x1="-10.16" y1="-4.191" x2="-10.16" y2="4.191" width="0.1524" layer="21"/>
<wire x1="-9.779" y1="4.572" x2="-8.89" y2="4.572" width="0.1524" layer="21"/>
<wire x1="-8.636" y1="4.318" x2="-8.89" y2="4.572" width="0.1524" layer="21"/>
<wire x1="-9.779" y1="-4.572" x2="-8.89" y2="-4.572" width="0.1524" layer="21"/>
<wire x1="-8.636" y1="-4.318" x2="-8.89" y2="-4.572" width="0.1524" layer="21"/>
<wire x1="8.636" y1="4.318" x2="8.89" y2="4.572" width="0.1524" layer="21"/>
<wire x1="8.636" y1="4.318" x2="-8.636" y2="4.318" width="0.1524" layer="21"/>
<wire x1="8.636" y1="-4.318" x2="8.89" y2="-4.572" width="0.1524" layer="21"/>
<wire x1="8.636" y1="-4.318" x2="-8.636" y2="-4.318" width="0.1524" layer="21"/>
<wire x1="9.779" y1="4.572" x2="8.89" y2="4.572" width="0.1524" layer="21"/>
<wire x1="9.779" y1="-4.572" x2="8.89" y2="-4.572" width="0.1524" layer="21"/>
<wire x1="10.16" y1="-4.191" x2="10.16" y2="4.191" width="0.1524" layer="21"/>
<wire x1="-10.16" y1="-4.191" x2="-9.779" y2="-4.572" width="0.1524" layer="21" curve="90"/>
<wire x1="-10.16" y1="4.191" x2="-9.779" y2="4.572" width="0.1524" layer="21" curve="-90"/>
<wire x1="9.779" y1="-4.572" x2="10.16" y2="-4.191" width="0.1524" layer="21" curve="90"/>
<wire x1="9.779" y1="4.572" x2="10.16" y2="4.191" width="0.1524" layer="21" curve="-90"/>
<pad name="1" x="-11.43" y="0" drill="1.016" shape="octagon"/>
<pad name="2" x="11.43" y="0" drill="1.016" shape="octagon"/>
<text x="-10.16" y="5.1054" size="1.27" layer="25" ratio="10">&gt;NAME</text>
<text x="-6.477" y="-0.5842" size="1.27" layer="27" ratio="10">&gt;VALUE</text>
<rectangle x1="-10.7188" y1="-0.4064" x2="-10.16" y2="0.4064" layer="51"/>
<rectangle x1="10.16" y1="-0.4064" x2="10.3124" y2="0.4064" layer="21"/>
<rectangle x1="-10.3124" y1="-0.4064" x2="-10.16" y2="0.4064" layer="21"/>
<rectangle x1="10.16" y1="-0.4064" x2="10.7188" y2="0.4064" layer="51"/>
</package>
<package name="P0613V">
<description>&lt;b&gt;RESISTOR&lt;/b&gt;&lt;p&gt;
type 0613, grid 5 mm</description>
<wire x1="2.54" y1="0" x2="1.397" y2="0" width="0.8128" layer="51"/>
<wire x1="-2.54" y1="0" x2="-1.397" y2="0" width="0.8128" layer="51"/>
<circle x="-2.54" y="0" radius="2.286" width="0.1524" layer="21"/>
<circle x="-2.54" y="0" radius="1.143" width="0.1524" layer="51"/>
<pad name="1" x="-2.54" y="0" drill="1.016" shape="octagon"/>
<pad name="2" x="2.54" y="0" drill="1.016" shape="octagon"/>
<text x="-0.254" y="1.143" size="1.27" layer="25" ratio="10">&gt;NAME</text>
<text x="-0.254" y="-2.413" size="1.27" layer="27" ratio="10">&gt;VALUE</text>
<rectangle x1="-1.2954" y1="-0.4064" x2="1.3208" y2="0.4064" layer="21"/>
</package>
<package name="P0613/15">
<description>&lt;b&gt;RESISTOR&lt;/b&gt;&lt;p&gt;
type 0613, grid 15 mm</description>
<wire x1="7.62" y1="0" x2="6.985" y2="0" width="0.8128" layer="51"/>
<wire x1="-7.62" y1="0" x2="-6.985" y2="0" width="0.8128" layer="51"/>
<wire x1="-6.477" y1="2.032" x2="-6.223" y2="2.286" width="0.1524" layer="21" curve="-90"/>
<wire x1="-6.477" y1="-2.032" x2="-6.223" y2="-2.286" width="0.1524" layer="21" curve="90"/>
<wire x1="6.223" y1="-2.286" x2="6.477" y2="-2.032" width="0.1524" layer="21" curve="90"/>
<wire x1="6.223" y1="2.286" x2="6.477" y2="2.032" width="0.1524" layer="21" curve="-90"/>
<wire x1="-6.223" y1="2.286" x2="-5.334" y2="2.286" width="0.1524" layer="21"/>
<wire x1="-5.207" y1="2.159" x2="-5.334" y2="2.286" width="0.1524" layer="21"/>
<wire x1="-6.223" y1="-2.286" x2="-5.334" y2="-2.286" width="0.1524" layer="21"/>
<wire x1="-5.207" y1="-2.159" x2="-5.334" y2="-2.286" width="0.1524" layer="21"/>
<wire x1="5.207" y1="2.159" x2="5.334" y2="2.286" width="0.1524" layer="21"/>
<wire x1="5.207" y1="2.159" x2="-5.207" y2="2.159" width="0.1524" layer="21"/>
<wire x1="5.207" y1="-2.159" x2="5.334" y2="-2.286" width="0.1524" layer="21"/>
<wire x1="5.207" y1="-2.159" x2="-5.207" y2="-2.159" width="0.1524" layer="21"/>
<wire x1="6.223" y1="2.286" x2="5.334" y2="2.286" width="0.1524" layer="21"/>
<wire x1="6.223" y1="-2.286" x2="5.334" y2="-2.286" width="0.1524" layer="21"/>
<wire x1="6.477" y1="-0.635" x2="6.477" y2="-2.032" width="0.1524" layer="21"/>
<wire x1="6.477" y1="-0.635" x2="6.477" y2="0.635" width="0.1524" layer="51"/>
<wire x1="6.477" y1="2.032" x2="6.477" y2="0.635" width="0.1524" layer="21"/>
<wire x1="-6.477" y1="-2.032" x2="-6.477" y2="-0.635" width="0.1524" layer="21"/>
<wire x1="-6.477" y1="0.635" x2="-6.477" y2="-0.635" width="0.1524" layer="51"/>
<wire x1="-6.477" y1="0.635" x2="-6.477" y2="2.032" width="0.1524" layer="21"/>
<pad name="1" x="-7.62" y="0" drill="1.016" shape="octagon"/>
<pad name="2" x="7.62" y="0" drill="1.016" shape="octagon"/>
<text x="-6.477" y="2.6924" size="1.27" layer="25" ratio="10">&gt;NAME</text>
<text x="-4.318" y="-0.7112" size="1.27" layer="27" ratio="10">&gt;VALUE</text>
<rectangle x1="-7.0358" y1="-0.4064" x2="-6.477" y2="0.4064" layer="51"/>
<rectangle x1="6.477" y1="-0.4064" x2="7.0358" y2="0.4064" layer="51"/>
</package>
<package name="P0817/22">
<description>&lt;b&gt;RESISTOR&lt;/b&gt;&lt;p&gt;
type 0817, grid 22.5 mm</description>
<wire x1="-10.414" y1="0" x2="-11.43" y2="0" width="0.8128" layer="51"/>
<wire x1="-8.509" y1="-3.429" x2="-8.509" y2="3.429" width="0.1524" layer="21"/>
<wire x1="-8.128" y1="3.81" x2="-7.239" y2="3.81" width="0.1524" layer="21"/>
<wire x1="-6.985" y1="3.556" x2="-7.239" y2="3.81" width="0.1524" layer="21"/>
<wire x1="-8.128" y1="-3.81" x2="-7.239" y2="-3.81" width="0.1524" layer="21"/>
<wire x1="-6.985" y1="-3.556" x2="-7.239" y2="-3.81" width="0.1524" layer="21"/>
<wire x1="6.985" y1="3.556" x2="7.239" y2="3.81" width="0.1524" layer="21"/>
<wire x1="6.985" y1="3.556" x2="-6.985" y2="3.556" width="0.1524" layer="21"/>
<wire x1="6.985" y1="-3.556" x2="7.239" y2="-3.81" width="0.1524" layer="21"/>
<wire x1="6.985" y1="-3.556" x2="-6.985" y2="-3.556" width="0.1524" layer="21"/>
<wire x1="8.128" y1="3.81" x2="7.239" y2="3.81" width="0.1524" layer="21"/>
<wire x1="8.128" y1="-3.81" x2="7.239" y2="-3.81" width="0.1524" layer="21"/>
<wire x1="8.509" y1="-3.429" x2="8.509" y2="3.429" width="0.1524" layer="21"/>
<wire x1="11.43" y1="0" x2="10.414" y2="0" width="0.8128" layer="51"/>
<wire x1="-8.509" y1="3.429" x2="-8.128" y2="3.81" width="0.1524" layer="21" curve="-90"/>
<wire x1="-8.509" y1="-3.429" x2="-8.128" y2="-3.81" width="0.1524" layer="21" curve="90"/>
<wire x1="8.128" y1="3.81" x2="8.509" y2="3.429" width="0.1524" layer="21" curve="-90"/>
<wire x1="8.128" y1="-3.81" x2="8.509" y2="-3.429" width="0.1524" layer="21" curve="90"/>
<pad name="1" x="-11.43" y="0" drill="1.016" shape="octagon"/>
<pad name="2" x="11.43" y="0" drill="1.016" shape="octagon"/>
<text x="-8.382" y="4.2164" size="1.27" layer="25" ratio="10">&gt;NAME</text>
<text x="-6.223" y="-0.5842" size="1.27" layer="27" ratio="10">&gt;VALUE</text>
<text x="6.604" y="-2.2606" size="1.27" layer="51" ratio="10" rot="R90">0817</text>
<rectangle x1="8.509" y1="-0.4064" x2="10.3124" y2="0.4064" layer="21"/>
<rectangle x1="-10.3124" y1="-0.4064" x2="-8.509" y2="0.4064" layer="21"/>
</package>
<package name="P0817V">
<description>&lt;b&gt;RESISTOR&lt;/b&gt;&lt;p&gt;
type 0817, grid 6.35 mm</description>
<wire x1="-3.81" y1="0" x2="-5.08" y2="0" width="0.8128" layer="51"/>
<wire x1="1.27" y1="0" x2="0" y2="0" width="0.8128" layer="51"/>
<circle x="-5.08" y="0" radius="3.81" width="0.1524" layer="21"/>
<circle x="-5.08" y="0" radius="1.27" width="0.1524" layer="51"/>
<pad name="1" x="-5.08" y="0" drill="1.016" shape="octagon"/>
<pad name="2" x="1.27" y="0" drill="1.016" shape="octagon"/>
<text x="-1.016" y="1.27" size="1.27" layer="25" ratio="10">&gt;NAME</text>
<text x="-1.016" y="-2.54" size="1.27" layer="27" ratio="10">&gt;VALUE</text>
<text x="-6.858" y="2.032" size="1.016" layer="21" ratio="12">0817</text>
<rectangle x1="-3.81" y1="-0.4064" x2="0" y2="0.4064" layer="21"/>
</package>
<package name="V234/12">
<description>&lt;b&gt;RESISTOR&lt;/b&gt;&lt;p&gt;
type V234, grid 12.5 mm</description>
<wire x1="-4.953" y1="1.524" x2="-4.699" y2="1.778" width="0.1524" layer="21" curve="-90"/>
<wire x1="4.699" y1="1.778" x2="4.953" y2="1.524" width="0.1524" layer="21" curve="-90"/>
<wire x1="4.699" y1="-1.778" x2="4.953" y2="-1.524" width="0.1524" layer="21" curve="90"/>
<wire x1="-4.953" y1="-1.524" x2="-4.699" y2="-1.778" width="0.1524" layer="21" curve="90"/>
<wire x1="-4.699" y1="1.778" x2="4.699" y2="1.778" width="0.1524" layer="21"/>
<wire x1="-4.953" y1="1.524" x2="-4.953" y2="-1.524" width="0.1524" layer="21"/>
<wire x1="4.699" y1="-1.778" x2="-4.699" y2="-1.778" width="0.1524" layer="21"/>
<wire x1="4.953" y1="1.524" x2="4.953" y2="-1.524" width="0.1524" layer="21"/>
<wire x1="6.35" y1="0" x2="5.461" y2="0" width="0.8128" layer="51"/>
<wire x1="-6.35" y1="0" x2="-5.461" y2="0" width="0.8128" layer="51"/>
<pad name="1" x="-6.35" y="0" drill="1.016" shape="octagon"/>
<pad name="2" x="6.35" y="0" drill="1.016" shape="octagon"/>
<text x="-4.953" y="2.159" size="1.27" layer="25" ratio="10">&gt;NAME</text>
<text x="-3.81" y="-0.635" size="1.27" layer="27" ratio="10">&gt;VALUE</text>
<rectangle x1="4.953" y1="-0.4064" x2="5.4102" y2="0.4064" layer="21"/>
<rectangle x1="-5.4102" y1="-0.4064" x2="-4.953" y2="0.4064" layer="21"/>
</package>
<package name="V235/17">
<description>&lt;b&gt;RESISTOR&lt;/b&gt;&lt;p&gt;
type V235, grid 17.78 mm</description>
<wire x1="-6.731" y1="2.921" x2="6.731" y2="2.921" width="0.1524" layer="21"/>
<wire x1="-7.112" y1="2.54" x2="-7.112" y2="-2.54" width="0.1524" layer="21"/>
<wire x1="6.731" y1="-2.921" x2="-6.731" y2="-2.921" width="0.1524" layer="21"/>
<wire x1="7.112" y1="2.54" x2="7.112" y2="-2.54" width="0.1524" layer="21"/>
<wire x1="8.89" y1="0" x2="7.874" y2="0" width="1.016" layer="51"/>
<wire x1="-7.874" y1="0" x2="-8.89" y2="0" width="1.016" layer="51"/>
<wire x1="-7.112" y1="-2.54" x2="-6.731" y2="-2.921" width="0.1524" layer="21" curve="90"/>
<wire x1="6.731" y1="2.921" x2="7.112" y2="2.54" width="0.1524" layer="21" curve="-90"/>
<wire x1="6.731" y1="-2.921" x2="7.112" y2="-2.54" width="0.1524" layer="21" curve="90"/>
<wire x1="-7.112" y1="2.54" x2="-6.731" y2="2.921" width="0.1524" layer="21" curve="-90"/>
<pad name="1" x="-8.89" y="0" drill="1.1938" shape="octagon"/>
<pad name="2" x="8.89" y="0" drill="1.1938" shape="octagon"/>
<text x="-6.858" y="3.302" size="1.27" layer="25" ratio="10">&gt;NAME</text>
<text x="-5.842" y="-0.635" size="1.27" layer="27" ratio="10">&gt;VALUE</text>
<rectangle x1="7.112" y1="-0.508" x2="7.747" y2="0.508" layer="21"/>
<rectangle x1="-7.747" y1="-0.508" x2="-7.112" y2="0.508" layer="21"/>
</package>
<package name="V526-0">
<description>&lt;b&gt;RESISTOR&lt;/b&gt;&lt;p&gt;
type V526-0, grid 2.5 mm</description>
<wire x1="-2.54" y1="1.016" x2="-2.286" y2="1.27" width="0.1524" layer="21" curve="-90"/>
<wire x1="2.286" y1="1.27" x2="2.54" y2="1.016" width="0.1524" layer="21" curve="-90"/>
<wire x1="2.286" y1="-1.27" x2="2.54" y2="-1.016" width="0.1524" layer="21" curve="90"/>
<wire x1="-2.54" y1="-1.016" x2="-2.286" y2="-1.27" width="0.1524" layer="21" curve="90"/>
<wire x1="2.286" y1="1.27" x2="-2.286" y2="1.27" width="0.1524" layer="21"/>
<wire x1="2.54" y1="-1.016" x2="2.54" y2="1.016" width="0.1524" layer="21"/>
<wire x1="-2.286" y1="-1.27" x2="2.286" y2="-1.27" width="0.1524" layer="21"/>
<wire x1="-2.54" y1="1.016" x2="-2.54" y2="-1.016" width="0.1524" layer="21"/>
<pad name="1" x="-1.27" y="0" drill="0.8128" shape="octagon"/>
<pad name="2" x="1.27" y="0" drill="0.8128" shape="octagon"/>
<text x="-2.413" y="1.651" size="1.27" layer="25" ratio="10">&gt;NAME</text>
<text x="-2.413" y="-2.794" size="1.27" layer="27" ratio="10">&gt;VALUE</text>
</package>
<package name="MINI_MELF-0102R">
<description>&lt;b&gt;CECC Size RC2211&lt;/b&gt; Reflow Soldering&lt;p&gt;
source Beyschlag</description>
<wire x1="-1" y1="-0.5" x2="1" y2="-0.5" width="0.2032" layer="51"/>
<wire x1="1" y1="-0.5" x2="1" y2="0.5" width="0.2032" layer="51"/>
<wire x1="1" y1="0.5" x2="-1" y2="0.5" width="0.2032" layer="51"/>
<wire x1="-1" y1="0.5" x2="-1" y2="-0.5" width="0.2032" layer="51"/>
<smd name="1" x="-0.9" y="0" dx="0.5" dy="1.3" layer="1"/>
<smd name="2" x="0.9" y="0" dx="0.5" dy="1.3" layer="1"/>
<text x="-1.27" y="0.9525" size="1.27" layer="25">&gt;NAME</text>
<text x="-1.27" y="-2.2225" size="1.27" layer="27">&gt;VALUE</text>
</package>
<package name="MINI_MELF-0102W">
<description>&lt;b&gt;CECC Size RC2211&lt;/b&gt; Wave Soldering&lt;p&gt;
source Beyschlag</description>
<wire x1="-1" y1="-0.5" x2="1" y2="-0.5" width="0.2032" layer="51"/>
<wire x1="1" y1="-0.5" x2="1" y2="0.5" width="0.2032" layer="51"/>
<wire x1="1" y1="0.5" x2="-1" y2="0.5" width="0.2032" layer="51"/>
<wire x1="-1" y1="0.5" x2="-1" y2="-0.5" width="0.2032" layer="51"/>
<smd name="1" x="-0.95" y="0" dx="0.6" dy="1.3" layer="1"/>
<smd name="2" x="0.95" y="0" dx="0.6" dy="1.3" layer="1"/>
<text x="-1.27" y="0.9525" size="1.27" layer="25">&gt;NAME</text>
<text x="-1.27" y="-2.2225" size="1.27" layer="27">&gt;VALUE</text>
</package>
<package name="MINI_MELF-0204R">
<description>&lt;b&gt;CECC Size RC3715&lt;/b&gt; Reflow Soldering&lt;p&gt;
source Beyschlag</description>
<wire x1="-1.7" y1="-0.6" x2="1.7" y2="-0.6" width="0.2032" layer="51"/>
<wire x1="1.7" y1="-0.6" x2="1.7" y2="0.6" width="0.2032" layer="51"/>
<wire x1="1.7" y1="0.6" x2="-1.7" y2="0.6" width="0.2032" layer="51"/>
<wire x1="-1.7" y1="0.6" x2="-1.7" y2="-0.6" width="0.2032" layer="51"/>
<wire x1="0.938" y1="0.6" x2="-0.938" y2="0.6" width="0.2032" layer="21"/>
<wire x1="-0.938" y1="-0.6" x2="0.938" y2="-0.6" width="0.2032" layer="21"/>
<smd name="1" x="-1.5" y="0" dx="0.8" dy="1.6" layer="1"/>
<smd name="2" x="1.5" y="0" dx="0.8" dy="1.6" layer="1"/>
<text x="-1.27" y="0.9525" size="1.27" layer="25">&gt;NAME</text>
<text x="-1.27" y="-2.2225" size="1.27" layer="27">&gt;VALUE</text>
</package>
<package name="MINI_MELF-0204W">
<description>&lt;b&gt;CECC Size RC3715&lt;/b&gt; Wave Soldering&lt;p&gt;
source Beyschlag</description>
<wire x1="-1.7" y1="-0.6" x2="1.7" y2="-0.6" width="0.2032" layer="51"/>
<wire x1="1.7" y1="-0.6" x2="1.7" y2="0.6" width="0.2032" layer="51"/>
<wire x1="1.7" y1="0.6" x2="-1.7" y2="0.6" width="0.2032" layer="51"/>
<wire x1="-1.7" y1="0.6" x2="-1.7" y2="-0.6" width="0.2032" layer="51"/>
<wire x1="0.684" y1="0.6" x2="-0.684" y2="0.6" width="0.2032" layer="21"/>
<wire x1="-0.684" y1="-0.6" x2="0.684" y2="-0.6" width="0.2032" layer="21"/>
<smd name="1" x="-1.5" y="0" dx="1.2" dy="1.6" layer="1"/>
<smd name="2" x="1.5" y="0" dx="1.2" dy="1.6" layer="1"/>
<text x="-1.27" y="0.9525" size="1.27" layer="25">&gt;NAME</text>
<text x="-1.27" y="-2.2225" size="1.27" layer="27">&gt;VALUE</text>
</package>
<package name="MINI_MELF-0207R">
<description>&lt;b&gt;CECC Size RC6123&lt;/b&gt; Reflow Soldering&lt;p&gt;
source Beyschlag</description>
<wire x1="-2.8" y1="-1" x2="2.8" y2="-1" width="0.2032" layer="51"/>
<wire x1="2.8" y1="-1" x2="2.8" y2="1" width="0.2032" layer="51"/>
<wire x1="2.8" y1="1" x2="-2.8" y2="1" width="0.2032" layer="51"/>
<wire x1="-2.8" y1="1" x2="-2.8" y2="-1" width="0.2032" layer="51"/>
<wire x1="1.2125" y1="1" x2="-1.2125" y2="1" width="0.2032" layer="21"/>
<wire x1="-1.2125" y1="-1" x2="1.2125" y2="-1" width="0.2032" layer="21"/>
<smd name="1" x="-2.25" y="0" dx="1.6" dy="2.5" layer="1"/>
<smd name="2" x="2.25" y="0" dx="1.6" dy="2.5" layer="1"/>
<text x="-2.2225" y="1.5875" size="1.27" layer="25">&gt;NAME</text>
<text x="-2.2225" y="-2.54" size="1.27" layer="27">&gt;VALUE</text>
</package>
<package name="MINI_MELF-0207W">
<description>&lt;b&gt;CECC Size RC6123&lt;/b&gt; Wave Soldering&lt;p&gt;
source Beyschlag</description>
<wire x1="-2.8" y1="-1" x2="2.8" y2="-1" width="0.2032" layer="51"/>
<wire x1="2.8" y1="-1" x2="2.8" y2="1" width="0.2032" layer="51"/>
<wire x1="2.8" y1="1" x2="-2.8" y2="1" width="0.2032" layer="51"/>
<wire x1="-2.8" y1="1" x2="-2.8" y2="-1" width="0.2032" layer="51"/>
<wire x1="1.149" y1="1" x2="-1.149" y2="1" width="0.2032" layer="21"/>
<wire x1="-1.149" y1="-1" x2="1.149" y2="-1" width="0.2032" layer="21"/>
<smd name="1" x="-2.6" y="0" dx="2.4" dy="2.5" layer="1"/>
<smd name="2" x="2.6" y="0" dx="2.4" dy="2.5" layer="1"/>
<text x="-2.54" y="1.5875" size="1.27" layer="25">&gt;NAME</text>
<text x="-2.54" y="-2.54" size="1.27" layer="27">&gt;VALUE</text>
</package>
<package name="0922V">
<description>&lt;b&gt;RESISTOR&lt;/b&gt;&lt;p&gt;
type 0922, grid 7.5 mm</description>
<wire x1="2.54" y1="0" x2="1.397" y2="0" width="0.8128" layer="51"/>
<wire x1="-5.08" y1="0" x2="-3.81" y2="0" width="0.8128" layer="51"/>
<circle x="-5.08" y="0" radius="4.572" width="0.1524" layer="21"/>
<circle x="-5.08" y="0" radius="1.905" width="0.1524" layer="21"/>
<pad name="1" x="-5.08" y="0" drill="1.016" shape="octagon"/>
<pad name="2" x="2.54" y="0" drill="1.016" shape="octagon"/>
<text x="-0.508" y="1.6764" size="1.27" layer="25" ratio="10">&gt;NAME</text>
<text x="-0.508" y="-2.9972" size="1.27" layer="27" ratio="10">&gt;VALUE</text>
<text x="-6.858" y="2.54" size="1.016" layer="21" ratio="12">0922</text>
<rectangle x1="-3.81" y1="-0.4064" x2="1.3208" y2="0.4064" layer="21"/>
</package>
<package name="RDH/15">
<description>&lt;b&gt;RESISTOR&lt;/b&gt;&lt;p&gt;
type RDH, grid 15 mm</description>
<wire x1="-7.62" y1="0" x2="-6.858" y2="0" width="0.8128" layer="51"/>
<wire x1="-6.096" y1="3.048" x2="-5.207" y2="3.048" width="0.1524" layer="21"/>
<wire x1="-4.953" y1="2.794" x2="-5.207" y2="3.048" width="0.1524" layer="21"/>
<wire x1="-6.096" y1="-3.048" x2="-5.207" y2="-3.048" width="0.1524" layer="21"/>
<wire x1="-4.953" y1="-2.794" x2="-5.207" y2="-3.048" width="0.1524" layer="21"/>
<wire x1="4.953" y1="2.794" x2="5.207" y2="3.048" width="0.1524" layer="21"/>
<wire x1="4.953" y1="2.794" x2="-4.953" y2="2.794" width="0.1524" layer="21"/>
<wire x1="4.953" y1="-2.794" x2="5.207" y2="-3.048" width="0.1524" layer="21"/>
<wire x1="4.953" y1="-2.794" x2="-4.953" y2="-2.794" width="0.1524" layer="21"/>
<wire x1="6.096" y1="3.048" x2="5.207" y2="3.048" width="0.1524" layer="21"/>
<wire x1="6.096" y1="-3.048" x2="5.207" y2="-3.048" width="0.1524" layer="21"/>
<wire x1="-6.477" y1="-2.667" x2="-6.477" y2="-1.016" width="0.1524" layer="21"/>
<wire x1="-6.477" y1="1.016" x2="-6.477" y2="-1.016" width="0.1524" layer="51"/>
<wire x1="-6.477" y1="1.016" x2="-6.477" y2="2.667" width="0.1524" layer="21"/>
<wire x1="6.477" y1="-2.667" x2="6.477" y2="-1.016" width="0.1524" layer="21"/>
<wire x1="6.477" y1="1.016" x2="6.477" y2="-1.016" width="0.1524" layer="51"/>
<wire x1="6.477" y1="1.016" x2="6.477" y2="2.667" width="0.1524" layer="21"/>
<wire x1="6.858" y1="0" x2="7.62" y2="0" width="0.8128" layer="51"/>
<wire x1="-6.477" y1="2.667" x2="-6.096" y2="3.048" width="0.1524" layer="21" curve="-90"/>
<wire x1="6.096" y1="3.048" x2="6.477" y2="2.667" width="0.1524" layer="21" curve="-90"/>
<wire x1="-6.477" y1="-2.667" x2="-6.096" y2="-3.048" width="0.1524" layer="21" curve="90"/>
<wire x1="6.096" y1="-3.048" x2="6.477" y2="-2.667" width="0.1524" layer="21" curve="90"/>
<pad name="1" x="-7.62" y="0" drill="1.016" shape="octagon"/>
<pad name="2" x="7.62" y="0" drill="1.016" shape="octagon"/>
<text x="-6.35" y="3.4544" size="1.27" layer="25" ratio="10">&gt;NAME</text>
<text x="-4.318" y="-0.5842" size="1.27" layer="27" ratio="10">&gt;VALUE</text>
<text x="4.572" y="-1.7272" size="1.27" layer="51" ratio="10" rot="R90">RDH</text>
<rectangle x1="-6.7564" y1="-0.4064" x2="-6.4516" y2="0.4064" layer="51"/>
<rectangle x1="6.4516" y1="-0.4064" x2="6.7564" y2="0.4064" layer="51"/>
</package>
<package name="MINI_MELF-0102AX">
<description>&lt;b&gt;Mini MELF 0102 Axial&lt;/b&gt;</description>
<circle x="0" y="0" radius="0.6" width="0" layer="51"/>
<circle x="0" y="0" radius="0.6" width="0" layer="52"/>
<smd name="1" x="0" y="0" dx="1.9" dy="1.9" layer="1" roundness="100"/>
<smd name="2" x="0" y="0" dx="1.9" dy="1.9" layer="16" roundness="100"/>
<text x="-1.27" y="0.9525" size="1.27" layer="25">&gt;NAME</text>
<text x="-1.27" y="-2.2225" size="1.27" layer="27">&gt;VALUE</text>
<hole x="0" y="0" drill="1.3"/>
</package>
<package name="R0201">
<description>&lt;b&gt;RESISTOR&lt;/b&gt; chip&lt;p&gt;
Source: http://www.vishay.com/docs/20008/dcrcw.pdf</description>
<smd name="1" x="-0.255" y="0" dx="0.28" dy="0.43" layer="1"/>
<smd name="2" x="0.255" y="0" dx="0.28" dy="0.43" layer="1"/>
<text x="-0.635" y="0.635" size="1.27" layer="25">&gt;NAME</text>
<text x="-0.635" y="-1.905" size="1.27" layer="27">&gt;VALUE</text>
<rectangle x1="-0.3" y1="-0.15" x2="-0.15" y2="0.15" layer="51"/>
<rectangle x1="0.15" y1="-0.15" x2="0.3" y2="0.15" layer="51"/>
<rectangle x1="-0.15" y1="-0.15" x2="0.15" y2="0.15" layer="21"/>
</package>
<package name="VTA52">
<description>&lt;b&gt;Bulk Metal® Foil Technology&lt;/b&gt;, Tubular Axial Lead Resistors, Meets or Exceeds MIL-R-39005 Requirements&lt;p&gt;
MIL SIZE RBR52&lt;br&gt;
Source: VISHAY .. vta56.pdf</description>
<wire x1="-15.24" y1="0" x2="-13.97" y2="0" width="0.6096" layer="51"/>
<wire x1="12.6225" y1="0.025" x2="12.6225" y2="4.725" width="0.1524" layer="21"/>
<wire x1="12.6225" y1="4.725" x2="-12.6225" y2="4.725" width="0.1524" layer="21"/>
<wire x1="-12.6225" y1="4.725" x2="-12.6225" y2="0.025" width="0.1524" layer="21"/>
<wire x1="-12.6225" y1="0.025" x2="-12.6225" y2="-4.65" width="0.1524" layer="21"/>
<wire x1="-12.6225" y1="-4.65" x2="12.6225" y2="-4.65" width="0.1524" layer="21"/>
<wire x1="12.6225" y1="-4.65" x2="12.6225" y2="0.025" width="0.1524" layer="21"/>
<wire x1="13.97" y1="0" x2="15.24" y2="0" width="0.6096" layer="51"/>
<pad name="1" x="-15.24" y="0" drill="1.1" shape="octagon"/>
<pad name="2" x="15.24" y="0" drill="1.1" shape="octagon"/>
<text x="-3.81" y="5.08" size="1.27" layer="25" ratio="10">&gt;NAME</text>
<text x="-3.175" y="-0.635" size="1.27" layer="27" ratio="10">&gt;VALUE</text>
<rectangle x1="-13.97" y1="-0.3048" x2="-12.5675" y2="0.3048" layer="21"/>
<rectangle x1="12.5675" y1="-0.3048" x2="13.97" y2="0.3048" layer="21"/>
</package>
<package name="VTA53">
<description>&lt;b&gt;Bulk Metal® Foil Technology&lt;/b&gt;, Tubular Axial Lead Resistors, Meets or Exceeds MIL-R-39005 Requirements&lt;p&gt;
MIL SIZE RBR53&lt;br&gt;
Source: VISHAY .. vta56.pdf</description>
<wire x1="-12.065" y1="0" x2="-10.795" y2="0" width="0.6096" layer="51"/>
<wire x1="9.8975" y1="0" x2="9.8975" y2="4.7" width="0.1524" layer="21"/>
<wire x1="9.8975" y1="4.7" x2="-9.8975" y2="4.7" width="0.1524" layer="21"/>
<wire x1="-9.8975" y1="4.7" x2="-9.8975" y2="0" width="0.1524" layer="21"/>
<wire x1="-9.8975" y1="0" x2="-9.8975" y2="-4.675" width="0.1524" layer="21"/>
<wire x1="-9.8975" y1="-4.675" x2="9.8975" y2="-4.675" width="0.1524" layer="21"/>
<wire x1="9.8975" y1="-4.675" x2="9.8975" y2="0" width="0.1524" layer="21"/>
<wire x1="10.795" y1="0" x2="12.065" y2="0" width="0.6096" layer="51"/>
<pad name="1" x="-12.065" y="0" drill="1.1" shape="octagon"/>
<pad name="2" x="12.065" y="0" drill="1.1" shape="octagon"/>
<text x="-3.81" y="5.08" size="1.27" layer="25" ratio="10">&gt;NAME</text>
<text x="-3.175" y="-0.635" size="1.27" layer="27" ratio="10">&gt;VALUE</text>
<rectangle x1="-10.795" y1="-0.3048" x2="-9.8425" y2="0.3048" layer="21"/>
<rectangle x1="9.8425" y1="-0.3048" x2="10.795" y2="0.3048" layer="21"/>
</package>
<package name="VTA54">
<description>&lt;b&gt;Bulk Metal® Foil Technology&lt;/b&gt;, Tubular Axial Lead Resistors, Meets or Exceeds MIL-R-39005 Requirements&lt;p&gt;
MIL SIZE RBR54&lt;br&gt;
Source: VISHAY .. vta56.pdf</description>
<wire x1="-12.065" y1="0" x2="-10.795" y2="0" width="0.6096" layer="51"/>
<wire x1="9.8975" y1="0" x2="9.8975" y2="3.3" width="0.1524" layer="21"/>
<wire x1="9.8975" y1="3.3" x2="-9.8975" y2="3.3" width="0.1524" layer="21"/>
<wire x1="-9.8975" y1="3.3" x2="-9.8975" y2="0" width="0.1524" layer="21"/>
<wire x1="-9.8975" y1="0" x2="-9.8975" y2="-3.3" width="0.1524" layer="21"/>
<wire x1="-9.8975" y1="-3.3" x2="9.8975" y2="-3.3" width="0.1524" layer="21"/>
<wire x1="9.8975" y1="-3.3" x2="9.8975" y2="0" width="0.1524" layer="21"/>
<wire x1="10.795" y1="0" x2="12.065" y2="0" width="0.6096" layer="51"/>
<pad name="1" x="-12.065" y="0" drill="1.1" shape="octagon"/>
<pad name="2" x="12.065" y="0" drill="1.1" shape="octagon"/>
<text x="-3.81" y="3.81" size="1.27" layer="25" ratio="10">&gt;NAME</text>
<text x="-3.175" y="-0.635" size="1.27" layer="27" ratio="10">&gt;VALUE</text>
<rectangle x1="-10.795" y1="-0.3048" x2="-9.8425" y2="0.3048" layer="21"/>
<rectangle x1="9.8425" y1="-0.3048" x2="10.795" y2="0.3048" layer="21"/>
</package>
<package name="VTA55">
<description>&lt;b&gt;Bulk Metal® Foil Technology&lt;/b&gt;, Tubular Axial Lead Resistors, Meets or Exceeds MIL-R-39005 Requirements&lt;p&gt;
MIL SIZE RBR55&lt;br&gt;
Source: VISHAY .. vta56.pdf</description>
<wire x1="-8.255" y1="0" x2="-6.985" y2="0" width="0.6096" layer="51"/>
<wire x1="6.405" y1="0" x2="6.405" y2="3.3" width="0.1524" layer="21"/>
<wire x1="6.405" y1="3.3" x2="-6.405" y2="3.3" width="0.1524" layer="21"/>
<wire x1="-6.405" y1="3.3" x2="-6.405" y2="0" width="0.1524" layer="21"/>
<wire x1="-6.405" y1="0" x2="-6.405" y2="-3.3" width="0.1524" layer="21"/>
<wire x1="-6.405" y1="-3.3" x2="6.405" y2="-3.3" width="0.1524" layer="21"/>
<wire x1="6.405" y1="-3.3" x2="6.405" y2="0" width="0.1524" layer="21"/>
<wire x1="6.985" y1="0" x2="8.255" y2="0" width="0.6096" layer="51"/>
<pad name="1" x="-8.255" y="0" drill="1.1" shape="octagon"/>
<pad name="2" x="8.255" y="0" drill="1.1" shape="octagon"/>
<text x="-3.81" y="3.81" size="1.27" layer="25" ratio="10">&gt;NAME</text>
<text x="-3.175" y="-0.635" size="1.27" layer="27" ratio="10">&gt;VALUE</text>
<rectangle x1="-6.985" y1="-0.3048" x2="-6.35" y2="0.3048" layer="21"/>
<rectangle x1="6.35" y1="-0.3048" x2="6.985" y2="0.3048" layer="21"/>
</package>
<package name="VTA56">
<description>&lt;b&gt;Bulk Metal® Foil Technology&lt;/b&gt;, Tubular Axial Lead Resistors, Meets or Exceeds MIL-R-39005 Requirements&lt;p&gt;
MIL SIZE RBR56&lt;br&gt;
Source: VISHAY .. vta56.pdf</description>
<wire x1="-6.35" y1="0" x2="-5.08" y2="0" width="0.6096" layer="51"/>
<wire x1="4.5" y1="0" x2="4.5" y2="3.3" width="0.1524" layer="21"/>
<wire x1="4.5" y1="3.3" x2="-4.5" y2="3.3" width="0.1524" layer="21"/>
<wire x1="-4.5" y1="3.3" x2="-4.5" y2="0" width="0.1524" layer="21"/>
<wire x1="-4.5" y1="0" x2="-4.5" y2="-3.3" width="0.1524" layer="21"/>
<wire x1="-4.5" y1="-3.3" x2="4.5" y2="-3.3" width="0.1524" layer="21"/>
<wire x1="4.5" y1="-3.3" x2="4.5" y2="0" width="0.1524" layer="21"/>
<wire x1="5.08" y1="0" x2="6.35" y2="0" width="0.6096" layer="51"/>
<pad name="1" x="-6.35" y="0" drill="1.1" shape="octagon"/>
<pad name="2" x="6.35" y="0" drill="1.1" shape="octagon"/>
<text x="-3.81" y="3.81" size="1.27" layer="25" ratio="10">&gt;NAME</text>
<text x="-3.175" y="-0.635" size="1.27" layer="27" ratio="10">&gt;VALUE</text>
<rectangle x1="-5.08" y1="-0.3048" x2="-4.445" y2="0.3048" layer="21"/>
<rectangle x1="4.445" y1="-0.3048" x2="5.08" y2="0.3048" layer="21"/>
</package>
<package name="VMTA55">
<description>&lt;b&gt;Bulk Metal® Foil Technology&lt;/b&gt;, Tubular Axial Lead Resistors, Meets or Exceeds MIL-R-39005 Requirements&lt;p&gt;
MIL SIZE RNC55&lt;br&gt;
Source: VISHAY .. vta56.pdf</description>
<wire x1="-5.08" y1="0" x2="-4.26" y2="0" width="0.6096" layer="51"/>
<wire x1="3.3375" y1="-1.45" x2="3.3375" y2="1.45" width="0.1524" layer="21"/>
<wire x1="3.3375" y1="1.45" x2="-3.3625" y2="1.45" width="0.1524" layer="21"/>
<wire x1="-3.3625" y1="1.45" x2="-3.3625" y2="-1.45" width="0.1524" layer="21"/>
<wire x1="-3.3625" y1="-1.45" x2="3.3375" y2="-1.45" width="0.1524" layer="21"/>
<wire x1="4.235" y1="0" x2="5.08" y2="0" width="0.6096" layer="51"/>
<pad name="1" x="-5.08" y="0" drill="1.1" shape="octagon"/>
<pad name="2" x="5.08" y="0" drill="1.1" shape="octagon"/>
<text x="-3.175" y="1.905" size="1.27" layer="25" ratio="10">&gt;NAME</text>
<text x="-3.175" y="-0.635" size="1.27" layer="27" ratio="10">&gt;VALUE</text>
<rectangle x1="-4.26" y1="-0.3048" x2="-3.3075" y2="0.3048" layer="21"/>
<rectangle x1="3.2825" y1="-0.3048" x2="4.235" y2="0.3048" layer="21"/>
</package>
<package name="VMTB60">
<description>&lt;b&gt;Bulk Metal® Foil Technology&lt;/b&gt;, Tubular Axial Lead Resistors, Meets or Exceeds MIL-R-39005 Requirements&lt;p&gt;
MIL SIZE RNC60&lt;br&gt;
Source: VISHAY .. vta56.pdf</description>
<wire x1="-6.35" y1="0" x2="-5.585" y2="0" width="0.6096" layer="51"/>
<wire x1="4.6875" y1="-1.95" x2="4.6875" y2="1.95" width="0.1524" layer="21"/>
<wire x1="4.6875" y1="1.95" x2="-4.6875" y2="1.95" width="0.1524" layer="21"/>
<wire x1="-4.6875" y1="1.95" x2="-4.6875" y2="-1.95" width="0.1524" layer="21"/>
<wire x1="-4.6875" y1="-1.95" x2="4.6875" y2="-1.95" width="0.1524" layer="21"/>
<wire x1="5.585" y1="0" x2="6.35" y2="0" width="0.6096" layer="51"/>
<pad name="1" x="-6.35" y="0" drill="1.1" shape="octagon"/>
<pad name="2" x="6.35" y="0" drill="1.1" shape="octagon"/>
<text x="-4.445" y="2.54" size="1.27" layer="25" ratio="10">&gt;NAME</text>
<text x="-4.445" y="-0.635" size="1.27" layer="27" ratio="10">&gt;VALUE</text>
<rectangle x1="-5.585" y1="-0.3048" x2="-4.6325" y2="0.3048" layer="21"/>
<rectangle x1="4.6325" y1="-0.3048" x2="5.585" y2="0.3048" layer="21"/>
</package>
<package name="R4527">
<description>&lt;b&gt;Package 4527&lt;/b&gt;&lt;p&gt;
Source: http://www.vishay.com/docs/31059/wsrhigh.pdf</description>
<wire x1="-5.675" y1="-3.375" x2="5.65" y2="-3.375" width="0.2032" layer="21"/>
<wire x1="5.65" y1="-3.375" x2="5.65" y2="3.375" width="0.2032" layer="51"/>
<wire x1="5.65" y1="3.375" x2="-5.675" y2="3.375" width="0.2032" layer="21"/>
<wire x1="-5.675" y1="3.375" x2="-5.675" y2="-3.375" width="0.2032" layer="51"/>
<smd name="1" x="-4.575" y="0" dx="3.94" dy="5.84" layer="1"/>
<smd name="2" x="4.575" y="0" dx="3.94" dy="5.84" layer="1"/>
<text x="-5.715" y="3.81" size="1.27" layer="25">&gt;NAME</text>
<text x="-5.715" y="-5.08" size="1.27" layer="27">&gt;VALUE</text>
</package>
<package name="WSC0001">
<description>&lt;b&gt;Wirewound Resistors, Precision Power&lt;/b&gt;&lt;p&gt;
Source: VISHAY wscwsn.pdf</description>
<wire x1="-3.075" y1="1.8" x2="-3.075" y2="-1.8" width="0.2032" layer="51"/>
<wire x1="-3.075" y1="-1.8" x2="3.075" y2="-1.8" width="0.2032" layer="21"/>
<wire x1="3.075" y1="-1.8" x2="3.075" y2="1.8" width="0.2032" layer="51"/>
<wire x1="3.075" y1="1.8" x2="-3.075" y2="1.8" width="0.2032" layer="21"/>
<wire x1="-3.075" y1="1.8" x2="-3.075" y2="1.606" width="0.2032" layer="21"/>
<wire x1="-3.075" y1="-1.606" x2="-3.075" y2="-1.8" width="0.2032" layer="21"/>
<wire x1="3.075" y1="1.606" x2="3.075" y2="1.8" width="0.2032" layer="21"/>
<wire x1="3.075" y1="-1.8" x2="3.075" y2="-1.606" width="0.2032" layer="21"/>
<smd name="1" x="-2.675" y="0" dx="2.29" dy="2.92" layer="1"/>
<smd name="2" x="2.675" y="0" dx="2.29" dy="2.92" layer="1"/>
<text x="-2.544" y="2.229" size="1.27" layer="25">&gt;NAME</text>
<text x="-2.544" y="-3.501" size="1.27" layer="27">&gt;VALUE</text>
</package>
<package name="WSC0002">
<description>&lt;b&gt;Wirewound Resistors, Precision Power&lt;/b&gt;&lt;p&gt;
Source: VISHAY wscwsn.pdf</description>
<wire x1="-5.55" y1="3.375" x2="-5.55" y2="-3.375" width="0.2032" layer="51"/>
<wire x1="-5.55" y1="-3.375" x2="5.55" y2="-3.375" width="0.2032" layer="21"/>
<wire x1="5.55" y1="-3.375" x2="5.55" y2="3.375" width="0.2032" layer="51"/>
<wire x1="5.55" y1="3.375" x2="-5.55" y2="3.375" width="0.2032" layer="21"/>
<smd name="1" x="-4.575" y="0.025" dx="3.94" dy="5.84" layer="1"/>
<smd name="2" x="4.575" y="0" dx="3.94" dy="5.84" layer="1"/>
<text x="-5.65" y="3.9" size="1.27" layer="25">&gt;NAME</text>
<text x="-5.65" y="-5.15" size="1.27" layer="27">&gt;VALUE</text>
</package>
<package name="WSC01/2">
<description>&lt;b&gt;Wirewound Resistors, Precision Power&lt;/b&gt;&lt;p&gt;
Source: VISHAY wscwsn.pdf</description>
<wire x1="-2.45" y1="1.475" x2="-2.45" y2="-1.475" width="0.2032" layer="51"/>
<wire x1="-2.45" y1="-1.475" x2="2.45" y2="-1.475" width="0.2032" layer="21"/>
<wire x1="2.45" y1="-1.475" x2="2.45" y2="1.475" width="0.2032" layer="51"/>
<wire x1="2.45" y1="1.475" x2="-2.45" y2="1.475" width="0.2032" layer="21"/>
<wire x1="-2.45" y1="1.475" x2="-2.45" y2="1.106" width="0.2032" layer="21"/>
<wire x1="-2.45" y1="-1.106" x2="-2.45" y2="-1.475" width="0.2032" layer="21"/>
<wire x1="2.45" y1="1.106" x2="2.45" y2="1.475" width="0.2032" layer="21"/>
<wire x1="2.45" y1="-1.475" x2="2.45" y2="-1.106" width="0.2032" layer="21"/>
<smd name="1" x="-2.1" y="0" dx="2.16" dy="1.78" layer="1"/>
<smd name="2" x="2.1" y="0" dx="2.16" dy="1.78" layer="1"/>
<text x="-2.544" y="1.904" size="1.27" layer="25">&gt;NAME</text>
<text x="-2.544" y="-3.176" size="1.27" layer="27">&gt;VALUE</text>
</package>
<package name="WSC2515">
<description>&lt;b&gt;Wirewound Resistors, Precision Power&lt;/b&gt;&lt;p&gt;
Source: VISHAY wscwsn.pdf</description>
<wire x1="-3.075" y1="1.8" x2="-3.075" y2="-1.8" width="0.2032" layer="51"/>
<wire x1="-3.075" y1="-1.8" x2="3.05" y2="-1.8" width="0.2032" layer="21"/>
<wire x1="3.05" y1="-1.8" x2="3.05" y2="1.8" width="0.2032" layer="51"/>
<wire x1="3.05" y1="1.8" x2="-3.075" y2="1.8" width="0.2032" layer="21"/>
<wire x1="-3.075" y1="1.8" x2="-3.075" y2="1.606" width="0.2032" layer="21"/>
<wire x1="-3.075" y1="-1.606" x2="-3.075" y2="-1.8" width="0.2032" layer="21"/>
<wire x1="3.05" y1="1.606" x2="3.05" y2="1.8" width="0.2032" layer="21"/>
<wire x1="3.05" y1="-1.8" x2="3.05" y2="-1.606" width="0.2032" layer="21"/>
<smd name="1" x="-2.675" y="0" dx="2.29" dy="2.92" layer="1"/>
<smd name="2" x="2.675" y="0" dx="2.29" dy="2.92" layer="1"/>
<text x="-3.2" y="2.15" size="1.27" layer="25">&gt;NAME</text>
<text x="-3.2" y="-3.4" size="1.27" layer="27">&gt;VALUE</text>
</package>
<package name="WSC4527">
<description>&lt;b&gt;Wirewound Resistors, Precision Power&lt;/b&gt;&lt;p&gt;
Source: VISHAY wscwsn.pdf</description>
<wire x1="-5.675" y1="3.4" x2="-5.675" y2="-3.375" width="0.2032" layer="51"/>
<wire x1="-5.675" y1="-3.375" x2="5.675" y2="-3.375" width="0.2032" layer="21"/>
<wire x1="5.675" y1="-3.375" x2="5.675" y2="3.4" width="0.2032" layer="51"/>
<wire x1="5.675" y1="3.4" x2="-5.675" y2="3.4" width="0.2032" layer="21"/>
<smd name="1" x="-4.575" y="0.025" dx="3.94" dy="5.84" layer="1"/>
<smd name="2" x="4.575" y="0" dx="3.94" dy="5.84" layer="1"/>
<text x="-5.775" y="3.925" size="1.27" layer="25">&gt;NAME</text>
<text x="-5.775" y="-5.15" size="1.27" layer="27">&gt;VALUE</text>
</package>
<package name="WSC6927">
<description>&lt;b&gt;Wirewound Resistors, Precision Power&lt;/b&gt;&lt;p&gt;
Source: VISHAY wscwsn.pdf</description>
<wire x1="-8.65" y1="3.375" x2="-8.65" y2="-3.375" width="0.2032" layer="51"/>
<wire x1="-8.65" y1="-3.375" x2="8.65" y2="-3.375" width="0.2032" layer="21"/>
<wire x1="8.65" y1="-3.375" x2="8.65" y2="3.375" width="0.2032" layer="51"/>
<wire x1="8.65" y1="3.375" x2="-8.65" y2="3.375" width="0.2032" layer="21"/>
<smd name="1" x="-7.95" y="0.025" dx="3.94" dy="5.97" layer="1"/>
<smd name="2" x="7.95" y="0" dx="3.94" dy="5.97" layer="1"/>
<text x="-8.75" y="3.9" size="1.27" layer="25">&gt;NAME</text>
<text x="-8.75" y="-5.15" size="1.27" layer="27">&gt;VALUE</text>
</package>
<package name="R1218">
<description>&lt;b&gt;CRCW1218 Thick Film, Rectangular Chip Resistors&lt;/b&gt;&lt;p&gt;
Source: http://www.vishay.com .. dcrcw.pdf</description>
<wire x1="-0.913" y1="-2.219" x2="0.939" y2="-2.219" width="0.1524" layer="51"/>
<wire x1="0.913" y1="2.219" x2="-0.939" y2="2.219" width="0.1524" layer="51"/>
<smd name="1" x="-1.475" y="0" dx="1.05" dy="4.9" layer="1"/>
<smd name="2" x="1.475" y="0" dx="1.05" dy="4.9" layer="1"/>
<text x="-2.54" y="2.54" size="1.27" layer="25">&gt;NAME</text>
<text x="-2.54" y="-3.81" size="1.27" layer="27">&gt;VALUE</text>
<rectangle x1="-1.651" y1="-2.3" x2="-0.9009" y2="2.3" layer="51"/>
<rectangle x1="0.9144" y1="-2.3" x2="1.6645" y2="2.3" layer="51"/>
</package>
<package name="1812X7R">
<description>&lt;b&gt;Chip Monolithic Ceramic Capacitors&lt;/b&gt; Medium Voltage High Capacitance for General Use&lt;p&gt;
Source: http://www.murata.com .. GRM43DR72E224KW01.pdf</description>
<wire x1="-1.1" y1="1.5" x2="1.1" y2="1.5" width="0.2032" layer="51"/>
<wire x1="1.1" y1="-1.5" x2="-1.1" y2="-1.5" width="0.2032" layer="51"/>
<wire x1="-0.6" y1="1.5" x2="0.6" y2="1.5" width="0.2032" layer="21"/>
<wire x1="0.6" y1="-1.5" x2="-0.6" y2="-1.5" width="0.2032" layer="21"/>
<smd name="1" x="-1.425" y="0" dx="0.8" dy="3.5" layer="1"/>
<smd name="2" x="1.425" y="0" dx="0.8" dy="3.5" layer="1" rot="R180"/>
<text x="-1.9456" y="1.9958" size="1.27" layer="25">&gt;NAME</text>
<text x="-1.9456" y="-3.7738" size="1.27" layer="27">&gt;VALUE</text>
<rectangle x1="-1.4" y1="-1.6" x2="-1.1" y2="1.6" layer="51"/>
<rectangle x1="1.1" y1="-1.6" x2="1.4" y2="1.6" layer="51" rot="R180"/>
</package>
<package name="C0402">
<description>&lt;b&gt;CAPACITOR&lt;/b&gt;</description>
<wire x1="-0.245" y1="0.224" x2="0.245" y2="0.224" width="0.1524" layer="51"/>
<wire x1="0.245" y1="-0.224" x2="-0.245" y2="-0.224" width="0.1524" layer="51"/>
<wire x1="-1.473" y1="0.483" x2="1.473" y2="0.483" width="0.0508" layer="39"/>
<wire x1="1.473" y1="0.483" x2="1.473" y2="-0.483" width="0.0508" layer="39"/>
<wire x1="1.473" y1="-0.483" x2="-1.473" y2="-0.483" width="0.0508" layer="39"/>
<wire x1="-1.473" y1="-0.483" x2="-1.473" y2="0.483" width="0.0508" layer="39"/>
<smd name="1" x="-0.65" y="0" dx="0.7" dy="0.9" layer="1"/>
<smd name="2" x="0.65" y="0" dx="0.7" dy="0.9" layer="1"/>
<text x="-0.635" y="0.635" size="1.27" layer="25">&gt;NAME</text>
<text x="-0.635" y="-1.905" size="1.27" layer="27">&gt;VALUE</text>
<rectangle x1="-0.554" y1="-0.3048" x2="-0.254" y2="0.2951" layer="51"/>
<rectangle x1="0.2588" y1="-0.3048" x2="0.5588" y2="0.2951" layer="51"/>
<rectangle x1="-0.1999" y1="-0.3" x2="0.1999" y2="0.3" layer="35"/>
</package>
<package name="C0504">
<description>&lt;b&gt;CAPACITOR&lt;/b&gt;</description>
<wire x1="-1.473" y1="0.983" x2="1.473" y2="0.983" width="0.0508" layer="39"/>
<wire x1="1.473" y1="0.983" x2="1.473" y2="-0.983" width="0.0508" layer="39"/>
<wire x1="1.473" y1="-0.983" x2="-1.473" y2="-0.983" width="0.0508" layer="39"/>
<wire x1="-1.473" y1="-0.983" x2="-1.473" y2="0.983" width="0.0508" layer="39"/>
<wire x1="-0.294" y1="0.559" x2="0.294" y2="0.559" width="0.1016" layer="51"/>
<wire x1="-0.294" y1="-0.559" x2="0.294" y2="-0.559" width="0.1016" layer="51"/>
<smd name="1" x="-0.7" y="0" dx="1" dy="1.3" layer="1"/>
<smd name="2" x="0.7" y="0" dx="1" dy="1.3" layer="1"/>
<text x="-0.635" y="1.27" size="1.27" layer="25">&gt;NAME</text>
<text x="-0.635" y="-2.54" size="1.27" layer="27">&gt;VALUE</text>
<rectangle x1="-0.6604" y1="-0.6223" x2="-0.2804" y2="0.6276" layer="51"/>
<rectangle x1="0.2794" y1="-0.6223" x2="0.6594" y2="0.6276" layer="51"/>
<rectangle x1="-0.1001" y1="-0.4001" x2="0.1001" y2="0.4001" layer="35"/>
</package>
<package name="C0603">
<description>&lt;b&gt;CAPACITOR&lt;/b&gt;</description>
<wire x1="-1.473" y1="0.983" x2="1.473" y2="0.983" width="0.0508" layer="39"/>
<wire x1="1.473" y1="0.983" x2="1.473" y2="-0.983" width="0.0508" layer="39"/>
<wire x1="1.473" y1="-0.983" x2="-1.473" y2="-0.983" width="0.0508" layer="39"/>
<wire x1="-1.473" y1="-0.983" x2="-1.473" y2="0.983" width="0.0508" layer="39"/>
<wire x1="-0.356" y1="0.432" x2="0.356" y2="0.432" width="0.1016" layer="51"/>
<wire x1="-0.356" y1="-0.419" x2="0.356" y2="-0.419" width="0.1016" layer="51"/>
<smd name="1" x="-0.85" y="0" dx="1.1" dy="1" layer="1"/>
<smd name="2" x="0.85" y="0" dx="1.1" dy="1" layer="1"/>
<text x="-0.635" y="0.635" size="1.27" layer="25">&gt;NAME</text>
<text x="-0.635" y="-1.905" size="1.27" layer="27">&gt;VALUE</text>
<rectangle x1="-0.8382" y1="-0.4699" x2="-0.3381" y2="0.4801" layer="51"/>
<rectangle x1="0.3302" y1="-0.4699" x2="0.8303" y2="0.4801" layer="51"/>
<rectangle x1="-0.1999" y1="-0.3" x2="0.1999" y2="0.3" layer="35"/>
</package>
<package name="C0805">
<description>&lt;b&gt;CAPACITOR&lt;/b&gt;&lt;p&gt;</description>
<wire x1="-1.973" y1="0.983" x2="1.973" y2="0.983" width="0.0508" layer="39"/>
<wire x1="1.973" y1="-0.983" x2="-1.973" y2="-0.983" width="0.0508" layer="39"/>
<wire x1="-1.973" y1="-0.983" x2="-1.973" y2="0.983" width="0.0508" layer="39"/>
<wire x1="-0.381" y1="0.66" x2="0.381" y2="0.66" width="0.1016" layer="51"/>
<wire x1="-0.356" y1="-0.66" x2="0.381" y2="-0.66" width="0.1016" layer="51"/>
<wire x1="1.973" y1="0.983" x2="1.973" y2="-0.983" width="0.0508" layer="39"/>
<smd name="1" x="-0.95" y="0" dx="1.3" dy="1.5" layer="1"/>
<smd name="2" x="0.95" y="0" dx="1.3" dy="1.5" layer="1"/>
<text x="-1.27" y="1.27" size="1.27" layer="25">&gt;NAME</text>
<text x="-1.27" y="-2.54" size="1.27" layer="27">&gt;VALUE</text>
<rectangle x1="-1.0922" y1="-0.7239" x2="-0.3421" y2="0.7262" layer="51"/>
<rectangle x1="0.3556" y1="-0.7239" x2="1.1057" y2="0.7262" layer="51"/>
<rectangle x1="-0.1001" y1="-0.4001" x2="0.1001" y2="0.4001" layer="35"/>
</package>
<package name="C1005">
<description>&lt;b&gt;CAPACITOR&lt;/b&gt;</description>
<wire x1="-0.245" y1="0.224" x2="0.245" y2="0.224" width="0.1524" layer="51"/>
<wire x1="0.245" y1="-0.224" x2="-0.245" y2="-0.224" width="0.1524" layer="51"/>
<wire x1="-1.473" y1="0.483" x2="1.473" y2="0.483" width="0.0508" layer="39"/>
<wire x1="1.473" y1="0.483" x2="1.473" y2="-0.483" width="0.0508" layer="39"/>
<wire x1="1.473" y1="-0.483" x2="-1.473" y2="-0.483" width="0.0508" layer="39"/>
<wire x1="-1.473" y1="-0.483" x2="-1.473" y2="0.483" width="0.0508" layer="39"/>
<smd name="1" x="-0.65" y="0" dx="0.7" dy="0.9" layer="1"/>
<smd name="2" x="0.65" y="0" dx="0.7" dy="0.9" layer="1"/>
<text x="-0.635" y="0.635" size="1.27" layer="25">&gt;NAME</text>
<text x="-0.635" y="-1.905" size="1.27" layer="27">&gt;VALUE</text>
<rectangle x1="-0.554" y1="-0.3048" x2="-0.254" y2="0.2951" layer="51"/>
<rectangle x1="0.2588" y1="-0.3048" x2="0.5588" y2="0.2951" layer="51"/>
<rectangle x1="-0.1999" y1="-0.3" x2="0.1999" y2="0.3" layer="35"/>
</package>
<package name="C1206">
<description>&lt;b&gt;CAPACITOR&lt;/b&gt;</description>
<wire x1="-2.473" y1="0.983" x2="2.473" y2="0.983" width="0.0508" layer="39"/>
<wire x1="2.473" y1="-0.983" x2="-2.473" y2="-0.983" width="0.0508" layer="39"/>
<wire x1="-2.473" y1="-0.983" x2="-2.473" y2="0.983" width="0.0508" layer="39"/>
<wire x1="2.473" y1="0.983" x2="2.473" y2="-0.983" width="0.0508" layer="39"/>
<wire x1="-0.965" y1="0.787" x2="0.965" y2="0.787" width="0.1016" layer="51"/>
<wire x1="-0.965" y1="-0.787" x2="0.965" y2="-0.787" width="0.1016" layer="51"/>
<smd name="1" x="-1.4" y="0" dx="1.6" dy="1.8" layer="1"/>
<smd name="2" x="1.4" y="0" dx="1.6" dy="1.8" layer="1"/>
<text x="-1.27" y="1.27" size="1.27" layer="25">&gt;NAME</text>
<text x="-1.27" y="-2.54" size="1.27" layer="27">&gt;VALUE</text>
<rectangle x1="-1.7018" y1="-0.8509" x2="-0.9517" y2="0.8491" layer="51"/>
<rectangle x1="0.9517" y1="-0.8491" x2="1.7018" y2="0.8509" layer="51"/>
<rectangle x1="-0.1999" y1="-0.4001" x2="0.1999" y2="0.4001" layer="35"/>
</package>
<package name="C1210">
<description>&lt;b&gt;CAPACITOR&lt;/b&gt;</description>
<wire x1="-2.473" y1="1.483" x2="2.473" y2="1.483" width="0.0508" layer="39"/>
<wire x1="2.473" y1="-1.483" x2="-2.473" y2="-1.483" width="0.0508" layer="39"/>
<wire x1="-2.473" y1="-1.483" x2="-2.473" y2="1.483" width="0.0508" layer="39"/>
<wire x1="-0.9652" y1="1.2446" x2="0.9652" y2="1.2446" width="0.1016" layer="51"/>
<wire x1="-0.9652" y1="-1.2446" x2="0.9652" y2="-1.2446" width="0.1016" layer="51"/>
<wire x1="2.473" y1="1.483" x2="2.473" y2="-1.483" width="0.0508" layer="39"/>
<smd name="1" x="-1.4" y="0" dx="1.6" dy="2.7" layer="1"/>
<smd name="2" x="1.4" y="0" dx="1.6" dy="2.7" layer="1"/>
<text x="-1.905" y="1.905" size="1.27" layer="25">&gt;NAME</text>
<text x="-1.905" y="-3.175" size="1.27" layer="27">&gt;VALUE</text>
<rectangle x1="-1.7018" y1="-1.2954" x2="-0.9517" y2="1.3045" layer="51"/>
<rectangle x1="0.9517" y1="-1.3045" x2="1.7018" y2="1.2954" layer="51"/>
<rectangle x1="-0.1999" y1="-0.4001" x2="0.1999" y2="0.4001" layer="35"/>
</package>
<package name="C1310">
<description>&lt;b&gt;CAPACITOR&lt;/b&gt;</description>
<wire x1="-1.473" y1="0.983" x2="1.473" y2="0.983" width="0.0508" layer="39"/>
<wire x1="1.473" y1="0.983" x2="1.473" y2="-0.983" width="0.0508" layer="39"/>
<wire x1="1.473" y1="-0.983" x2="-1.473" y2="-0.983" width="0.0508" layer="39"/>
<wire x1="-1.473" y1="-0.983" x2="-1.473" y2="0.983" width="0.0508" layer="39"/>
<wire x1="-0.294" y1="0.559" x2="0.294" y2="0.559" width="0.1016" layer="51"/>
<wire x1="-0.294" y1="-0.559" x2="0.294" y2="-0.559" width="0.1016" layer="51"/>
<smd name="1" x="-0.7" y="0" dx="1" dy="1.3" layer="1"/>
<smd name="2" x="0.7" y="0" dx="1" dy="1.3" layer="1"/>
<text x="-0.635" y="1.27" size="1.27" layer="25">&gt;NAME</text>
<text x="-0.635" y="-2.54" size="1.27" layer="27">&gt;VALUE</text>
<rectangle x1="-0.6604" y1="-0.6223" x2="-0.2804" y2="0.6276" layer="51"/>
<rectangle x1="0.2794" y1="-0.6223" x2="0.6594" y2="0.6276" layer="51"/>
<rectangle x1="-0.1001" y1="-0.3" x2="0.1001" y2="0.3" layer="35"/>
</package>
<package name="C1608">
<description>&lt;b&gt;CAPACITOR&lt;/b&gt;</description>
<wire x1="-1.473" y1="0.983" x2="1.473" y2="0.983" width="0.0508" layer="39"/>
<wire x1="1.473" y1="0.983" x2="1.473" y2="-0.983" width="0.0508" layer="39"/>
<wire x1="1.473" y1="-0.983" x2="-1.473" y2="-0.983" width="0.0508" layer="39"/>
<wire x1="-1.473" y1="-0.983" x2="-1.473" y2="0.983" width="0.0508" layer="39"/>
<wire x1="-0.356" y1="0.432" x2="0.356" y2="0.432" width="0.1016" layer="51"/>
<wire x1="-0.356" y1="-0.419" x2="0.356" y2="-0.419" width="0.1016" layer="51"/>
<smd name="1" x="-0.85" y="0" dx="1.1" dy="1" layer="1"/>
<smd name="2" x="0.85" y="0" dx="1.1" dy="1" layer="1"/>
<text x="-0.635" y="0.635" size="1.27" layer="25">&gt;NAME</text>
<text x="-0.635" y="-1.905" size="1.27" layer="27">&gt;VALUE</text>
<rectangle x1="-0.8382" y1="-0.4699" x2="-0.3381" y2="0.4801" layer="51"/>
<rectangle x1="0.3302" y1="-0.4699" x2="0.8303" y2="0.4801" layer="51"/>
<rectangle x1="-0.1999" y1="-0.3" x2="0.1999" y2="0.3" layer="35"/>
</package>
<package name="C1812">
<description>&lt;b&gt;CAPACITOR&lt;/b&gt;</description>
<wire x1="-2.973" y1="1.983" x2="2.973" y2="1.983" width="0.0508" layer="39"/>
<wire x1="2.973" y1="-1.983" x2="-2.973" y2="-1.983" width="0.0508" layer="39"/>
<wire x1="-2.973" y1="-1.983" x2="-2.973" y2="1.983" width="0.0508" layer="39"/>
<wire x1="-1.4732" y1="1.6002" x2="1.4732" y2="1.6002" width="0.1016" layer="51"/>
<wire x1="-1.4478" y1="-1.6002" x2="1.4732" y2="-1.6002" width="0.1016" layer="51"/>
<wire x1="2.973" y1="1.983" x2="2.973" y2="-1.983" width="0.0508" layer="39"/>
<smd name="1" x="-1.95" y="0" dx="1.9" dy="3.4" layer="1"/>
<smd name="2" x="1.95" y="0" dx="1.9" dy="3.4" layer="1"/>
<text x="-1.905" y="2.54" size="1.27" layer="25">&gt;NAME</text>
<text x="-1.905" y="-3.81" size="1.27" layer="27">&gt;VALUE</text>
<rectangle x1="-2.3876" y1="-1.651" x2="-1.4376" y2="1.649" layer="51"/>
<rectangle x1="1.4478" y1="-1.651" x2="2.3978" y2="1.649" layer="51"/>
<rectangle x1="-0.3" y1="-0.4001" x2="0.3" y2="0.4001" layer="35"/>
</package>
<package name="C1825">
<description>&lt;b&gt;CAPACITOR&lt;/b&gt;</description>
<wire x1="-2.973" y1="3.483" x2="2.973" y2="3.483" width="0.0508" layer="39"/>
<wire x1="2.973" y1="-3.483" x2="-2.973" y2="-3.483" width="0.0508" layer="39"/>
<wire x1="-2.973" y1="-3.483" x2="-2.973" y2="3.483" width="0.0508" layer="39"/>
<wire x1="-1.4986" y1="3.2766" x2="1.4732" y2="3.2766" width="0.1016" layer="51"/>
<wire x1="-1.4732" y1="-3.2766" x2="1.4986" y2="-3.2766" width="0.1016" layer="51"/>
<wire x1="2.973" y1="3.483" x2="2.973" y2="-3.483" width="0.0508" layer="39"/>
<smd name="1" x="-1.95" y="0" dx="1.9" dy="6.8" layer="1"/>
<smd name="2" x="1.95" y="0" dx="1.9" dy="6.8" layer="1"/>
<text x="-1.905" y="3.81" size="1.27" layer="25">&gt;NAME</text>
<text x="-1.905" y="-5.08" size="1.27" layer="27">&gt;VALUE</text>
<rectangle x1="-2.413" y1="-3.3528" x2="-1.463" y2="3.3472" layer="51"/>
<rectangle x1="1.4478" y1="-3.3528" x2="2.3978" y2="3.3472" layer="51"/>
<rectangle x1="-0.7" y1="-0.7" x2="0.7" y2="0.7" layer="35"/>
</package>
<package name="C2012">
<description>&lt;b&gt;CAPACITOR&lt;/b&gt;</description>
<wire x1="-1.973" y1="0.983" x2="1.973" y2="0.983" width="0.0508" layer="39"/>
<wire x1="1.973" y1="0.983" x2="1.973" y2="-0.983" width="0.0508" layer="39"/>
<wire x1="1.973" y1="-0.983" x2="-1.973" y2="-0.983" width="0.0508" layer="39"/>
<wire x1="-1.973" y1="-0.983" x2="-1.973" y2="0.983" width="0.0508" layer="39"/>
<wire x1="-0.381" y1="0.66" x2="0.381" y2="0.66" width="0.1016" layer="51"/>
<wire x1="-0.356" y1="-0.66" x2="0.381" y2="-0.66" width="0.1016" layer="51"/>
<smd name="1" x="-0.85" y="0" dx="1.3" dy="1.5" layer="1"/>
<smd name="2" x="0.85" y="0" dx="1.3" dy="1.5" layer="1"/>
<text x="-1.27" y="1.27" size="1.27" layer="25">&gt;NAME</text>
<text x="-1.27" y="-2.54" size="1.27" layer="27">&gt;VALUE</text>
<rectangle x1="-1.0922" y1="-0.7239" x2="-0.3421" y2="0.7262" layer="51"/>
<rectangle x1="0.3556" y1="-0.7239" x2="1.1057" y2="0.7262" layer="51"/>
<rectangle x1="-0.1001" y1="-0.4001" x2="0.1001" y2="0.4001" layer="35"/>
</package>
<package name="C3216">
<description>&lt;b&gt;CAPACITOR&lt;/b&gt;</description>
<wire x1="-2.473" y1="0.983" x2="2.473" y2="0.983" width="0.0508" layer="39"/>
<wire x1="2.473" y1="-0.983" x2="-2.473" y2="-0.983" width="0.0508" layer="39"/>
<wire x1="-2.473" y1="-0.983" x2="-2.473" y2="0.983" width="0.0508" layer="39"/>
<wire x1="2.473" y1="0.983" x2="2.473" y2="-0.983" width="0.0508" layer="39"/>
<wire x1="-0.965" y1="0.787" x2="0.965" y2="0.787" width="0.1016" layer="51"/>
<wire x1="-0.965" y1="-0.787" x2="0.965" y2="-0.787" width="0.1016" layer="51"/>
<smd name="1" x="-1.4" y="0" dx="1.6" dy="1.8" layer="1"/>
<smd name="2" x="1.4" y="0" dx="1.6" dy="1.8" layer="1"/>
<text x="-1.27" y="1.27" size="1.27" layer="25">&gt;NAME</text>
<text x="-1.27" y="-2.54" size="1.27" layer="27">&gt;VALUE</text>
<rectangle x1="-1.7018" y1="-0.8509" x2="-0.9517" y2="0.8491" layer="51"/>
<rectangle x1="0.9517" y1="-0.8491" x2="1.7018" y2="0.8509" layer="51"/>
<rectangle x1="-0.3" y1="-0.5001" x2="0.3" y2="0.5001" layer="35"/>
</package>
<package name="C3225">
<description>&lt;b&gt;CAPACITOR&lt;/b&gt;</description>
<wire x1="-2.473" y1="1.483" x2="2.473" y2="1.483" width="0.0508" layer="39"/>
<wire x1="2.473" y1="-1.483" x2="-2.473" y2="-1.483" width="0.0508" layer="39"/>
<wire x1="-2.473" y1="-1.483" x2="-2.473" y2="1.483" width="0.0508" layer="39"/>
<wire x1="-0.9652" y1="1.2446" x2="0.9652" y2="1.2446" width="0.1016" layer="51"/>
<wire x1="-0.9652" y1="-1.2446" x2="0.9652" y2="-1.2446" width="0.1016" layer="51"/>
<wire x1="2.473" y1="1.483" x2="2.473" y2="-1.483" width="0.0508" layer="39"/>
<smd name="1" x="-1.4" y="0" dx="1.6" dy="2.7" layer="1"/>
<smd name="2" x="1.4" y="0" dx="1.6" dy="2.7" layer="1"/>
<text x="-1.905" y="1.905" size="1.27" layer="25">&gt;NAME</text>
<text x="-1.905" y="-3.175" size="1.27" layer="27">&gt;VALUE</text>
<rectangle x1="-1.7018" y1="-1.2954" x2="-0.9517" y2="1.3045" layer="51"/>
<rectangle x1="0.9517" y1="-1.3045" x2="1.7018" y2="1.2954" layer="51"/>
<rectangle x1="-0.1999" y1="-0.5001" x2="0.1999" y2="0.5001" layer="35"/>
</package>
<package name="C4532">
<description>&lt;b&gt;CAPACITOR&lt;/b&gt;</description>
<wire x1="-2.973" y1="1.983" x2="2.973" y2="1.983" width="0.0508" layer="39"/>
<wire x1="2.973" y1="-1.983" x2="-2.973" y2="-1.983" width="0.0508" layer="39"/>
<wire x1="-2.973" y1="-1.983" x2="-2.973" y2="1.983" width="0.0508" layer="39"/>
<wire x1="-1.4732" y1="1.6002" x2="1.4732" y2="1.6002" width="0.1016" layer="51"/>
<wire x1="-1.4478" y1="-1.6002" x2="1.4732" y2="-1.6002" width="0.1016" layer="51"/>
<wire x1="2.973" y1="1.983" x2="2.973" y2="-1.983" width="0.0508" layer="39"/>
<smd name="1" x="-1.95" y="0" dx="1.9" dy="3.4" layer="1"/>
<smd name="2" x="1.95" y="0" dx="1.9" dy="3.4" layer="1"/>
<text x="-1.905" y="2.54" size="1.27" layer="25">&gt;NAME</text>
<text x="-1.905" y="-3.81" size="1.27" layer="27">&gt;VALUE</text>
<rectangle x1="-2.3876" y1="-1.651" x2="-1.4376" y2="1.649" layer="51"/>
<rectangle x1="1.4478" y1="-1.651" x2="2.3978" y2="1.649" layer="51"/>
<rectangle x1="-0.4001" y1="-0.7" x2="0.4001" y2="0.7" layer="35"/>
</package>
<package name="C4564">
<description>&lt;b&gt;CAPACITOR&lt;/b&gt;</description>
<wire x1="-2.973" y1="3.483" x2="2.973" y2="3.483" width="0.0508" layer="39"/>
<wire x1="2.973" y1="-3.483" x2="-2.973" y2="-3.483" width="0.0508" layer="39"/>
<wire x1="-2.973" y1="-3.483" x2="-2.973" y2="3.483" width="0.0508" layer="39"/>
<wire x1="-1.4986" y1="3.2766" x2="1.4732" y2="3.2766" width="0.1016" layer="51"/>
<wire x1="-1.4732" y1="-3.2766" x2="1.4986" y2="-3.2766" width="0.1016" layer="51"/>
<wire x1="2.973" y1="3.483" x2="2.973" y2="-3.483" width="0.0508" layer="39"/>
<smd name="1" x="-1.95" y="0" dx="1.9" dy="6.8" layer="1"/>
<smd name="2" x="1.95" y="0" dx="1.9" dy="6.8" layer="1"/>
<text x="-1.905" y="3.81" size="1.27" layer="25">&gt;NAME</text>
<text x="-1.905" y="-5.08" size="1.27" layer="27">&gt;VALUE</text>
<rectangle x1="-2.413" y1="-3.3528" x2="-1.463" y2="3.3472" layer="51"/>
<rectangle x1="1.4478" y1="-3.3528" x2="2.3978" y2="3.3472" layer="51"/>
<rectangle x1="-0.5001" y1="-1" x2="0.5001" y2="1" layer="35"/>
</package>
<package name="C025-024X044">
<description>&lt;b&gt;CAPACITOR&lt;/b&gt;&lt;p&gt;
grid 2.5 mm, outline 2.4 x 4.4 mm</description>
<wire x1="-2.159" y1="-0.635" x2="-2.159" y2="0.635" width="0.1524" layer="21"/>
<wire x1="-2.159" y1="0.635" x2="-1.651" y2="1.143" width="0.1524" layer="21" curve="-90"/>
<wire x1="-2.159" y1="-0.635" x2="-1.651" y2="-1.143" width="0.1524" layer="21" curve="90"/>
<wire x1="1.651" y1="1.143" x2="-1.651" y2="1.143" width="0.1524" layer="21"/>
<wire x1="2.159" y1="-0.635" x2="2.159" y2="0.635" width="0.1524" layer="21"/>
<wire x1="1.651" y1="-1.143" x2="-1.651" y2="-1.143" width="0.1524" layer="21"/>
<wire x1="1.651" y1="1.143" x2="2.159" y2="0.635" width="0.1524" layer="21" curve="-90"/>
<wire x1="1.651" y1="-1.143" x2="2.159" y2="-0.635" width="0.1524" layer="21" curve="90"/>
<wire x1="-0.3048" y1="0.762" x2="-0.3048" y2="-0.762" width="0.3048" layer="21"/>
<wire x1="0.3302" y1="0.762" x2="0.3302" y2="-0.762" width="0.3048" layer="21"/>
<wire x1="1.27" y1="0" x2="0.3302" y2="0" width="0.1524" layer="51"/>
<wire x1="-1.27" y1="0" x2="-0.3048" y2="0" width="0.1524" layer="51"/>
<pad name="1" x="-1.27" y="0" drill="0.8128" shape="octagon"/>
<pad name="2" x="1.27" y="0" drill="0.8128" shape="octagon"/>
<text x="-1.778" y="1.397" size="1.27" layer="25" ratio="10">&gt;NAME</text>
<text x="-1.778" y="-2.667" size="1.27" layer="27" ratio="10">&gt;VALUE</text>
</package>
<package name="C025-025X050">
<description>&lt;b&gt;CAPACITOR&lt;/b&gt;&lt;p&gt;
grid 2.5 mm, outline 2.5 x 5 mm</description>
<wire x1="-2.159" y1="1.27" x2="2.159" y2="1.27" width="0.1524" layer="21"/>
<wire x1="2.159" y1="-1.27" x2="-2.159" y2="-1.27" width="0.1524" layer="21"/>
<wire x1="2.413" y1="1.016" x2="2.413" y2="-1.016" width="0.1524" layer="21"/>
<wire x1="-2.413" y1="1.016" x2="-2.413" y2="-1.016" width="0.1524" layer="21"/>
<wire x1="2.159" y1="1.27" x2="2.413" y2="1.016" width="0.1524" layer="21" curve="-90"/>
<wire x1="-2.413" y1="1.016" x2="-2.159" y2="1.27" width="0.1524" layer="21" curve="-90"/>
<wire x1="2.159" y1="-1.27" x2="2.413" y2="-1.016" width="0.1524" layer="21" curve="90"/>
<wire x1="-2.413" y1="-1.016" x2="-2.159" y2="-1.27" width="0.1524" layer="21" curve="90"/>
<wire x1="0.762" y1="0" x2="0.381" y2="0" width="0.1524" layer="51"/>
<wire x1="0.381" y1="0" x2="0.254" y2="0" width="0.1524" layer="21"/>
<wire x1="0.254" y1="0" x2="0.254" y2="0.762" width="0.254" layer="21"/>
<wire x1="0.254" y1="0" x2="0.254" y2="-0.762" width="0.254" layer="21"/>
<wire x1="-0.254" y1="0.762" x2="-0.254" y2="0" width="0.254" layer="21"/>
<wire x1="-0.254" y1="0" x2="-0.254" y2="-0.762" width="0.254" layer="21"/>
<wire x1="-0.254" y1="0" x2="-0.381" y2="0" width="0.1524" layer="21"/>
<wire x1="-0.381" y1="0" x2="-0.762" y2="0" width="0.1524" layer="51"/>
<pad name="1" x="-1.27" y="0" drill="0.8128" shape="octagon"/>
<pad name="2" x="1.27" y="0" drill="0.8128" shape="octagon"/>
<text x="-2.286" y="1.524" size="1.27" layer="25" ratio="10">&gt;NAME</text>
<text x="-2.286" y="-2.794" size="1.27" layer="27" ratio="10">&gt;VALUE</text>
</package>
<package name="C025-030X050">
<description>&lt;b&gt;CAPACITOR&lt;/b&gt;&lt;p&gt;
grid 2.5 mm, outline 3 x 5 mm</description>
<wire x1="-2.159" y1="1.524" x2="2.159" y2="1.524" width="0.1524" layer="21"/>
<wire x1="2.159" y1="-1.524" x2="-2.159" y2="-1.524" width="0.1524" layer="21"/>
<wire x1="2.413" y1="1.27" x2="2.413" y2="-1.27" width="0.1524" layer="21"/>
<wire x1="-2.413" y1="1.27" x2="-2.413" y2="-1.27" width="0.1524" layer="21"/>
<wire x1="2.159" y1="1.524" x2="2.413" y2="1.27" width="0.1524" layer="21" curve="-90"/>
<wire x1="-2.413" y1="1.27" x2="-2.159" y2="1.524" width="0.1524" layer="21" curve="-90"/>
<wire x1="2.159" y1="-1.524" x2="2.413" y2="-1.27" width="0.1524" layer="21" curve="90"/>
<wire x1="-2.413" y1="-1.27" x2="-2.159" y2="-1.524" width="0.1524" layer="21" curve="90"/>
<wire x1="0.762" y1="0" x2="0.381" y2="0" width="0.1524" layer="51"/>
<wire x1="0.381" y1="0" x2="0.254" y2="0" width="0.1524" layer="21"/>
<wire x1="0.254" y1="0" x2="0.254" y2="0.762" width="0.254" layer="21"/>
<wire x1="0.254" y1="0" x2="0.254" y2="-0.762" width="0.254" layer="21"/>
<wire x1="-0.254" y1="0.762" x2="-0.254" y2="0" width="0.254" layer="21"/>
<wire x1="-0.254" y1="0" x2="-0.254" y2="-0.762" width="0.254" layer="21"/>
<wire x1="-0.254" y1="0" x2="-0.381" y2="0" width="0.1524" layer="21"/>
<wire x1="-0.381" y1="0" x2="-0.762" y2="0" width="0.1524" layer="51"/>
<pad name="1" x="-1.27" y="0" drill="0.8128" shape="octagon"/>
<pad name="2" x="1.27" y="0" drill="0.8128" shape="octagon"/>
<text x="-2.286" y="1.905" size="1.27" layer="25" ratio="10">&gt;NAME</text>
<text x="-2.286" y="-3.048" size="1.27" layer="27" ratio="10">&gt;VALUE</text>
</package>
<package name="C025-040X050">
<description>&lt;b&gt;CAPACITOR&lt;/b&gt;&lt;p&gt;
grid 2.5 mm, outline 4 x 5 mm</description>
<wire x1="-2.159" y1="1.905" x2="2.159" y2="1.905" width="0.1524" layer="21"/>
<wire x1="2.159" y1="-1.905" x2="-2.159" y2="-1.905" width="0.1524" layer="21"/>
<wire x1="2.413" y1="1.651" x2="2.413" y2="-1.651" width="0.1524" layer="21"/>
<wire x1="-2.413" y1="1.651" x2="-2.413" y2="-1.651" width="0.1524" layer="21"/>
<wire x1="2.159" y1="1.905" x2="2.413" y2="1.651" width="0.1524" layer="21" curve="-90"/>
<wire x1="-2.413" y1="1.651" x2="-2.159" y2="1.905" width="0.1524" layer="21" curve="-90"/>
<wire x1="2.159" y1="-1.905" x2="2.413" y2="-1.651" width="0.1524" layer="21" curve="90"/>
<wire x1="-2.413" y1="-1.651" x2="-2.159" y2="-1.905" width="0.1524" layer="21" curve="90"/>
<wire x1="0.762" y1="0" x2="0.381" y2="0" width="0.1524" layer="51"/>
<wire x1="0.381" y1="0" x2="0.254" y2="0" width="0.1524" layer="21"/>
<wire x1="0.254" y1="0" x2="0.254" y2="0.762" width="0.254" layer="21"/>
<wire x1="0.254" y1="0" x2="0.254" y2="-0.762" width="0.254" layer="21"/>
<wire x1="-0.254" y1="0.762" x2="-0.254" y2="0" width="0.254" layer="21"/>
<wire x1="-0.254" y1="0" x2="-0.254" y2="-0.762" width="0.254" layer="21"/>
<wire x1="-0.254" y1="0" x2="-0.381" y2="0" width="0.1524" layer="21"/>
<wire x1="-0.381" y1="0" x2="-0.762" y2="0" width="0.1524" layer="51"/>
<pad name="1" x="-1.27" y="0" drill="0.8128" shape="octagon"/>
<pad name="2" x="1.27" y="0" drill="0.8128" shape="octagon"/>
<text x="-2.286" y="2.159" size="1.27" layer="25" ratio="10">&gt;NAME</text>
<text x="-2.286" y="-3.429" size="1.27" layer="27" ratio="10">&gt;VALUE</text>
</package>
<package name="C025-050X050">
<description>&lt;b&gt;CAPACITOR&lt;/b&gt;&lt;p&gt;
grid 2.5 mm, outline 5 x 5 mm</description>
<wire x1="-2.159" y1="2.286" x2="2.159" y2="2.286" width="0.1524" layer="21"/>
<wire x1="2.159" y1="-2.286" x2="-2.159" y2="-2.286" width="0.1524" layer="21"/>
<wire x1="2.413" y1="2.032" x2="2.413" y2="-2.032" width="0.1524" layer="21"/>
<wire x1="-2.413" y1="2.032" x2="-2.413" y2="-2.032" width="0.1524" layer="21"/>
<wire x1="2.159" y1="2.286" x2="2.413" y2="2.032" width="0.1524" layer="21" curve="-90"/>
<wire x1="-2.413" y1="2.032" x2="-2.159" y2="2.286" width="0.1524" layer="21" curve="-90"/>
<wire x1="2.159" y1="-2.286" x2="2.413" y2="-2.032" width="0.1524" layer="21" curve="90"/>
<wire x1="-2.413" y1="-2.032" x2="-2.159" y2="-2.286" width="0.1524" layer="21" curve="90"/>
<wire x1="0.762" y1="0" x2="0.381" y2="0" width="0.1524" layer="51"/>
<wire x1="0.381" y1="0" x2="0.254" y2="0" width="0.1524" layer="21"/>
<wire x1="0.254" y1="0" x2="0.254" y2="0.762" width="0.254" layer="21"/>
<wire x1="0.254" y1="0" x2="0.254" y2="-0.762" width="0.254" layer="21"/>
<wire x1="-0.254" y1="0.762" x2="-0.254" y2="0" width="0.254" layer="21"/>
<wire x1="-0.254" y1="0" x2="-0.254" y2="-0.762" width="0.254" layer="21"/>
<wire x1="-0.254" y1="0" x2="-0.381" y2="0" width="0.1524" layer="21"/>
<wire x1="-0.381" y1="0" x2="-0.762" y2="0" width="0.1524" layer="51"/>
<pad name="1" x="-1.27" y="0" drill="0.8128" shape="octagon"/>
<pad name="2" x="1.27" y="0" drill="0.8128" shape="octagon"/>
<text x="-2.286" y="2.54" size="1.27" layer="25" ratio="10">&gt;NAME</text>
<text x="-2.286" y="-3.81" size="1.27" layer="27" ratio="10">&gt;VALUE</text>
</package>
<package name="C025-060X050">
<description>&lt;b&gt;CAPACITOR&lt;/b&gt;&lt;p&gt;
grid 2.5 mm, outline 6 x 5 mm</description>
<wire x1="-2.159" y1="2.794" x2="2.159" y2="2.794" width="0.1524" layer="21"/>
<wire x1="2.159" y1="-2.794" x2="-2.159" y2="-2.794" width="0.1524" layer="21"/>
<wire x1="2.413" y1="2.54" x2="2.413" y2="-2.54" width="0.1524" layer="21"/>
<wire x1="-2.413" y1="2.54" x2="-2.413" y2="-2.54" width="0.1524" layer="21"/>
<wire x1="2.159" y1="2.794" x2="2.413" y2="2.54" width="0.1524" layer="21" curve="-90"/>
<wire x1="-2.413" y1="2.54" x2="-2.159" y2="2.794" width="0.1524" layer="21" curve="-90"/>
<wire x1="2.159" y1="-2.794" x2="2.413" y2="-2.54" width="0.1524" layer="21" curve="90"/>
<wire x1="-2.413" y1="-2.54" x2="-2.159" y2="-2.794" width="0.1524" layer="21" curve="90"/>
<wire x1="0.762" y1="0" x2="0.381" y2="0" width="0.1524" layer="51"/>
<wire x1="0.381" y1="0" x2="0.254" y2="0" width="0.1524" layer="21"/>
<wire x1="0.254" y1="0" x2="0.254" y2="0.762" width="0.254" layer="21"/>
<wire x1="0.254" y1="0" x2="0.254" y2="-0.762" width="0.254" layer="21"/>
<wire x1="-0.254" y1="0.762" x2="-0.254" y2="0" width="0.254" layer="21"/>
<wire x1="-0.254" y1="0" x2="-0.254" y2="-0.762" width="0.254" layer="21"/>
<wire x1="-0.254" y1="0" x2="-0.381" y2="0" width="0.1524" layer="21"/>
<wire x1="-0.381" y1="0" x2="-0.762" y2="0" width="0.1524" layer="51"/>
<pad name="1" x="-1.27" y="0" drill="0.8128" shape="octagon"/>
<pad name="2" x="1.27" y="0" drill="0.8128" shape="octagon"/>
<text x="-2.286" y="3.048" size="1.27" layer="25" ratio="10">&gt;NAME</text>
<text x="-2.032" y="-2.413" size="1.27" layer="27" ratio="10">&gt;VALUE</text>
</package>
<package name="C025_050-024X070">
<description>&lt;b&gt;CAPACITOR&lt;/b&gt;&lt;p&gt;
grid 2.5 mm + 5 mm, outline 2.4 x 7 mm</description>
<wire x1="-2.159" y1="-0.635" x2="-2.159" y2="0.635" width="0.1524" layer="51"/>
<wire x1="-2.159" y1="0.635" x2="-1.651" y2="1.143" width="0.1524" layer="21" curve="-90"/>
<wire x1="-2.159" y1="-0.635" x2="-1.651" y2="-1.143" width="0.1524" layer="21" curve="90"/>
<wire x1="1.651" y1="1.143" x2="-1.651" y2="1.143" width="0.1524" layer="21"/>
<wire x1="2.159" y1="-0.635" x2="2.159" y2="0.635" width="0.1524" layer="51"/>
<wire x1="1.651" y1="-1.143" x2="-1.651" y2="-1.143" width="0.1524" layer="21"/>
<wire x1="1.651" y1="1.143" x2="2.159" y2="0.635" width="0.1524" layer="21" curve="-90"/>
<wire x1="-4.191" y1="-1.143" x2="-3.9624" y2="-1.143" width="0.1524" layer="21"/>
<wire x1="-4.191" y1="1.143" x2="-3.9624" y2="1.143" width="0.1524" layer="21"/>
<wire x1="-4.699" y1="-0.635" x2="-4.191" y2="-1.143" width="0.1524" layer="21" curve="90"/>
<wire x1="1.651" y1="-1.143" x2="2.159" y2="-0.635" width="0.1524" layer="21" curve="90"/>
<wire x1="-4.699" y1="0.635" x2="-4.191" y2="1.143" width="0.1524" layer="21" curve="-90"/>
<wire x1="-4.699" y1="-0.635" x2="-4.699" y2="0.635" width="0.1524" layer="21"/>
<wire x1="-3.429" y1="1.143" x2="-2.5654" y2="1.143" width="0.1524" layer="21"/>
<wire x1="-3.429" y1="-1.143" x2="-2.5654" y2="-1.143" width="0.1524" layer="21"/>
<wire x1="-0.3048" y1="0.762" x2="-0.3048" y2="-0.762" width="0.3048" layer="21"/>
<wire x1="0.3302" y1="0.762" x2="0.3302" y2="-0.762" width="0.3048" layer="21"/>
<wire x1="1.27" y1="0" x2="0.3302" y2="0" width="0.1524" layer="51"/>
<wire x1="-1.27" y1="0" x2="-0.3048" y2="0" width="0.1524" layer="51"/>
<pad name="1" x="-3.81" y="0" drill="0.8128" shape="octagon"/>
<pad name="2" x="-1.27" y="0" drill="0.8128" shape="octagon"/>
<pad name="3" x="1.27" y="0" drill="0.8128" shape="octagon"/>
<text x="-3.81" y="1.397" size="1.27" layer="25" ratio="10">&gt;NAME</text>
<text x="-3.81" y="-2.667" size="1.27" layer="27" ratio="10">&gt;VALUE</text>
</package>
<package name="C025_050-025X075">
<description>&lt;b&gt;CAPACITOR&lt;/b&gt;&lt;p&gt;
grid 2.5 + 5 mm, outline 2.5 x 7.5 mm</description>
<wire x1="-2.159" y1="1.27" x2="2.159" y2="1.27" width="0.1524" layer="21"/>
<wire x1="2.159" y1="-1.27" x2="-2.159" y2="-1.27" width="0.1524" layer="21"/>
<wire x1="-2.413" y1="1.016" x2="-2.413" y2="-1.016" width="0.1524" layer="21"/>
<wire x1="2.159" y1="1.27" x2="2.413" y2="1.016" width="0.1524" layer="21" curve="-90"/>
<wire x1="-2.413" y1="1.016" x2="-2.159" y2="1.27" width="0.1524" layer="21" curve="-90"/>
<wire x1="2.159" y1="-1.27" x2="2.413" y2="-1.016" width="0.1524" layer="21" curve="90"/>
<wire x1="-2.413" y1="-1.016" x2="-2.159" y2="-1.27" width="0.1524" layer="21" curve="90"/>
<wire x1="0.381" y1="0" x2="0.254" y2="0" width="0.1524" layer="21"/>
<wire x1="0.254" y1="0" x2="0.254" y2="0.762" width="0.254" layer="21"/>
<wire x1="0.254" y1="0" x2="0.254" y2="-0.762" width="0.254" layer="21"/>
<wire x1="-0.254" y1="0.762" x2="-0.254" y2="0" width="0.254" layer="21"/>
<wire x1="-0.254" y1="0" x2="-0.254" y2="-0.762" width="0.254" layer="21"/>
<wire x1="-0.254" y1="0" x2="-0.381" y2="0" width="0.1524" layer="21"/>
<wire x1="-0.381" y1="0" x2="-0.762" y2="0" width="0.1524" layer="51"/>
<wire x1="4.953" y1="1.016" x2="4.953" y2="-1.016" width="0.1524" layer="21"/>
<wire x1="4.699" y1="1.27" x2="4.953" y2="1.016" width="0.1524" layer="21" curve="-90"/>
<wire x1="4.699" y1="-1.27" x2="4.953" y2="-1.016" width="0.1524" layer="21" curve="90"/>
<wire x1="2.794" y1="1.27" x2="4.699" y2="1.27" width="0.1524" layer="21"/>
<wire x1="4.699" y1="-1.27" x2="2.794" y2="-1.27" width="0.1524" layer="21"/>
<wire x1="2.413" y1="1.016" x2="2.413" y2="0.762" width="0.1524" layer="21"/>
<wire x1="2.413" y1="-0.762" x2="2.413" y2="-1.016" width="0.1524" layer="21"/>
<wire x1="2.413" y1="0.254" x2="2.413" y2="-0.254" width="0.1524" layer="21"/>
<wire x1="1.778" y1="0" x2="2.286" y2="0" width="0.1524" layer="51"/>
<wire x1="2.286" y1="0" x2="2.794" y2="0" width="0.1524" layer="21"/>
<wire x1="2.794" y1="0" x2="3.302" y2="0" width="0.1524" layer="51"/>
<wire x1="0.762" y1="0" x2="0.381" y2="0" width="0.1524" layer="51"/>
<pad name="1" x="-1.27" y="0" drill="0.8128" shape="octagon"/>
<pad name="3" x="3.81" y="0" drill="0.8128" shape="octagon"/>
<pad name="2" x="1.27" y="0" drill="0.8128" shape="octagon"/>
<text x="-2.159" y="1.651" size="1.27" layer="25" ratio="10">&gt;NAME</text>
<text x="-2.159" y="-2.794" size="1.27" layer="27" ratio="10">&gt;VALUE</text>
</package>
<package name="C025_050-035X075">
<description>&lt;b&gt;CAPACITOR&lt;/b&gt;&lt;p&gt;
grid 2.5 + 5 mm, outline 3.5 x 7.5 mm</description>
<wire x1="-2.159" y1="1.778" x2="2.159" y2="1.778" width="0.1524" layer="21"/>
<wire x1="2.159" y1="-1.778" x2="-2.159" y2="-1.778" width="0.1524" layer="21"/>
<wire x1="-2.413" y1="1.524" x2="-2.413" y2="-1.524" width="0.1524" layer="21"/>
<wire x1="2.159" y1="1.778" x2="2.413" y2="1.524" width="0.1524" layer="21" curve="-90"/>
<wire x1="-2.413" y1="1.524" x2="-2.159" y2="1.778" width="0.1524" layer="21" curve="-90"/>
<wire x1="2.159" y1="-1.778" x2="2.413" y2="-1.524" width="0.1524" layer="21" curve="90"/>
<wire x1="-2.413" y1="-1.524" x2="-2.159" y2="-1.778" width="0.1524" layer="21" curve="90"/>
<wire x1="0.381" y1="0" x2="0.254" y2="0" width="0.1524" layer="21"/>
<wire x1="0.254" y1="0" x2="0.254" y2="0.762" width="0.254" layer="21"/>
<wire x1="0.254" y1="0" x2="0.254" y2="-0.762" width="0.254" layer="21"/>
<wire x1="-0.254" y1="0.762" x2="-0.254" y2="0" width="0.254" layer="21"/>
<wire x1="-0.254" y1="0" x2="-0.254" y2="-0.762" width="0.254" layer="21"/>
<wire x1="-0.254" y1="0" x2="-0.381" y2="0" width="0.1524" layer="21"/>
<wire x1="-0.381" y1="0" x2="-0.762" y2="0" width="0.1524" layer="51"/>
<wire x1="4.953" y1="1.524" x2="4.953" y2="-1.524" width="0.1524" layer="21"/>
<wire x1="4.699" y1="1.778" x2="4.953" y2="1.524" width="0.1524" layer="21" curve="-90"/>
<wire x1="4.699" y1="-1.778" x2="4.953" y2="-1.524" width="0.1524" layer="21" curve="90"/>
<wire x1="2.794" y1="1.778" x2="4.699" y2="1.778" width="0.1524" layer="21"/>
<wire x1="4.699" y1="-1.778" x2="2.794" y2="-1.778" width="0.1524" layer="21"/>
<wire x1="2.413" y1="1.524" x2="2.413" y2="1.016" width="0.1524" layer="21"/>
<wire x1="2.413" y1="-1.016" x2="2.413" y2="-1.524" width="0.1524" layer="21"/>
<wire x1="2.413" y1="0.508" x2="2.413" y2="-0.508" width="0.1524" layer="21"/>
<wire x1="0.381" y1="0" x2="0.762" y2="0" width="0.1524" layer="51"/>
<wire x1="2.286" y1="0" x2="2.794" y2="0" width="0.1524" layer="21"/>
<wire x1="2.794" y1="0" x2="3.302" y2="0" width="0.1524" layer="51"/>
<wire x1="2.286" y1="0" x2="1.778" y2="0" width="0.1524" layer="51"/>
<pad name="1" x="-1.27" y="0" drill="0.8128" shape="octagon"/>
<pad name="3" x="3.81" y="0" drill="0.8128" shape="octagon"/>
<pad name="2" x="1.27" y="0" drill="0.8128" shape="octagon"/>
<text x="-2.286" y="2.159" size="1.27" layer="25" ratio="10">&gt;NAME</text>
<text x="-2.286" y="-3.302" size="1.27" layer="27" ratio="10">&gt;VALUE</text>
</package>
<package name="C025_050-045X075">
<description>&lt;b&gt;CAPACITOR&lt;/b&gt;&lt;p&gt;
grid 2.5 + 5 mm, outline 4.5 x 7.5 mm</description>
<wire x1="-2.159" y1="2.286" x2="2.159" y2="2.286" width="0.1524" layer="21"/>
<wire x1="2.159" y1="-2.286" x2="-2.159" y2="-2.286" width="0.1524" layer="21"/>
<wire x1="-2.413" y1="2.032" x2="-2.413" y2="-2.032" width="0.1524" layer="21"/>
<wire x1="2.159" y1="2.286" x2="2.413" y2="2.032" width="0.1524" layer="21" curve="-90"/>
<wire x1="-2.413" y1="2.032" x2="-2.159" y2="2.286" width="0.1524" layer="21" curve="-90"/>
<wire x1="2.159" y1="-2.286" x2="2.413" y2="-2.032" width="0.1524" layer="21" curve="90"/>
<wire x1="-2.413" y1="-2.032" x2="-2.159" y2="-2.286" width="0.1524" layer="21" curve="90"/>
<wire x1="0.381" y1="0" x2="0.254" y2="0" width="0.1524" layer="21"/>
<wire x1="0.254" y1="0" x2="0.254" y2="0.762" width="0.254" layer="21"/>
<wire x1="0.254" y1="0" x2="0.254" y2="-0.762" width="0.254" layer="21"/>
<wire x1="-0.254" y1="0.762" x2="-0.254" y2="0" width="0.254" layer="21"/>
<wire x1="-0.254" y1="0" x2="-0.254" y2="-0.762" width="0.254" layer="21"/>
<wire x1="-0.254" y1="0" x2="-0.381" y2="0" width="0.1524" layer="21"/>
<wire x1="-0.381" y1="0" x2="-0.762" y2="0" width="0.1524" layer="51"/>
<wire x1="4.953" y1="2.032" x2="4.953" y2="-2.032" width="0.1524" layer="21"/>
<wire x1="4.699" y1="2.286" x2="4.953" y2="2.032" width="0.1524" layer="21" curve="-90"/>
<wire x1="4.699" y1="-2.286" x2="4.953" y2="-2.032" width="0.1524" layer="21" curve="90"/>
<wire x1="2.794" y1="2.286" x2="4.699" y2="2.286" width="0.1524" layer="21"/>
<wire x1="4.699" y1="-2.286" x2="2.794" y2="-2.286" width="0.1524" layer="21"/>
<wire x1="2.413" y1="2.032" x2="2.413" y2="1.397" width="0.1524" layer="21"/>
<wire x1="2.413" y1="-1.397" x2="2.413" y2="-2.032" width="0.1524" layer="21"/>
<wire x1="2.413" y1="0.762" x2="2.413" y2="-0.762" width="0.1524" layer="21"/>
<wire x1="2.286" y1="0" x2="2.794" y2="0" width="0.1524" layer="21"/>
<wire x1="2.794" y1="0" x2="3.302" y2="0" width="0.1524" layer="51"/>
<wire x1="0.381" y1="0" x2="0.762" y2="0" width="0.1524" layer="51"/>
<wire x1="2.286" y1="0" x2="1.778" y2="0" width="0.1524" layer="51"/>
<pad name="1" x="-1.27" y="0" drill="0.8128" shape="octagon"/>
<pad name="3" x="3.81" y="0" drill="0.8128" shape="octagon"/>
<pad name="2" x="1.27" y="0" drill="0.8128" shape="octagon"/>
<text x="-2.286" y="2.667" size="1.27" layer="25" ratio="10">&gt;NAME</text>
<text x="-2.286" y="-3.81" size="1.27" layer="27" ratio="10">&gt;VALUE</text>
</package>
<package name="C025_050-055X075">
<description>&lt;b&gt;CAPACITOR&lt;/b&gt;&lt;p&gt;
grid 2.5 + 5 mm, outline 5.5 x 7.5 mm</description>
<wire x1="-2.159" y1="2.794" x2="2.159" y2="2.794" width="0.1524" layer="21"/>
<wire x1="2.159" y1="-2.794" x2="-2.159" y2="-2.794" width="0.1524" layer="21"/>
<wire x1="-2.413" y1="2.54" x2="-2.413" y2="-2.54" width="0.1524" layer="21"/>
<wire x1="2.159" y1="2.794" x2="2.413" y2="2.54" width="0.1524" layer="21" curve="-90"/>
<wire x1="-2.413" y1="2.54" x2="-2.159" y2="2.794" width="0.1524" layer="21" curve="-90"/>
<wire x1="2.159" y1="-2.794" x2="2.413" y2="-2.54" width="0.1524" layer="21" curve="90"/>
<wire x1="-2.413" y1="-2.54" x2="-2.159" y2="-2.794" width="0.1524" layer="21" curve="90"/>
<wire x1="0.381" y1="0" x2="0.254" y2="0" width="0.1524" layer="21"/>
<wire x1="0.254" y1="0" x2="0.254" y2="0.762" width="0.254" layer="21"/>
<wire x1="0.254" y1="0" x2="0.254" y2="-0.762" width="0.254" layer="21"/>
<wire x1="-0.254" y1="0.762" x2="-0.254" y2="0" width="0.254" layer="21"/>
<wire x1="-0.254" y1="0" x2="-0.254" y2="-0.762" width="0.254" layer="21"/>
<wire x1="-0.254" y1="0" x2="-0.381" y2="0" width="0.1524" layer="21"/>
<wire x1="-0.381" y1="0" x2="-0.762" y2="0" width="0.1524" layer="51"/>
<wire x1="4.953" y1="2.54" x2="4.953" y2="-2.54" width="0.1524" layer="21"/>
<wire x1="4.699" y1="2.794" x2="4.953" y2="2.54" width="0.1524" layer="21" curve="-90"/>
<wire x1="4.699" y1="-2.794" x2="4.953" y2="-2.54" width="0.1524" layer="21" curve="90"/>
<wire x1="2.794" y1="2.794" x2="4.699" y2="2.794" width="0.1524" layer="21"/>
<wire x1="4.699" y1="-2.794" x2="2.794" y2="-2.794" width="0.1524" layer="21"/>
<wire x1="2.413" y1="2.54" x2="2.413" y2="2.032" width="0.1524" layer="21"/>
<wire x1="2.413" y1="-2.032" x2="2.413" y2="-2.54" width="0.1524" layer="21"/>
<wire x1="2.413" y1="0.762" x2="2.413" y2="-0.762" width="0.1524" layer="21"/>
<wire x1="1.778" y1="0" x2="2.286" y2="0" width="0.1524" layer="51"/>
<wire x1="2.286" y1="0" x2="2.794" y2="0" width="0.1524" layer="21"/>
<wire x1="2.794" y1="0" x2="3.302" y2="0" width="0.1524" layer="51"/>
<wire x1="0.381" y1="0" x2="0.762" y2="0" width="0.1524" layer="51"/>
<pad name="1" x="-1.27" y="0" drill="0.8128" shape="octagon"/>
<pad name="3" x="3.81" y="0" drill="0.8128" shape="octagon"/>
<pad name="2" x="1.27" y="0" drill="0.8128" shape="octagon"/>
<text x="-2.286" y="3.175" size="1.27" layer="25" ratio="10">&gt;NAME</text>
<text x="-2.032" y="-2.286" size="1.27" layer="27" ratio="10">&gt;VALUE</text>
</package>
<package name="C050-024X044">
<description>&lt;b&gt;CAPACITOR&lt;/b&gt;&lt;p&gt;
grid 5 mm, outline 2.4 x 4.4 mm</description>
<wire x1="-2.159" y1="-0.635" x2="-2.159" y2="0.635" width="0.1524" layer="51"/>
<wire x1="-2.159" y1="0.635" x2="-1.651" y2="1.143" width="0.1524" layer="21" curve="-90"/>
<wire x1="-2.159" y1="-0.635" x2="-1.651" y2="-1.143" width="0.1524" layer="21" curve="90"/>
<wire x1="1.651" y1="1.143" x2="-1.651" y2="1.143" width="0.1524" layer="21"/>
<wire x1="2.159" y1="-0.635" x2="2.159" y2="0.635" width="0.1524" layer="51"/>
<wire x1="1.651" y1="-1.143" x2="-1.651" y2="-1.143" width="0.1524" layer="21"/>
<wire x1="1.651" y1="1.143" x2="2.159" y2="0.635" width="0.1524" layer="21" curve="-90"/>
<wire x1="1.651" y1="-1.143" x2="2.159" y2="-0.635" width="0.1524" layer="21" curve="90"/>
<wire x1="-0.3048" y1="0.762" x2="-0.3048" y2="0" width="0.3048" layer="21"/>
<wire x1="-0.3048" y1="0" x2="-0.3048" y2="-0.762" width="0.3048" layer="21"/>
<wire x1="0.3302" y1="0.762" x2="0.3302" y2="0" width="0.3048" layer="21"/>
<wire x1="0.3302" y1="0" x2="0.3302" y2="-0.762" width="0.3048" layer="21"/>
<wire x1="1.27" y1="0" x2="0.3302" y2="0" width="0.1524" layer="21"/>
<wire x1="-1.27" y1="0" x2="-0.3048" y2="0" width="0.1524" layer="21"/>
<pad name="1" x="-2.54" y="0" drill="0.8128" shape="octagon"/>
<pad name="2" x="2.54" y="0" drill="0.8128" shape="octagon"/>
<text x="-2.159" y="1.397" size="1.27" layer="25" ratio="10">&gt;NAME</text>
<text x="-2.159" y="-2.667" size="1.27" layer="27" ratio="10">&gt;VALUE</text>
<rectangle x1="2.159" y1="-0.381" x2="2.54" y2="0.381" layer="51"/>
<rectangle x1="-2.54" y1="-0.381" x2="-2.159" y2="0.381" layer="51"/>
</package>
<package name="C050-025X075">
<description>&lt;b&gt;CAPACITOR&lt;/b&gt;&lt;p&gt;
grid 5 mm, outline 2.5 x 7.5 mm</description>
<wire x1="-0.3048" y1="0.635" x2="-0.3048" y2="0" width="0.3048" layer="21"/>
<wire x1="-0.3048" y1="0" x2="-0.3048" y2="-0.635" width="0.3048" layer="21"/>
<wire x1="-0.3048" y1="0" x2="-1.524" y2="0" width="0.1524" layer="21"/>
<wire x1="0.3302" y1="0.635" x2="0.3302" y2="0" width="0.3048" layer="21"/>
<wire x1="0.3302" y1="0" x2="0.3302" y2="-0.635" width="0.3048" layer="21"/>
<wire x1="0.3302" y1="0" x2="1.524" y2="0" width="0.1524" layer="21"/>
<wire x1="-3.683" y1="1.016" x2="-3.683" y2="-1.016" width="0.1524" layer="21"/>
<wire x1="-3.429" y1="-1.27" x2="3.429" y2="-1.27" width="0.1524" layer="21"/>
<wire x1="3.683" y1="-1.016" x2="3.683" y2="1.016" width="0.1524" layer="21"/>
<wire x1="3.429" y1="1.27" x2="-3.429" y2="1.27" width="0.1524" layer="21"/>
<wire x1="3.429" y1="1.27" x2="3.683" y2="1.016" width="0.1524" layer="21" curve="-90"/>
<wire x1="3.429" y1="-1.27" x2="3.683" y2="-1.016" width="0.1524" layer="21" curve="90"/>
<wire x1="-3.683" y1="-1.016" x2="-3.429" y2="-1.27" width="0.1524" layer="21" curve="90"/>
<wire x1="-3.683" y1="1.016" x2="-3.429" y2="1.27" width="0.1524" layer="21" curve="-90"/>
<pad name="1" x="-2.54" y="0" drill="0.8128" shape="octagon"/>
<pad name="2" x="2.54" y="0" drill="0.8128" shape="octagon"/>
<text x="-3.429" y="1.651" size="1.27" layer="25" ratio="10">&gt;NAME</text>
<text x="-3.429" y="-2.794" size="1.27" layer="27" ratio="10">&gt;VALUE</text>
</package>
<package name="C050-045X075">
<description>&lt;b&gt;CAPACITOR&lt;/b&gt;&lt;p&gt;
grid 5 mm, outline 4.5 x 7.5 mm</description>
<wire x1="-0.3048" y1="0.635" x2="-0.3048" y2="0" width="0.3048" layer="21"/>
<wire x1="-0.3048" y1="0" x2="-0.3048" y2="-0.635" width="0.3048" layer="21"/>
<wire x1="-0.3048" y1="0" x2="-1.524" y2="0" width="0.1524" layer="21"/>
<wire x1="0.3302" y1="0.635" x2="0.3302" y2="0" width="0.3048" layer="21"/>
<wire x1="0.3302" y1="0" x2="0.3302" y2="-0.635" width="0.3048" layer="21"/>
<wire x1="0.3302" y1="0" x2="1.524" y2="0" width="0.1524" layer="21"/>
<wire x1="-3.683" y1="2.032" x2="-3.683" y2="-2.032" width="0.1524" layer="21"/>
<wire x1="-3.429" y1="-2.286" x2="3.429" y2="-2.286" width="0.1524" layer="21"/>
<wire x1="3.683" y1="-2.032" x2="3.683" y2="2.032" width="0.1524" layer="21"/>
<wire x1="3.429" y1="2.286" x2="-3.429" y2="2.286" width="0.1524" layer="21"/>
<wire x1="3.429" y1="2.286" x2="3.683" y2="2.032" width="0.1524" layer="21" curve="-90"/>
<wire x1="3.429" y1="-2.286" x2="3.683" y2="-2.032" width="0.1524" layer="21" curve="90"/>
<wire x1="-3.683" y1="-2.032" x2="-3.429" y2="-2.286" width="0.1524" layer="21" curve="90"/>
<wire x1="-3.683" y1="2.032" x2="-3.429" y2="2.286" width="0.1524" layer="21" curve="-90"/>
<pad name="1" x="-2.54" y="0" drill="0.8128" shape="octagon"/>
<pad name="2" x="2.54" y="0" drill="0.8128" shape="octagon"/>
<text x="-3.556" y="2.667" size="1.27" layer="25" ratio="10">&gt;NAME</text>
<text x="-3.556" y="-3.81" size="1.27" layer="27" ratio="10">&gt;VALUE</text>
</package>
<package name="C050-030X075">
<description>&lt;b&gt;CAPACITOR&lt;/b&gt;&lt;p&gt;
grid 5 mm, outline 3 x 7.5 mm</description>
<wire x1="-0.3048" y1="0.635" x2="-0.3048" y2="0" width="0.3048" layer="21"/>
<wire x1="-0.3048" y1="0" x2="-0.3048" y2="-0.635" width="0.3048" layer="21"/>
<wire x1="-0.3048" y1="0" x2="-1.524" y2="0" width="0.1524" layer="21"/>
<wire x1="0.3302" y1="0.635" x2="0.3302" y2="0" width="0.3048" layer="21"/>
<wire x1="0.3302" y1="0" x2="0.3302" y2="-0.635" width="0.3048" layer="21"/>
<wire x1="0.3302" y1="0" x2="1.524" y2="0" width="0.1524" layer="21"/>
<wire x1="-3.683" y1="1.27" x2="-3.683" y2="-1.27" width="0.1524" layer="21"/>
<wire x1="-3.429" y1="-1.524" x2="3.429" y2="-1.524" width="0.1524" layer="21"/>
<wire x1="3.683" y1="-1.27" x2="3.683" y2="1.27" width="0.1524" layer="21"/>
<wire x1="3.429" y1="1.524" x2="-3.429" y2="1.524" width="0.1524" layer="21"/>
<wire x1="3.429" y1="1.524" x2="3.683" y2="1.27" width="0.1524" layer="21" curve="-90"/>
<wire x1="3.429" y1="-1.524" x2="3.683" y2="-1.27" width="0.1524" layer="21" curve="90"/>
<wire x1="-3.683" y1="-1.27" x2="-3.429" y2="-1.524" width="0.1524" layer="21" curve="90"/>
<wire x1="-3.683" y1="1.27" x2="-3.429" y2="1.524" width="0.1524" layer="21" curve="-90"/>
<pad name="1" x="-2.54" y="0" drill="0.8128" shape="octagon"/>
<pad name="2" x="2.54" y="0" drill="0.8128" shape="octagon"/>
<text x="-3.556" y="1.905" size="1.27" layer="25" ratio="10">&gt;NAME</text>
<text x="-3.556" y="-3.048" size="1.27" layer="27" ratio="10">&gt;VALUE</text>
</package>
<package name="C050-050X075">
<description>&lt;b&gt;CAPACITOR&lt;/b&gt;&lt;p&gt;
grid 5 mm, outline 5 x 7.5 mm</description>
<wire x1="-0.3048" y1="0.635" x2="-0.3048" y2="0" width="0.3048" layer="21"/>
<wire x1="-0.3048" y1="0" x2="-0.3048" y2="-0.635" width="0.3048" layer="21"/>
<wire x1="-0.3048" y1="0" x2="-1.524" y2="0" width="0.1524" layer="21"/>
<wire x1="0.3302" y1="0.635" x2="0.3302" y2="0" width="0.3048" layer="21"/>
<wire x1="0.3302" y1="0" x2="0.3302" y2="-0.635" width="0.3048" layer="21"/>
<wire x1="0.3302" y1="0" x2="1.524" y2="0" width="0.1524" layer="21"/>
<wire x1="-3.683" y1="2.286" x2="-3.683" y2="-2.286" width="0.1524" layer="21"/>
<wire x1="-3.429" y1="-2.54" x2="3.429" y2="-2.54" width="0.1524" layer="21"/>
<wire x1="3.683" y1="-2.286" x2="3.683" y2="2.286" width="0.1524" layer="21"/>
<wire x1="3.429" y1="2.54" x2="-3.429" y2="2.54" width="0.1524" layer="21"/>
<wire x1="3.429" y1="2.54" x2="3.683" y2="2.286" width="0.1524" layer="21" curve="-90"/>
<wire x1="3.429" y1="-2.54" x2="3.683" y2="-2.286" width="0.1524" layer="21" curve="90"/>
<wire x1="-3.683" y1="-2.286" x2="-3.429" y2="-2.54" width="0.1524" layer="21" curve="90"/>
<wire x1="-3.683" y1="2.286" x2="-3.429" y2="2.54" width="0.1524" layer="21" curve="-90"/>
<pad name="1" x="-2.54" y="0" drill="0.8128" shape="octagon"/>
<pad name="2" x="2.54" y="0" drill="0.8128" shape="octagon"/>
<text x="-3.429" y="2.921" size="1.27" layer="25" ratio="10">&gt;NAME</text>
<text x="-3.175" y="-2.159" size="1.27" layer="27" ratio="10">&gt;VALUE</text>
</package>
<package name="C050-055X075">
<description>&lt;b&gt;CAPACITOR&lt;/b&gt;&lt;p&gt;
grid 5 mm, outline 5.5 x 7.5 mm</description>
<wire x1="-0.3048" y1="0.635" x2="-0.3048" y2="0" width="0.3048" layer="21"/>
<wire x1="-0.3048" y1="0" x2="-0.3048" y2="-0.635" width="0.3048" layer="21"/>
<wire x1="-0.3048" y1="0" x2="-1.524" y2="0" width="0.1524" layer="21"/>
<wire x1="0.3302" y1="0.635" x2="0.3302" y2="0" width="0.3048" layer="21"/>
<wire x1="0.3302" y1="0" x2="0.3302" y2="-0.635" width="0.3048" layer="21"/>
<wire x1="0.3302" y1="0" x2="1.524" y2="0" width="0.1524" layer="21"/>
<wire x1="-3.683" y1="2.54" x2="-3.683" y2="-2.54" width="0.1524" layer="21"/>
<wire x1="-3.429" y1="-2.794" x2="3.429" y2="-2.794" width="0.1524" layer="21"/>
<wire x1="3.683" y1="-2.54" x2="3.683" y2="2.54" width="0.1524" layer="21"/>
<wire x1="3.429" y1="2.794" x2="-3.429" y2="2.794" width="0.1524" layer="21"/>
<wire x1="3.429" y1="2.794" x2="3.683" y2="2.54" width="0.1524" layer="21" curve="-90"/>
<wire x1="3.429" y1="-2.794" x2="3.683" y2="-2.54" width="0.1524" layer="21" curve="90"/>
<wire x1="-3.683" y1="-2.54" x2="-3.429" y2="-2.794" width="0.1524" layer="21" curve="90"/>
<wire x1="-3.683" y1="2.54" x2="-3.429" y2="2.794" width="0.1524" layer="21" curve="-90"/>
<pad name="1" x="-2.54" y="0" drill="0.8128" shape="octagon"/>
<pad name="2" x="2.54" y="0" drill="0.8128" shape="octagon"/>
<text x="-3.429" y="3.175" size="1.27" layer="25" ratio="10">&gt;NAME</text>
<text x="-3.302" y="-2.286" size="1.27" layer="27" ratio="10">&gt;VALUE</text>
</package>
<package name="C050-075X075">
<description>&lt;b&gt;CAPACITOR&lt;/b&gt;&lt;p&gt;
grid 5 mm, outline 7.5 x 7.5 mm</description>
<wire x1="-1.524" y1="0" x2="-0.4572" y2="0" width="0.1524" layer="21"/>
<wire x1="-0.4572" y1="0" x2="-0.4572" y2="0.762" width="0.4064" layer="21"/>
<wire x1="-0.4572" y1="0" x2="-0.4572" y2="-0.762" width="0.4064" layer="21"/>
<wire x1="0.4318" y1="0.762" x2="0.4318" y2="0" width="0.4064" layer="21"/>
<wire x1="0.4318" y1="0" x2="1.524" y2="0" width="0.1524" layer="21"/>
<wire x1="0.4318" y1="0" x2="0.4318" y2="-0.762" width="0.4064" layer="21"/>
<wire x1="-3.683" y1="3.429" x2="-3.683" y2="-3.429" width="0.1524" layer="21"/>
<wire x1="-3.429" y1="-3.683" x2="3.429" y2="-3.683" width="0.1524" layer="21"/>
<wire x1="3.683" y1="-3.429" x2="3.683" y2="3.429" width="0.1524" layer="21"/>
<wire x1="3.429" y1="3.683" x2="-3.429" y2="3.683" width="0.1524" layer="21"/>
<wire x1="3.429" y1="3.683" x2="3.683" y2="3.429" width="0.1524" layer="21" curve="-90"/>
<wire x1="3.429" y1="-3.683" x2="3.683" y2="-3.429" width="0.1524" layer="21" curve="90"/>
<wire x1="-3.683" y1="-3.429" x2="-3.429" y2="-3.683" width="0.1524" layer="21" curve="90"/>
<wire x1="-3.683" y1="3.429" x2="-3.429" y2="3.683" width="0.1524" layer="21" curve="-90"/>
<pad name="1" x="-2.54" y="0" drill="0.8128" shape="octagon"/>
<pad name="2" x="2.54" y="0" drill="0.8128" shape="octagon"/>
<text x="-3.429" y="4.064" size="1.27" layer="25" ratio="10">&gt;NAME</text>
<text x="-3.175" y="-2.921" size="1.27" layer="27" ratio="10">&gt;VALUE</text>
</package>
<package name="C050H075X075">
<description>&lt;b&gt;CAPACITOR&lt;/b&gt;&lt;p&gt;
Horizontal, grid 5 mm, outline 7.5 x 7.5 mm</description>
<wire x1="-3.683" y1="7.112" x2="-3.683" y2="0.508" width="0.1524" layer="21"/>
<wire x1="-3.683" y1="0.508" x2="-3.302" y2="0.508" width="0.1524" layer="21"/>
<wire x1="-3.302" y1="0.508" x2="-1.778" y2="0.508" width="0.1524" layer="51"/>
<wire x1="-1.778" y1="0.508" x2="1.778" y2="0.508" width="0.1524" layer="21"/>
<wire x1="1.778" y1="0.508" x2="3.302" y2="0.508" width="0.1524" layer="51"/>
<wire x1="3.302" y1="0.508" x2="3.683" y2="0.508" width="0.1524" layer="21"/>
<wire x1="3.683" y1="0.508" x2="3.683" y2="7.112" width="0.1524" layer="21"/>
<wire x1="3.175" y1="7.62" x2="-3.175" y2="7.62" width="0.1524" layer="21"/>
<wire x1="-0.3048" y1="2.413" x2="-0.3048" y2="1.778" width="0.3048" layer="21"/>
<wire x1="-0.3048" y1="1.778" x2="-0.3048" y2="1.143" width="0.3048" layer="21"/>
<wire x1="-0.3048" y1="1.778" x2="-1.651" y2="1.778" width="0.1524" layer="21"/>
<wire x1="0.3302" y1="2.413" x2="0.3302" y2="1.778" width="0.3048" layer="21"/>
<wire x1="0.3302" y1="1.778" x2="0.3302" y2="1.143" width="0.3048" layer="21"/>
<wire x1="0.3302" y1="1.778" x2="1.651" y2="1.778" width="0.1524" layer="21"/>
<wire x1="-3.683" y1="7.112" x2="-3.175" y2="7.62" width="0.1524" layer="21" curve="-90"/>
<wire x1="3.175" y1="7.62" x2="3.683" y2="7.112" width="0.1524" layer="21" curve="-90"/>
<wire x1="-2.54" y1="0" x2="-2.54" y2="0.254" width="0.508" layer="51"/>
<wire x1="2.54" y1="0" x2="2.54" y2="0.254" width="0.508" layer="51"/>
<pad name="1" x="-2.54" y="0" drill="0.8128" shape="octagon"/>
<pad name="2" x="2.54" y="0" drill="0.8128" shape="octagon"/>
<text x="-3.302" y="8.001" size="1.27" layer="25" ratio="10">&gt;NAME</text>
<text x="-3.175" y="3.175" size="1.27" layer="27" ratio="10">&gt;VALUE</text>
<rectangle x1="-2.794" y1="0.127" x2="-2.286" y2="0.508" layer="51"/>
<rectangle x1="2.286" y1="0.127" x2="2.794" y2="0.508" layer="51"/>
</package>
<package name="C075-032X103">
<description>&lt;b&gt;CAPACITOR&lt;/b&gt;&lt;p&gt;
grid 7.5 mm, outline 3.2 x 10.3 mm</description>
<wire x1="4.826" y1="1.524" x2="-4.826" y2="1.524" width="0.1524" layer="21"/>
<wire x1="-5.08" y1="1.27" x2="-5.08" y2="-1.27" width="0.1524" layer="21"/>
<wire x1="-4.826" y1="-1.524" x2="4.826" y2="-1.524" width="0.1524" layer="21"/>
<wire x1="5.08" y1="-1.27" x2="5.08" y2="1.27" width="0.1524" layer="21"/>
<wire x1="4.826" y1="1.524" x2="5.08" y2="1.27" width="0.1524" layer="21" curve="-90"/>
<wire x1="4.826" y1="-1.524" x2="5.08" y2="-1.27" width="0.1524" layer="21" curve="90"/>
<wire x1="-5.08" y1="-1.27" x2="-4.826" y2="-1.524" width="0.1524" layer="21" curve="90"/>
<wire x1="-5.08" y1="1.27" x2="-4.826" y2="1.524" width="0.1524" layer="21" curve="-90"/>
<wire x1="0.508" y1="0" x2="2.54" y2="0" width="0.1524" layer="21"/>
<wire x1="-2.54" y1="0" x2="-0.508" y2="0" width="0.1524" layer="21"/>
<wire x1="-0.508" y1="0.889" x2="-0.508" y2="0" width="0.4064" layer="21"/>
<wire x1="-0.508" y1="0" x2="-0.508" y2="-0.889" width="0.4064" layer="21"/>
<wire x1="0.508" y1="0.889" x2="0.508" y2="0" width="0.4064" layer="21"/>
<wire x1="0.508" y1="0" x2="0.508" y2="-0.889" width="0.4064" layer="21"/>
<pad name="1" x="-3.81" y="0" drill="0.9144" shape="octagon"/>
<pad name="2" x="3.81" y="0" drill="0.9144" shape="octagon"/>
<text x="-4.826" y="1.905" size="1.27" layer="25" ratio="10">&gt;NAME</text>
<text x="-4.826" y="-3.048" size="1.27" layer="27" ratio="10">&gt;VALUE</text>
</package>
<package name="C075-042X103">
<description>&lt;b&gt;CAPACITOR&lt;/b&gt;&lt;p&gt;
grid 7.5 mm, outline 4.2 x 10.3 mm</description>
<wire x1="4.826" y1="2.032" x2="-4.826" y2="2.032" width="0.1524" layer="21"/>
<wire x1="-5.08" y1="1.778" x2="-5.08" y2="-1.778" width="0.1524" layer="21"/>
<wire x1="-4.826" y1="-2.032" x2="4.826" y2="-2.032" width="0.1524" layer="21"/>
<wire x1="5.08" y1="-1.778" x2="5.08" y2="1.778" width="0.1524" layer="21"/>
<wire x1="4.826" y1="2.032" x2="5.08" y2="1.778" width="0.1524" layer="21" curve="-90"/>
<wire x1="4.826" y1="-2.032" x2="5.08" y2="-1.778" width="0.1524" layer="21" curve="90"/>
<wire x1="-5.08" y1="-1.778" x2="-4.826" y2="-2.032" width="0.1524" layer="21" curve="90"/>
<wire x1="-5.08" y1="1.778" x2="-4.826" y2="2.032" width="0.1524" layer="21" curve="-90"/>
<wire x1="-1.27" y1="0" x2="2.667" y2="0" width="0.1524" layer="21"/>
<wire x1="-2.667" y1="0" x2="-2.159" y2="0" width="0.1524" layer="21"/>
<wire x1="-2.159" y1="1.27" x2="-2.159" y2="0" width="0.4064" layer="21"/>
<wire x1="-2.159" y1="0" x2="-2.159" y2="-1.27" width="0.4064" layer="21"/>
<wire x1="-1.27" y1="1.27" x2="-1.27" y2="0" width="0.4064" layer="21"/>
<wire x1="-1.27" y1="0" x2="-1.27" y2="-1.27" width="0.4064" layer="21"/>
<pad name="1" x="-3.81" y="0" drill="0.9144" shape="octagon"/>
<pad name="2" x="3.81" y="0" drill="0.9144" shape="octagon"/>
<text x="-4.699" y="2.413" size="1.27" layer="25" ratio="10">&gt;NAME</text>
<text x="-0.635" y="-1.651" size="1.27" layer="27" ratio="10">&gt;VALUE</text>
</package>
<package name="C075-052X106">
<description>&lt;b&gt;CAPACITOR&lt;/b&gt;&lt;p&gt;
grid 7.5 mm, outline 5.2 x 10.6 mm</description>
<wire x1="4.953" y1="2.54" x2="-4.953" y2="2.54" width="0.1524" layer="21"/>
<wire x1="-5.207" y1="2.286" x2="-5.207" y2="-2.286" width="0.1524" layer="21"/>
<wire x1="-4.953" y1="-2.54" x2="4.953" y2="-2.54" width="0.1524" layer="21"/>
<wire x1="5.207" y1="-2.286" x2="5.207" y2="2.286" width="0.1524" layer="21"/>
<wire x1="4.953" y1="2.54" x2="5.207" y2="2.286" width="0.1524" layer="21" curve="-90"/>
<wire x1="4.953" y1="-2.54" x2="5.207" y2="-2.286" width="0.1524" layer="21" curve="90"/>
<wire x1="-5.207" y1="-2.286" x2="-4.953" y2="-2.54" width="0.1524" layer="21" curve="90"/>
<wire x1="-5.207" y1="2.286" x2="-4.953" y2="2.54" width="0.1524" layer="21" curve="-90"/>
<wire x1="-1.27" y1="0" x2="2.667" y2="0" width="0.1524" layer="21"/>
<wire x1="-2.667" y1="0" x2="-2.159" y2="0" width="0.1524" layer="21"/>
<wire x1="-2.159" y1="1.27" x2="-2.159" y2="0" width="0.4064" layer="21"/>
<wire x1="-2.159" y1="0" x2="-2.159" y2="-1.27" width="0.4064" layer="21"/>
<wire x1="-1.27" y1="1.27" x2="-1.27" y2="0" width="0.4064" layer="21"/>
<wire x1="-1.27" y1="0" x2="-1.27" y2="-1.27" width="0.4064" layer="21"/>
<pad name="1" x="-3.81" y="0" drill="0.9144" shape="octagon"/>
<pad name="2" x="3.81" y="0" drill="0.9144" shape="octagon"/>
<text x="-4.826" y="2.921" size="1.27" layer="25" ratio="10">&gt;NAME</text>
<text x="-0.635" y="-2.032" size="1.27" layer="27" ratio="10">&gt;VALUE</text>
</package>
<package name="C102-043X133">
<description>&lt;b&gt;CAPACITOR&lt;/b&gt;&lt;p&gt;
grid 10.2 mm, outline 4.3 x 13.3 mm</description>
<wire x1="-3.175" y1="1.27" x2="-3.175" y2="0" width="0.4064" layer="21"/>
<wire x1="-2.286" y1="1.27" x2="-2.286" y2="0" width="0.4064" layer="21"/>
<wire x1="3.81" y1="0" x2="-2.286" y2="0" width="0.1524" layer="21"/>
<wire x1="-2.286" y1="0" x2="-2.286" y2="-1.27" width="0.4064" layer="21"/>
<wire x1="-3.81" y1="0" x2="-3.175" y2="0" width="0.1524" layer="21"/>
<wire x1="-3.175" y1="0" x2="-3.175" y2="-1.27" width="0.4064" layer="21"/>
<wire x1="-6.096" y1="2.032" x2="6.096" y2="2.032" width="0.1524" layer="21"/>
<wire x1="6.604" y1="1.524" x2="6.604" y2="-1.524" width="0.1524" layer="21"/>
<wire x1="6.096" y1="-2.032" x2="-6.096" y2="-2.032" width="0.1524" layer="21"/>
<wire x1="-6.604" y1="-1.524" x2="-6.604" y2="1.524" width="0.1524" layer="21"/>
<wire x1="6.096" y1="2.032" x2="6.604" y2="1.524" width="0.1524" layer="21" curve="-90"/>
<wire x1="6.096" y1="-2.032" x2="6.604" y2="-1.524" width="0.1524" layer="21" curve="90"/>
<wire x1="-6.604" y1="-1.524" x2="-6.096" y2="-2.032" width="0.1524" layer="21" curve="90"/>
<wire x1="-6.604" y1="1.524" x2="-6.096" y2="2.032" width="0.1524" layer="21" curve="-90"/>
<pad name="1" x="-5.08" y="0" drill="1.016" shape="octagon"/>
<pad name="2" x="5.08" y="0" drill="1.016" shape="octagon"/>
<text x="-6.096" y="2.413" size="1.27" layer="25" ratio="10">&gt;NAME</text>
<text x="-1.524" y="-1.651" size="1.27" layer="27" ratio="10">&gt;VALUE</text>
</package>
<package name="C102-054X133">
<description>&lt;b&gt;CAPACITOR&lt;/b&gt;&lt;p&gt;
grid 10.2 mm, outline 5.4 x 13.3 mm</description>
<wire x1="-3.175" y1="1.27" x2="-3.175" y2="0" width="0.4064" layer="21"/>
<wire x1="-2.286" y1="1.27" x2="-2.286" y2="0" width="0.4064" layer="21"/>
<wire x1="3.81" y1="0" x2="-2.286" y2="0" width="0.1524" layer="21"/>
<wire x1="-2.286" y1="0" x2="-2.286" y2="-1.27" width="0.4064" layer="21"/>
<wire x1="-3.81" y1="0" x2="-3.175" y2="0" width="0.1524" layer="21"/>
<wire x1="-3.175" y1="0" x2="-3.175" y2="-1.27" width="0.4064" layer="21"/>
<wire x1="-6.096" y1="2.54" x2="6.096" y2="2.54" width="0.1524" layer="21"/>
<wire x1="6.604" y1="2.032" x2="6.604" y2="-2.032" width="0.1524" layer="21"/>
<wire x1="6.096" y1="-2.54" x2="-6.096" y2="-2.54" width="0.1524" layer="21"/>
<wire x1="-6.604" y1="-2.032" x2="-6.604" y2="2.032" width="0.1524" layer="21"/>
<wire x1="6.096" y1="2.54" x2="6.604" y2="2.032" width="0.1524" layer="21" curve="-90"/>
<wire x1="6.096" y1="-2.54" x2="6.604" y2="-2.032" width="0.1524" layer="21" curve="90"/>
<wire x1="-6.604" y1="-2.032" x2="-6.096" y2="-2.54" width="0.1524" layer="21" curve="90"/>
<wire x1="-6.604" y1="2.032" x2="-6.096" y2="2.54" width="0.1524" layer="21" curve="-90"/>
<pad name="1" x="-5.08" y="0" drill="1.016" shape="octagon"/>
<pad name="2" x="5.08" y="0" drill="1.016" shape="octagon"/>
<text x="-6.096" y="2.921" size="1.27" layer="25" ratio="10">&gt;NAME</text>
<text x="-1.524" y="-1.905" size="1.27" layer="27" ratio="10">&gt;VALUE</text>
</package>
<package name="C102-064X133">
<description>&lt;b&gt;CAPACITOR&lt;/b&gt;&lt;p&gt;
grid 10.2 mm, outline 6.4 x 13.3 mm</description>
<wire x1="-3.175" y1="1.27" x2="-3.175" y2="0" width="0.4064" layer="21"/>
<wire x1="-2.286" y1="1.27" x2="-2.286" y2="0" width="0.4064" layer="21"/>
<wire x1="3.81" y1="0" x2="-2.286" y2="0" width="0.1524" layer="21"/>
<wire x1="-2.286" y1="0" x2="-2.286" y2="-1.27" width="0.4064" layer="21"/>
<wire x1="-3.81" y1="0" x2="-3.175" y2="0" width="0.1524" layer="21"/>
<wire x1="-3.175" y1="0" x2="-3.175" y2="-1.27" width="0.4064" layer="21"/>
<wire x1="-6.096" y1="3.048" x2="6.096" y2="3.048" width="0.1524" layer="21"/>
<wire x1="6.604" y1="2.54" x2="6.604" y2="-2.54" width="0.1524" layer="21"/>
<wire x1="6.096" y1="-3.048" x2="-6.096" y2="-3.048" width="0.1524" layer="21"/>
<wire x1="-6.604" y1="-2.54" x2="-6.604" y2="2.54" width="0.1524" layer="21"/>
<wire x1="6.096" y1="3.048" x2="6.604" y2="2.54" width="0.1524" layer="21" curve="-90"/>
<wire x1="6.096" y1="-3.048" x2="6.604" y2="-2.54" width="0.1524" layer="21" curve="90"/>
<wire x1="-6.604" y1="-2.54" x2="-6.096" y2="-3.048" width="0.1524" layer="21" curve="90"/>
<wire x1="-6.604" y1="2.54" x2="-6.096" y2="3.048" width="0.1524" layer="21" curve="-90"/>
<pad name="1" x="-5.08" y="0" drill="1.016" shape="octagon"/>
<pad name="2" x="5.08" y="0" drill="1.016" shape="octagon"/>
<text x="-6.096" y="3.429" size="1.27" layer="25" ratio="10">&gt;NAME</text>
<text x="-1.524" y="-2.032" size="1.27" layer="27" ratio="10">&gt;VALUE</text>
</package>
<package name="C102_152-062X184">
<description>&lt;b&gt;CAPACITOR&lt;/b&gt;&lt;p&gt;
grid 10.2 mm + 15.2 mm, outline 6.2 x 18.4 mm</description>
<wire x1="-2.286" y1="1.27" x2="-2.286" y2="0" width="0.4064" layer="21"/>
<wire x1="-2.286" y1="0" x2="-2.286" y2="-1.27" width="0.4064" layer="21"/>
<wire x1="-3.175" y1="1.27" x2="-3.175" y2="0" width="0.4064" layer="21"/>
<wire x1="-3.175" y1="0" x2="-3.175" y2="-1.27" width="0.4064" layer="21"/>
<wire x1="-3.683" y1="0" x2="-3.175" y2="0" width="0.1524" layer="21"/>
<wire x1="-2.286" y1="0" x2="3.683" y2="0" width="0.1524" layer="21"/>
<wire x1="6.477" y1="0" x2="8.636" y2="0" width="0.1524" layer="21"/>
<wire x1="-6.096" y1="3.048" x2="6.223" y2="3.048" width="0.1524" layer="21"/>
<wire x1="6.223" y1="-3.048" x2="-6.096" y2="-3.048" width="0.1524" layer="21"/>
<wire x1="-6.604" y1="-2.54" x2="-6.604" y2="2.54" width="0.1524" layer="21"/>
<wire x1="6.223" y1="3.048" x2="6.731" y2="2.54" width="0.1524" layer="21" curve="-90"/>
<wire x1="6.223" y1="-3.048" x2="6.731" y2="-2.54" width="0.1524" layer="21" curve="90"/>
<wire x1="-6.604" y1="-2.54" x2="-6.096" y2="-3.048" width="0.1524" layer="21" curve="90"/>
<wire x1="-6.604" y1="2.54" x2="-6.096" y2="3.048" width="0.1524" layer="21" curve="-90"/>
<wire x1="6.731" y1="2.54" x2="6.731" y2="-2.54" width="0.1524" layer="21"/>
<wire x1="11.176" y1="3.048" x2="11.684" y2="2.54" width="0.1524" layer="21" curve="-90"/>
<wire x1="11.176" y1="-3.048" x2="11.684" y2="-2.54" width="0.1524" layer="21" curve="90"/>
<wire x1="11.176" y1="-3.048" x2="7.112" y2="-3.048" width="0.1524" layer="21"/>
<wire x1="7.112" y1="3.048" x2="11.176" y2="3.048" width="0.1524" layer="21"/>
<wire x1="11.684" y1="2.54" x2="11.684" y2="-2.54" width="0.1524" layer="21"/>
<pad name="1" x="-5.08" y="0" drill="1.016" shape="octagon"/>
<pad name="2" x="5.08" y="0" drill="1.016" shape="octagon"/>
<pad name="3" x="10.033" y="0" drill="1.016" shape="octagon"/>
<text x="-5.969" y="3.429" size="1.27" layer="25" ratio="10">&gt;NAME</text>
<text x="-1.524" y="-2.286" size="1.27" layer="27" ratio="10">&gt;VALUE</text>
</package>
<package name="C150-054X183">
<description>&lt;b&gt;CAPACITOR&lt;/b&gt;&lt;p&gt;
grid 15 mm, outline 5.4 x 18.3 mm</description>
<wire x1="-5.08" y1="1.27" x2="-5.08" y2="0" width="0.4064" layer="21"/>
<wire x1="-5.08" y1="0" x2="-5.08" y2="-1.27" width="0.4064" layer="21"/>
<wire x1="-4.191" y1="1.27" x2="-4.191" y2="0" width="0.4064" layer="21"/>
<wire x1="-4.191" y1="0" x2="-4.191" y2="-1.27" width="0.4064" layer="21"/>
<wire x1="-4.191" y1="0" x2="6.096" y2="0" width="0.1524" layer="21"/>
<wire x1="-5.08" y1="0" x2="-6.096" y2="0" width="0.1524" layer="21"/>
<wire x1="9.017" y1="2.032" x2="9.017" y2="-2.032" width="0.1524" layer="21"/>
<wire x1="8.509" y1="-2.54" x2="-8.509" y2="-2.54" width="0.1524" layer="21"/>
<wire x1="-9.017" y1="-2.032" x2="-9.017" y2="2.032" width="0.1524" layer="21"/>
<wire x1="-8.509" y1="2.54" x2="8.509" y2="2.54" width="0.1524" layer="21"/>
<wire x1="8.509" y1="2.54" x2="9.017" y2="2.032" width="0.1524" layer="21" curve="-90"/>
<wire x1="8.509" y1="-2.54" x2="9.017" y2="-2.032" width="0.1524" layer="21" curve="90"/>
<wire x1="-9.017" y1="-2.032" x2="-8.509" y2="-2.54" width="0.1524" layer="21" curve="90"/>
<wire x1="-9.017" y1="2.032" x2="-8.509" y2="2.54" width="0.1524" layer="21" curve="-90"/>
<pad name="1" x="-7.493" y="0" drill="1.016" shape="octagon"/>
<pad name="2" x="7.493" y="0" drill="1.016" shape="octagon"/>
<text x="-8.382" y="2.921" size="1.27" layer="25" ratio="10">&gt;NAME</text>
<text x="-3.429" y="-2.032" size="1.27" layer="27" ratio="10">&gt;VALUE</text>
</package>
<package name="C150-064X183">
<description>&lt;b&gt;CAPACITOR&lt;/b&gt;&lt;p&gt;
grid 15 mm, outline 6.4 x 18.3 mm</description>
<wire x1="-5.08" y1="1.27" x2="-5.08" y2="0" width="0.4064" layer="21"/>
<wire x1="-5.08" y1="0" x2="-5.08" y2="-1.27" width="0.4064" layer="21"/>
<wire x1="-4.191" y1="1.27" x2="-4.191" y2="0" width="0.4064" layer="21"/>
<wire x1="-4.191" y1="0" x2="-4.191" y2="-1.27" width="0.4064" layer="21"/>
<wire x1="-4.191" y1="0" x2="6.096" y2="0" width="0.1524" layer="21"/>
<wire x1="-5.08" y1="0" x2="-6.096" y2="0" width="0.1524" layer="21"/>
<wire x1="9.017" y1="2.54" x2="9.017" y2="-2.54" width="0.1524" layer="21"/>
<wire x1="8.509" y1="-3.048" x2="-8.509" y2="-3.048" width="0.1524" layer="21"/>
<wire x1="-9.017" y1="-2.54" x2="-9.017" y2="2.54" width="0.1524" layer="21"/>
<wire x1="-8.509" y1="3.048" x2="8.509" y2="3.048" width="0.1524" layer="21"/>
<wire x1="8.509" y1="3.048" x2="9.017" y2="2.54" width="0.1524" layer="21" curve="-90"/>
<wire x1="8.509" y1="-3.048" x2="9.017" y2="-2.54" width="0.1524" layer="21" curve="90"/>
<wire x1="-9.017" y1="-2.54" x2="-8.509" y2="-3.048" width="0.1524" layer="21" curve="90"/>
<wire x1="-9.017" y1="2.54" x2="-8.509" y2="3.048" width="0.1524" layer="21" curve="-90"/>
<pad name="1" x="-7.493" y="0" drill="1.016" shape="octagon"/>
<pad name="2" x="7.493" y="0" drill="1.016" shape="octagon"/>
<text x="-8.509" y="3.429" size="1.27" layer="25" ratio="10">&gt;NAME</text>
<text x="-3.429" y="-2.032" size="1.27" layer="27" ratio="10">&gt;VALUE</text>
</package>
<package name="C150-072X183">
<description>&lt;b&gt;CAPACITOR&lt;/b&gt;&lt;p&gt;
grid 15 mm, outline 7.2 x 18.3 mm</description>
<wire x1="-5.08" y1="1.27" x2="-5.08" y2="0" width="0.4064" layer="21"/>
<wire x1="-5.08" y1="0" x2="-5.08" y2="-1.27" width="0.4064" layer="21"/>
<wire x1="-4.191" y1="1.27" x2="-4.191" y2="0" width="0.4064" layer="21"/>
<wire x1="-4.191" y1="0" x2="-4.191" y2="-1.27" width="0.4064" layer="21"/>
<wire x1="-4.191" y1="0" x2="6.096" y2="0" width="0.1524" layer="21"/>
<wire x1="-5.08" y1="0" x2="-6.096" y2="0" width="0.1524" layer="21"/>
<wire x1="9.017" y1="3.048" x2="9.017" y2="-3.048" width="0.1524" layer="21"/>
<wire x1="8.509" y1="-3.556" x2="-8.509" y2="-3.556" width="0.1524" layer="21"/>
<wire x1="-9.017" y1="-3.048" x2="-9.017" y2="3.048" width="0.1524" layer="21"/>
<wire x1="-8.509" y1="3.556" x2="8.509" y2="3.556" width="0.1524" layer="21"/>
<wire x1="8.509" y1="3.556" x2="9.017" y2="3.048" width="0.1524" layer="21" curve="-90"/>
<wire x1="8.509" y1="-3.556" x2="9.017" y2="-3.048" width="0.1524" layer="21" curve="90"/>
<wire x1="-9.017" y1="-3.048" x2="-8.509" y2="-3.556" width="0.1524" layer="21" curve="90"/>
<wire x1="-9.017" y1="3.048" x2="-8.509" y2="3.556" width="0.1524" layer="21" curve="-90"/>
<pad name="1" x="-7.493" y="0" drill="1.016" shape="octagon"/>
<pad name="2" x="7.493" y="0" drill="1.016" shape="octagon"/>
<text x="-8.509" y="3.937" size="1.27" layer="25" ratio="10">&gt;NAME</text>
<text x="-3.429" y="-2.286" size="1.27" layer="27" ratio="10">&gt;VALUE</text>
</package>
<package name="C150-084X183">
<description>&lt;b&gt;CAPACITOR&lt;/b&gt;&lt;p&gt;
grid 15 mm, outline 8.4 x 18.3 mm</description>
<wire x1="-5.08" y1="1.27" x2="-5.08" y2="0" width="0.4064" layer="21"/>
<wire x1="-5.08" y1="0" x2="-5.08" y2="-1.27" width="0.4064" layer="21"/>
<wire x1="-4.191" y1="1.27" x2="-4.191" y2="0" width="0.4064" layer="21"/>
<wire x1="-4.191" y1="0" x2="-4.191" y2="-1.27" width="0.4064" layer="21"/>
<wire x1="-4.191" y1="0" x2="6.096" y2="0" width="0.1524" layer="21"/>
<wire x1="-5.08" y1="0" x2="-6.096" y2="0" width="0.1524" layer="21"/>
<wire x1="9.017" y1="3.556" x2="9.017" y2="-3.556" width="0.1524" layer="21"/>
<wire x1="8.509" y1="-4.064" x2="-8.509" y2="-4.064" width="0.1524" layer="21"/>
<wire x1="-9.017" y1="-3.556" x2="-9.017" y2="3.556" width="0.1524" layer="21"/>
<wire x1="-8.509" y1="4.064" x2="8.509" y2="4.064" width="0.1524" layer="21"/>
<wire x1="8.509" y1="4.064" x2="9.017" y2="3.556" width="0.1524" layer="21" curve="-90"/>
<wire x1="8.509" y1="-4.064" x2="9.017" y2="-3.556" width="0.1524" layer="21" curve="90"/>
<wire x1="-9.017" y1="-3.556" x2="-8.509" y2="-4.064" width="0.1524" layer="21" curve="90"/>
<wire x1="-9.017" y1="3.556" x2="-8.509" y2="4.064" width="0.1524" layer="21" curve="-90"/>
<pad name="1" x="-7.493" y="0" drill="1.016" shape="octagon"/>
<pad name="2" x="7.493" y="0" drill="1.016" shape="octagon"/>
<text x="-8.509" y="4.445" size="1.27" layer="25" ratio="10">&gt;NAME</text>
<text x="-3.429" y="-2.54" size="1.27" layer="27" ratio="10">&gt;VALUE</text>
</package>
<package name="C150-091X182">
<description>&lt;b&gt;CAPACITOR&lt;/b&gt;&lt;p&gt;
grid 15 mm, outline 9.1 x 18.2 mm</description>
<wire x1="-5.08" y1="1.27" x2="-5.08" y2="0" width="0.4064" layer="21"/>
<wire x1="-5.08" y1="0" x2="-5.08" y2="-1.27" width="0.4064" layer="21"/>
<wire x1="-4.191" y1="1.27" x2="-4.191" y2="0" width="0.4064" layer="21"/>
<wire x1="-4.191" y1="0" x2="-4.191" y2="-1.27" width="0.4064" layer="21"/>
<wire x1="-4.191" y1="0" x2="6.096" y2="0" width="0.1524" layer="21"/>
<wire x1="-5.08" y1="0" x2="-6.096" y2="0" width="0.1524" layer="21"/>
<wire x1="9.017" y1="3.937" x2="9.017" y2="-3.937" width="0.1524" layer="21"/>
<wire x1="8.509" y1="-4.445" x2="-8.509" y2="-4.445" width="0.1524" layer="21"/>
<wire x1="-9.017" y1="-3.937" x2="-9.017" y2="3.937" width="0.1524" layer="21"/>
<wire x1="-8.509" y1="4.445" x2="8.509" y2="4.445" width="0.1524" layer="21"/>
<wire x1="8.509" y1="4.445" x2="9.017" y2="3.937" width="0.1524" layer="21" curve="-90"/>
<wire x1="8.509" y1="-4.445" x2="9.017" y2="-3.937" width="0.1524" layer="21" curve="90"/>
<wire x1="-9.017" y1="-3.937" x2="-8.509" y2="-4.445" width="0.1524" layer="21" curve="90"/>
<wire x1="-9.017" y1="3.937" x2="-8.509" y2="4.445" width="0.1524" layer="21" curve="-90"/>
<pad name="1" x="-7.493" y="0" drill="1.016" shape="octagon"/>
<pad name="2" x="7.493" y="0" drill="1.016" shape="octagon"/>
<text x="-8.509" y="4.826" size="1.27" layer="25" ratio="10">&gt;NAME</text>
<text x="-3.429" y="-2.54" size="1.27" layer="27" ratio="10">&gt;VALUE</text>
</package>
<package name="C225-062X268">
<description>&lt;b&gt;CAPACITOR&lt;/b&gt;&lt;p&gt;
grid 22.5 mm, outline 6.2 x 26.8 mm</description>
<wire x1="-12.827" y1="3.048" x2="12.827" y2="3.048" width="0.1524" layer="21"/>
<wire x1="13.335" y1="2.54" x2="13.335" y2="-2.54" width="0.1524" layer="21"/>
<wire x1="12.827" y1="-3.048" x2="-12.827" y2="-3.048" width="0.1524" layer="21"/>
<wire x1="-13.335" y1="-2.54" x2="-13.335" y2="2.54" width="0.1524" layer="21"/>
<wire x1="-6.731" y1="1.905" x2="-6.731" y2="0" width="0.4064" layer="21"/>
<wire x1="-6.731" y1="0" x2="-6.731" y2="-1.905" width="0.4064" layer="21"/>
<wire x1="-7.62" y1="1.905" x2="-7.62" y2="0" width="0.4064" layer="21"/>
<wire x1="-7.62" y1="0" x2="-7.62" y2="-1.905" width="0.4064" layer="21"/>
<wire x1="12.827" y1="3.048" x2="13.335" y2="2.54" width="0.1524" layer="21" curve="-90"/>
<wire x1="12.827" y1="-3.048" x2="13.335" y2="-2.54" width="0.1524" layer="21" curve="90"/>
<wire x1="-13.335" y1="-2.54" x2="-12.827" y2="-3.048" width="0.1524" layer="21" curve="90"/>
<wire x1="-13.335" y1="2.54" x2="-12.827" y2="3.048" width="0.1524" layer="21" curve="-90"/>
<wire x1="-9.652" y1="0" x2="-7.62" y2="0" width="0.1524" layer="21"/>
<wire x1="-6.731" y1="0" x2="9.652" y2="0" width="0.1524" layer="21"/>
<pad name="1" x="-11.303" y="0" drill="1.016" shape="octagon"/>
<pad name="2" x="11.303" y="0" drill="1.016" shape="octagon"/>
<text x="-12.7" y="3.429" size="1.778" layer="25" ratio="10">&gt;NAME</text>
<text x="-5.08" y="-2.54" size="1.778" layer="27" ratio="10">&gt;VALUE</text>
</package>
<package name="C225-074X268">
<description>&lt;b&gt;CAPACITOR&lt;/b&gt;&lt;p&gt;
grid 22.5 mm, outline 7.4 x 26.8 mm</description>
<wire x1="-12.827" y1="3.556" x2="12.827" y2="3.556" width="0.1524" layer="21"/>
<wire x1="13.335" y1="3.048" x2="13.335" y2="-3.048" width="0.1524" layer="21"/>
<wire x1="12.827" y1="-3.556" x2="-12.827" y2="-3.556" width="0.1524" layer="21"/>
<wire x1="-13.335" y1="-3.048" x2="-13.335" y2="3.048" width="0.1524" layer="21"/>
<wire x1="-6.731" y1="1.905" x2="-6.731" y2="0" width="0.4064" layer="21"/>
<wire x1="-6.731" y1="0" x2="-6.731" y2="-1.905" width="0.4064" layer="21"/>
<wire x1="-7.62" y1="1.905" x2="-7.62" y2="0" width="0.4064" layer="21"/>
<wire x1="-7.62" y1="0" x2="-7.62" y2="-1.905" width="0.4064" layer="21"/>
<wire x1="12.827" y1="3.556" x2="13.335" y2="3.048" width="0.1524" layer="21" curve="-90"/>
<wire x1="12.827" y1="-3.556" x2="13.335" y2="-3.048" width="0.1524" layer="21" curve="90"/>
<wire x1="-13.335" y1="-3.048" x2="-12.827" y2="-3.556" width="0.1524" layer="21" curve="90"/>
<wire x1="-13.335" y1="3.048" x2="-12.827" y2="3.556" width="0.1524" layer="21" curve="-90"/>
<wire x1="-9.652" y1="0" x2="-7.62" y2="0" width="0.1524" layer="21"/>
<wire x1="-6.731" y1="0" x2="9.652" y2="0" width="0.1524" layer="21"/>
<pad name="1" x="-11.303" y="0" drill="1.016" shape="octagon"/>
<pad name="2" x="11.303" y="0" drill="1.016" shape="octagon"/>
<text x="-12.827" y="3.937" size="1.778" layer="25" ratio="10">&gt;NAME</text>
<text x="-5.08" y="-2.54" size="1.778" layer="27" ratio="10">&gt;VALUE</text>
</package>
<package name="C225-087X268">
<description>&lt;b&gt;CAPACITOR&lt;/b&gt;&lt;p&gt;
grid 22.5 mm, outline 8.7 x 26.8 mm</description>
<wire x1="-12.827" y1="4.318" x2="12.827" y2="4.318" width="0.1524" layer="21"/>
<wire x1="13.335" y1="3.81" x2="13.335" y2="-3.81" width="0.1524" layer="21"/>
<wire x1="12.827" y1="-4.318" x2="-12.827" y2="-4.318" width="0.1524" layer="21"/>
<wire x1="-13.335" y1="-3.81" x2="-13.335" y2="3.81" width="0.1524" layer="21"/>
<wire x1="-6.731" y1="1.905" x2="-6.731" y2="0" width="0.4064" layer="21"/>
<wire x1="-6.731" y1="0" x2="-6.731" y2="-1.905" width="0.4064" layer="21"/>
<wire x1="-7.62" y1="1.905" x2="-7.62" y2="0" width="0.4064" layer="21"/>
<wire x1="-7.62" y1="0" x2="-7.62" y2="-1.905" width="0.4064" layer="21"/>
<wire x1="12.827" y1="4.318" x2="13.335" y2="3.81" width="0.1524" layer="21" curve="-90"/>
<wire x1="12.827" y1="-4.318" x2="13.335" y2="-3.81" width="0.1524" layer="21" curve="90"/>
<wire x1="-13.335" y1="-3.81" x2="-12.827" y2="-4.318" width="0.1524" layer="21" curve="90"/>
<wire x1="-13.335" y1="3.81" x2="-12.827" y2="4.318" width="0.1524" layer="21" curve="-90"/>
<wire x1="-9.652" y1="0" x2="-7.62" y2="0" width="0.1524" layer="21"/>
<wire x1="-6.731" y1="0" x2="9.652" y2="0" width="0.1524" layer="21"/>
<pad name="1" x="-11.303" y="0" drill="1.016" shape="octagon"/>
<pad name="2" x="11.303" y="0" drill="1.016" shape="octagon"/>
<text x="-12.827" y="4.699" size="1.778" layer="25" ratio="10">&gt;NAME</text>
<text x="-5.08" y="-2.54" size="1.778" layer="27" ratio="10">&gt;VALUE</text>
</package>
<package name="C225-108X268">
<description>&lt;b&gt;CAPACITOR&lt;/b&gt;&lt;p&gt;
grid 22.5 mm, outline 10.8 x 26.8 mm</description>
<wire x1="-12.827" y1="5.334" x2="12.827" y2="5.334" width="0.1524" layer="21"/>
<wire x1="13.335" y1="4.826" x2="13.335" y2="-4.826" width="0.1524" layer="21"/>
<wire x1="12.827" y1="-5.334" x2="-12.827" y2="-5.334" width="0.1524" layer="21"/>
<wire x1="-13.335" y1="-4.826" x2="-13.335" y2="4.826" width="0.1524" layer="21"/>
<wire x1="-6.731" y1="1.905" x2="-6.731" y2="0" width="0.4064" layer="21"/>
<wire x1="-6.731" y1="0" x2="-6.731" y2="-1.905" width="0.4064" layer="21"/>
<wire x1="-7.62" y1="1.905" x2="-7.62" y2="0" width="0.4064" layer="21"/>
<wire x1="-7.62" y1="0" x2="-7.62" y2="-1.905" width="0.4064" layer="21"/>
<wire x1="12.827" y1="5.334" x2="13.335" y2="4.826" width="0.1524" layer="21" curve="-90"/>
<wire x1="12.827" y1="-5.334" x2="13.335" y2="-4.826" width="0.1524" layer="21" curve="90"/>
<wire x1="-13.335" y1="-4.826" x2="-12.827" y2="-5.334" width="0.1524" layer="21" curve="90"/>
<wire x1="-13.335" y1="4.826" x2="-12.827" y2="5.334" width="0.1524" layer="21" curve="-90"/>
<wire x1="-9.652" y1="0" x2="-7.62" y2="0" width="0.1524" layer="21"/>
<wire x1="-6.731" y1="0" x2="9.652" y2="0" width="0.1524" layer="21"/>
<pad name="1" x="-11.303" y="0" drill="1.016" shape="octagon"/>
<pad name="2" x="11.303" y="0" drill="1.016" shape="octagon"/>
<text x="-12.954" y="5.715" size="1.778" layer="25" ratio="10">&gt;NAME</text>
<text x="-5.08" y="-2.54" size="1.778" layer="27" ratio="10">&gt;VALUE</text>
</package>
<package name="C225-113X268">
<description>&lt;b&gt;CAPACITOR&lt;/b&gt;&lt;p&gt;
grid 22.5 mm, outline 11.3 x 26.8 mm</description>
<wire x1="-12.827" y1="5.588" x2="12.827" y2="5.588" width="0.1524" layer="21"/>
<wire x1="13.335" y1="5.08" x2="13.335" y2="-5.08" width="0.1524" layer="21"/>
<wire x1="12.827" y1="-5.588" x2="-12.827" y2="-5.588" width="0.1524" layer="21"/>
<wire x1="-13.335" y1="-5.08" x2="-13.335" y2="5.08" width="0.1524" layer="21"/>
<wire x1="-6.731" y1="1.905" x2="-6.731" y2="0" width="0.4064" layer="21"/>
<wire x1="-6.731" y1="0" x2="-6.731" y2="-1.905" width="0.4064" layer="21"/>
<wire x1="-7.62" y1="1.905" x2="-7.62" y2="0" width="0.4064" layer="21"/>
<wire x1="-7.62" y1="0" x2="-7.62" y2="-1.905" width="0.4064" layer="21"/>
<wire x1="12.827" y1="5.588" x2="13.335" y2="5.08" width="0.1524" layer="21" curve="-90"/>
<wire x1="12.827" y1="-5.588" x2="13.335" y2="-5.08" width="0.1524" layer="21" curve="90"/>
<wire x1="-13.335" y1="-5.08" x2="-12.827" y2="-5.588" width="0.1524" layer="21" curve="90"/>
<wire x1="-13.335" y1="5.08" x2="-12.827" y2="5.588" width="0.1524" layer="21" curve="-90"/>
<wire x1="-9.652" y1="0" x2="-7.62" y2="0" width="0.1524" layer="21"/>
<wire x1="-6.731" y1="0" x2="9.652" y2="0" width="0.1524" layer="21"/>
<pad name="1" x="-11.303" y="0" drill="1.016" shape="octagon"/>
<pad name="2" x="11.303" y="0" drill="1.016" shape="octagon"/>
<text x="-12.954" y="5.969" size="1.778" layer="25" ratio="10">&gt;NAME</text>
<text x="-5.08" y="-2.54" size="1.778" layer="27" ratio="10">&gt;VALUE</text>
</package>
<package name="C275-093X316">
<description>&lt;b&gt;CAPACITOR&lt;/b&gt;&lt;p&gt;
grid 27.5 mm, outline 9.3 x 31.6 mm</description>
<wire x1="-15.24" y1="4.572" x2="15.24" y2="4.572" width="0.1524" layer="21"/>
<wire x1="15.748" y1="4.064" x2="15.748" y2="-4.064" width="0.1524" layer="21"/>
<wire x1="15.24" y1="-4.572" x2="-15.24" y2="-4.572" width="0.1524" layer="21"/>
<wire x1="-15.748" y1="-4.064" x2="-15.748" y2="4.064" width="0.1524" layer="21"/>
<wire x1="-6.731" y1="1.905" x2="-6.731" y2="0" width="0.4064" layer="21"/>
<wire x1="-6.731" y1="0" x2="-6.731" y2="-1.905" width="0.4064" layer="21"/>
<wire x1="-7.62" y1="1.905" x2="-7.62" y2="0" width="0.4064" layer="21"/>
<wire x1="-7.62" y1="0" x2="-7.62" y2="-1.905" width="0.4064" layer="21"/>
<wire x1="15.24" y1="4.572" x2="15.748" y2="4.064" width="0.1524" layer="21" curve="-90"/>
<wire x1="15.24" y1="-4.572" x2="15.748" y2="-4.064" width="0.1524" layer="21" curve="90"/>
<wire x1="-15.748" y1="-4.064" x2="-15.24" y2="-4.572" width="0.1524" layer="21" curve="90"/>
<wire x1="-15.748" y1="4.064" x2="-15.24" y2="4.572" width="0.1524" layer="21" curve="-90"/>
<wire x1="-11.557" y1="0" x2="-7.62" y2="0" width="0.1524" layer="21"/>
<wire x1="-6.731" y1="0" x2="11.557" y2="0" width="0.1524" layer="21"/>
<pad name="1" x="-13.716" y="0" drill="1.1938" shape="octagon"/>
<pad name="2" x="13.716" y="0" drill="1.1938" shape="octagon"/>
<text x="-15.24" y="4.953" size="1.778" layer="25" ratio="10">&gt;NAME</text>
<text x="-5.08" y="-2.54" size="1.778" layer="27" ratio="10">&gt;VALUE</text>
</package>
<package name="C275-113X316">
<description>&lt;b&gt;CAPACITOR&lt;/b&gt;&lt;p&gt;
grid 27.5 mm, outline 11.3 x 31.6 mm</description>
<wire x1="-15.24" y1="5.588" x2="15.24" y2="5.588" width="0.1524" layer="21"/>
<wire x1="15.748" y1="5.08" x2="15.748" y2="-5.08" width="0.1524" layer="21"/>
<wire x1="15.24" y1="-5.588" x2="-15.24" y2="-5.588" width="0.1524" layer="21"/>
<wire x1="-15.748" y1="-5.08" x2="-15.748" y2="5.08" width="0.1524" layer="21"/>
<wire x1="-6.731" y1="1.905" x2="-6.731" y2="0" width="0.4064" layer="21"/>
<wire x1="-6.731" y1="0" x2="-6.731" y2="-1.905" width="0.4064" layer="21"/>
<wire x1="-7.62" y1="1.905" x2="-7.62" y2="0" width="0.4064" layer="21"/>
<wire x1="-7.62" y1="0" x2="-7.62" y2="-1.905" width="0.4064" layer="21"/>
<wire x1="15.24" y1="5.588" x2="15.748" y2="5.08" width="0.1524" layer="21" curve="-90"/>
<wire x1="15.24" y1="-5.588" x2="15.748" y2="-5.08" width="0.1524" layer="21" curve="90"/>
<wire x1="-15.748" y1="-5.08" x2="-15.24" y2="-5.588" width="0.1524" layer="21" curve="90"/>
<wire x1="-15.748" y1="5.08" x2="-15.24" y2="5.588" width="0.1524" layer="21" curve="-90"/>
<wire x1="-11.557" y1="0" x2="-7.62" y2="0" width="0.1524" layer="21"/>
<wire x1="-6.731" y1="0" x2="11.557" y2="0" width="0.1524" layer="21"/>
<pad name="1" x="-13.716" y="0" drill="1.1938" shape="octagon"/>
<pad name="2" x="13.716" y="0" drill="1.1938" shape="octagon"/>
<text x="-15.24" y="5.969" size="1.778" layer="25" ratio="10">&gt;NAME</text>
<text x="-5.08" y="-2.54" size="1.778" layer="27" ratio="10">&gt;VALUE</text>
</package>
<package name="C275-134X316">
<description>&lt;b&gt;CAPACITOR&lt;/b&gt;&lt;p&gt;
grid 27.5 mm, outline 13.4 x 31.6 mm</description>
<wire x1="-15.24" y1="6.604" x2="15.24" y2="6.604" width="0.1524" layer="21"/>
<wire x1="15.748" y1="6.096" x2="15.748" y2="-6.096" width="0.1524" layer="21"/>
<wire x1="15.24" y1="-6.604" x2="-15.24" y2="-6.604" width="0.1524" layer="21"/>
<wire x1="-15.748" y1="-6.096" x2="-15.748" y2="6.096" width="0.1524" layer="21"/>
<wire x1="-6.731" y1="1.905" x2="-6.731" y2="0" width="0.4064" layer="21"/>
<wire x1="-6.731" y1="0" x2="-6.731" y2="-1.905" width="0.4064" layer="21"/>
<wire x1="-7.62" y1="1.905" x2="-7.62" y2="0" width="0.4064" layer="21"/>
<wire x1="-7.62" y1="0" x2="-7.62" y2="-1.905" width="0.4064" layer="21"/>
<wire x1="15.24" y1="6.604" x2="15.748" y2="6.096" width="0.1524" layer="21" curve="-90"/>
<wire x1="15.24" y1="-6.604" x2="15.748" y2="-6.096" width="0.1524" layer="21" curve="90"/>
<wire x1="-15.748" y1="-6.096" x2="-15.24" y2="-6.604" width="0.1524" layer="21" curve="90"/>
<wire x1="-15.748" y1="6.096" x2="-15.24" y2="6.604" width="0.1524" layer="21" curve="-90"/>
<wire x1="-11.557" y1="0" x2="-7.62" y2="0" width="0.1524" layer="21"/>
<wire x1="-6.731" y1="0" x2="11.557" y2="0" width="0.1524" layer="21"/>
<pad name="1" x="-13.716" y="0" drill="1.1938" shape="octagon"/>
<pad name="2" x="13.716" y="0" drill="1.1938" shape="octagon"/>
<text x="-15.24" y="6.985" size="1.778" layer="25" ratio="10">&gt;NAME</text>
<text x="-5.08" y="-2.54" size="1.778" layer="27" ratio="10">&gt;VALUE</text>
</package>
<package name="C275-205X316">
<description>&lt;b&gt;CAPACITOR&lt;/b&gt;&lt;p&gt;
grid 27.5 mm, outline 20.5 x 31.6 mm</description>
<wire x1="-15.24" y1="10.16" x2="15.24" y2="10.16" width="0.1524" layer="21"/>
<wire x1="15.748" y1="9.652" x2="15.748" y2="-9.652" width="0.1524" layer="21"/>
<wire x1="15.24" y1="-10.16" x2="-15.24" y2="-10.16" width="0.1524" layer="21"/>
<wire x1="-15.748" y1="-9.652" x2="-15.748" y2="9.652" width="0.1524" layer="21"/>
<wire x1="-6.731" y1="1.905" x2="-6.731" y2="0" width="0.4064" layer="21"/>
<wire x1="-6.731" y1="0" x2="-6.731" y2="-1.905" width="0.4064" layer="21"/>
<wire x1="-7.62" y1="1.905" x2="-7.62" y2="0" width="0.4064" layer="21"/>
<wire x1="-7.62" y1="0" x2="-7.62" y2="-1.905" width="0.4064" layer="21"/>
<wire x1="15.24" y1="10.16" x2="15.748" y2="9.652" width="0.1524" layer="21" curve="-90"/>
<wire x1="15.24" y1="-10.16" x2="15.748" y2="-9.652" width="0.1524" layer="21" curve="90"/>
<wire x1="-15.748" y1="-9.652" x2="-15.24" y2="-10.16" width="0.1524" layer="21" curve="90"/>
<wire x1="-15.748" y1="9.652" x2="-15.24" y2="10.16" width="0.1524" layer="21" curve="-90"/>
<wire x1="-11.557" y1="0" x2="-7.62" y2="0" width="0.1524" layer="21"/>
<wire x1="-6.731" y1="0" x2="11.557" y2="0" width="0.1524" layer="21"/>
<pad name="1" x="-13.716" y="0" drill="1.1938" shape="octagon"/>
<pad name="2" x="13.716" y="0" drill="1.1938" shape="octagon"/>
<text x="-15.24" y="10.541" size="1.778" layer="25" ratio="10">&gt;NAME</text>
<text x="-5.08" y="-4.318" size="1.778" layer="27" ratio="10">&gt;VALUE</text>
</package>
<package name="C325-137X374">
<description>&lt;b&gt;CAPACITOR&lt;/b&gt;&lt;p&gt;
grid 32.5 mm, outline 13.7 x 37.4 mm</description>
<wire x1="-14.2748" y1="0" x2="-12.7" y2="0" width="0.1524" layer="21"/>
<wire x1="-12.7" y1="1.905" x2="-12.7" y2="0" width="0.4064" layer="21"/>
<wire x1="-11.811" y1="1.905" x2="-11.811" y2="0" width="0.4064" layer="21"/>
<wire x1="-11.811" y1="0" x2="14.2748" y2="0" width="0.1524" layer="21"/>
<wire x1="-11.811" y1="0" x2="-11.811" y2="-1.905" width="0.4064" layer="21"/>
<wire x1="-12.7" y1="0" x2="-12.7" y2="-1.905" width="0.4064" layer="21"/>
<wire x1="18.542" y1="6.731" x2="18.542" y2="-6.731" width="0.1524" layer="21"/>
<wire x1="-18.542" y1="6.731" x2="-18.542" y2="-6.731" width="0.1524" layer="21"/>
<wire x1="-18.542" y1="-6.731" x2="18.542" y2="-6.731" width="0.1524" layer="21"/>
<wire x1="18.542" y1="6.731" x2="-18.542" y2="6.731" width="0.1524" layer="21"/>
<pad name="1" x="-16.256" y="0" drill="1.1938" shape="octagon"/>
<pad name="2" x="16.256" y="0" drill="1.1938" shape="octagon"/>
<text x="-18.2372" y="7.0612" size="1.778" layer="25" ratio="10">&gt;NAME</text>
<text x="-10.8458" y="-2.8702" size="1.778" layer="27" ratio="10">&gt;VALUE</text>
</package>
<package name="C325-162X374">
<description>&lt;b&gt;CAPACITOR&lt;/b&gt;&lt;p&gt;
grid 32.5 mm, outline 16.2 x 37.4 mm</description>
<wire x1="-14.2748" y1="0" x2="-12.7" y2="0" width="0.1524" layer="21"/>
<wire x1="-12.7" y1="1.905" x2="-12.7" y2="0" width="0.4064" layer="21"/>
<wire x1="-11.811" y1="1.905" x2="-11.811" y2="0" width="0.4064" layer="21"/>
<wire x1="-11.811" y1="0" x2="14.2748" y2="0" width="0.1524" layer="21"/>
<wire x1="-11.811" y1="0" x2="-11.811" y2="-1.905" width="0.4064" layer="21"/>
<wire x1="-12.7" y1="0" x2="-12.7" y2="-1.905" width="0.4064" layer="21"/>
<wire x1="18.542" y1="8.001" x2="18.542" y2="-8.001" width="0.1524" layer="21"/>
<wire x1="-18.542" y1="8.001" x2="-18.542" y2="-8.001" width="0.1524" layer="21"/>
<wire x1="-18.542" y1="-8.001" x2="18.542" y2="-8.001" width="0.1524" layer="21"/>
<wire x1="18.542" y1="8.001" x2="-18.542" y2="8.001" width="0.1524" layer="21"/>
<pad name="1" x="-16.256" y="0" drill="1.1938" shape="octagon"/>
<pad name="2" x="16.256" y="0" drill="1.1938" shape="octagon"/>
<text x="-18.3642" y="8.3312" size="1.778" layer="25" ratio="10">&gt;NAME</text>
<text x="-10.8458" y="-2.8702" size="1.778" layer="27" ratio="10">&gt;VALUE</text>
</package>
<package name="C325-182X374">
<description>&lt;b&gt;CAPACITOR&lt;/b&gt;&lt;p&gt;
grid 32.5 mm, outline 18.2 x 37.4 mm</description>
<wire x1="-14.2748" y1="0" x2="-12.7" y2="0" width="0.1524" layer="21"/>
<wire x1="-12.7" y1="1.905" x2="-12.7" y2="0" width="0.4064" layer="21"/>
<wire x1="-11.811" y1="1.905" x2="-11.811" y2="0" width="0.4064" layer="21"/>
<wire x1="-11.811" y1="0" x2="14.2748" y2="0" width="0.1524" layer="21"/>
<wire x1="-11.811" y1="0" x2="-11.811" y2="-1.905" width="0.4064" layer="21"/>
<wire x1="-12.7" y1="0" x2="-12.7" y2="-1.905" width="0.4064" layer="21"/>
<wire x1="18.542" y1="9.017" x2="18.542" y2="-9.017" width="0.1524" layer="21"/>
<wire x1="-18.542" y1="9.017" x2="-18.542" y2="-9.017" width="0.1524" layer="21"/>
<wire x1="-18.542" y1="-9.017" x2="18.542" y2="-9.017" width="0.1524" layer="21"/>
<wire x1="18.542" y1="9.017" x2="-18.542" y2="9.017" width="0.1524" layer="21"/>
<pad name="1" x="-16.256" y="0" drill="1.1938" shape="octagon"/>
<pad name="2" x="16.256" y="0" drill="1.1938" shape="octagon"/>
<text x="-18.3642" y="9.3472" size="1.778" layer="25" ratio="10">&gt;NAME</text>
<text x="-10.8458" y="-2.8702" size="1.778" layer="27" ratio="10">&gt;VALUE</text>
</package>
<package name="C375-192X418">
<description>&lt;b&gt;CAPACITOR&lt;/b&gt;&lt;p&gt;
grid 37.5 mm, outline 19.2 x 41.8 mm</description>
<wire x1="-20.32" y1="8.509" x2="20.32" y2="8.509" width="0.1524" layer="21"/>
<wire x1="20.828" y1="8.001" x2="20.828" y2="-8.001" width="0.1524" layer="21"/>
<wire x1="20.32" y1="-8.509" x2="-20.32" y2="-8.509" width="0.1524" layer="21"/>
<wire x1="-20.828" y1="-8.001" x2="-20.828" y2="8.001" width="0.1524" layer="21"/>
<wire x1="-6.731" y1="1.905" x2="-6.731" y2="0" width="0.4064" layer="21"/>
<wire x1="-6.731" y1="0" x2="-6.731" y2="-1.905" width="0.4064" layer="21"/>
<wire x1="-7.62" y1="1.905" x2="-7.62" y2="0" width="0.4064" layer="21"/>
<wire x1="-7.62" y1="0" x2="-7.62" y2="-1.905" width="0.4064" layer="21"/>
<wire x1="20.32" y1="8.509" x2="20.828" y2="8.001" width="0.1524" layer="21" curve="-90"/>
<wire x1="20.32" y1="-8.509" x2="20.828" y2="-8.001" width="0.1524" layer="21" curve="90"/>
<wire x1="-20.828" y1="-8.001" x2="-20.32" y2="-8.509" width="0.1524" layer="21" curve="90"/>
<wire x1="-20.828" y1="8.001" x2="-20.32" y2="8.509" width="0.1524" layer="21" curve="-90"/>
<wire x1="-16.002" y1="0" x2="-7.62" y2="0" width="0.1524" layer="21"/>
<wire x1="-6.731" y1="0" x2="16.002" y2="0" width="0.1524" layer="21"/>
<pad name="1" x="-18.796" y="0" drill="1.3208" shape="octagon"/>
<pad name="2" x="18.796" y="0" drill="1.3208" shape="octagon"/>
<text x="-20.447" y="8.89" size="1.778" layer="25" ratio="10">&gt;NAME</text>
<text x="-5.08" y="-2.54" size="1.778" layer="27" ratio="10">&gt;VALUE</text>
</package>
<package name="C375-203X418">
<description>&lt;b&gt;CAPACITOR&lt;/b&gt;&lt;p&gt;
grid 37.5 mm, outline 20.3 x 41.8 mm</description>
<wire x1="-20.32" y1="10.16" x2="20.32" y2="10.16" width="0.1524" layer="21"/>
<wire x1="20.828" y1="9.652" x2="20.828" y2="-9.652" width="0.1524" layer="21"/>
<wire x1="20.32" y1="-10.16" x2="-20.32" y2="-10.16" width="0.1524" layer="21"/>
<wire x1="-20.828" y1="-9.652" x2="-20.828" y2="9.652" width="0.1524" layer="21"/>
<wire x1="-6.731" y1="1.905" x2="-6.731" y2="0" width="0.4064" layer="21"/>
<wire x1="-6.731" y1="0" x2="-6.731" y2="-1.905" width="0.4064" layer="21"/>
<wire x1="-7.62" y1="1.905" x2="-7.62" y2="0" width="0.4064" layer="21"/>
<wire x1="-7.62" y1="0" x2="-7.62" y2="-1.905" width="0.4064" layer="21"/>
<wire x1="20.32" y1="10.16" x2="20.828" y2="9.652" width="0.1524" layer="21" curve="-90"/>
<wire x1="20.32" y1="-10.16" x2="20.828" y2="-9.652" width="0.1524" layer="21" curve="90"/>
<wire x1="-20.828" y1="-9.652" x2="-20.32" y2="-10.16" width="0.1524" layer="21" curve="90"/>
<wire x1="-20.828" y1="9.652" x2="-20.32" y2="10.16" width="0.1524" layer="21" curve="-90"/>
<wire x1="-16.002" y1="0" x2="-7.62" y2="0" width="0.1524" layer="21"/>
<wire x1="-6.731" y1="0" x2="16.002" y2="0" width="0.1524" layer="21"/>
<pad name="1" x="-18.796" y="0" drill="1.3208" shape="octagon"/>
<pad name="2" x="18.796" y="0" drill="1.3208" shape="octagon"/>
<text x="-20.32" y="10.541" size="1.778" layer="25" ratio="10">&gt;NAME</text>
<text x="-5.08" y="-2.54" size="1.778" layer="27" ratio="10">&gt;VALUE</text>
</package>
<package name="C050-035X075">
<description>&lt;b&gt;CAPACITOR&lt;/b&gt;&lt;p&gt;
grid 5 mm, outline 3.5 x 7.5 mm</description>
<wire x1="-0.3048" y1="0.635" x2="-0.3048" y2="0" width="0.3048" layer="21"/>
<wire x1="-0.3048" y1="0" x2="-0.3048" y2="-0.635" width="0.3048" layer="21"/>
<wire x1="-0.3048" y1="0" x2="-1.524" y2="0" width="0.1524" layer="21"/>
<wire x1="0.3302" y1="0.635" x2="0.3302" y2="0" width="0.3048" layer="21"/>
<wire x1="0.3302" y1="0" x2="0.3302" y2="-0.635" width="0.3048" layer="21"/>
<wire x1="0.3302" y1="0" x2="1.524" y2="0" width="0.1524" layer="21"/>
<wire x1="-3.683" y1="1.524" x2="-3.683" y2="-1.524" width="0.1524" layer="21"/>
<wire x1="-3.429" y1="-1.778" x2="3.429" y2="-1.778" width="0.1524" layer="21"/>
<wire x1="3.683" y1="-1.524" x2="3.683" y2="1.524" width="0.1524" layer="21"/>
<wire x1="3.429" y1="1.778" x2="-3.429" y2="1.778" width="0.1524" layer="21"/>
<wire x1="3.429" y1="1.778" x2="3.683" y2="1.524" width="0.1524" layer="21" curve="-90"/>
<wire x1="3.429" y1="-1.778" x2="3.683" y2="-1.524" width="0.1524" layer="21" curve="90"/>
<wire x1="-3.683" y1="-1.524" x2="-3.429" y2="-1.778" width="0.1524" layer="21" curve="90"/>
<wire x1="-3.683" y1="1.524" x2="-3.429" y2="1.778" width="0.1524" layer="21" curve="-90"/>
<pad name="1" x="-2.54" y="0" drill="0.8128" shape="octagon"/>
<pad name="2" x="2.54" y="0" drill="0.8128" shape="octagon"/>
<text x="-3.556" y="2.159" size="1.27" layer="25" ratio="10">&gt;NAME</text>
<text x="-3.556" y="-3.429" size="1.27" layer="27" ratio="10">&gt;VALUE</text>
</package>
<package name="C375-155X418">
<description>&lt;b&gt;CAPACITOR&lt;/b&gt;&lt;p&gt;
grid 37.5 mm, outline 15.5 x 41.8 mm</description>
<wire x1="-20.32" y1="7.62" x2="20.32" y2="7.62" width="0.1524" layer="21"/>
<wire x1="20.828" y1="7.112" x2="20.828" y2="-7.112" width="0.1524" layer="21"/>
<wire x1="20.32" y1="-7.62" x2="-20.32" y2="-7.62" width="0.1524" layer="21"/>
<wire x1="-20.828" y1="-7.112" x2="-20.828" y2="7.112" width="0.1524" layer="21"/>
<wire x1="-6.731" y1="1.905" x2="-6.731" y2="0" width="0.4064" layer="21"/>
<wire x1="-6.731" y1="0" x2="-6.731" y2="-1.905" width="0.4064" layer="21"/>
<wire x1="-7.62" y1="1.905" x2="-7.62" y2="0" width="0.4064" layer="21"/>
<wire x1="-7.62" y1="0" x2="-7.62" y2="-1.905" width="0.4064" layer="21"/>
<wire x1="20.32" y1="7.62" x2="20.828" y2="7.112" width="0.1524" layer="21" curve="-90"/>
<wire x1="20.32" y1="-7.62" x2="20.828" y2="-7.112" width="0.1524" layer="21" curve="90"/>
<wire x1="-20.828" y1="-7.112" x2="-20.32" y2="-7.62" width="0.1524" layer="21" curve="90"/>
<wire x1="-20.828" y1="7.112" x2="-20.32" y2="7.62" width="0.1524" layer="21" curve="-90"/>
<wire x1="-16.002" y1="0" x2="-7.62" y2="0" width="0.1524" layer="21"/>
<wire x1="-6.731" y1="0" x2="16.002" y2="0" width="0.1524" layer="21"/>
<pad name="1" x="-18.796" y="0" drill="1.3208" shape="octagon"/>
<pad name="2" x="18.796" y="0" drill="1.3208" shape="octagon"/>
<text x="-20.447" y="8.001" size="1.778" layer="25" ratio="10">&gt;NAME</text>
<text x="-5.08" y="-2.54" size="1.778" layer="27" ratio="10">&gt;VALUE</text>
</package>
<package name="C075-063X106">
<description>&lt;b&gt;CAPACITOR&lt;/b&gt;&lt;p&gt;
grid 7.5 mm, outline 6.3 x 10.6 mm</description>
<wire x1="4.953" y1="3.048" x2="-4.953" y2="3.048" width="0.1524" layer="21"/>
<wire x1="-5.207" y1="2.794" x2="-5.207" y2="-2.794" width="0.1524" layer="21"/>
<wire x1="-4.953" y1="-3.048" x2="4.953" y2="-3.048" width="0.1524" layer="21"/>
<wire x1="5.207" y1="-2.794" x2="5.207" y2="2.794" width="0.1524" layer="21"/>
<wire x1="4.953" y1="3.048" x2="5.207" y2="2.794" width="0.1524" layer="21" curve="-90"/>
<wire x1="4.953" y1="-3.048" x2="5.207" y2="-2.794" width="0.1524" layer="21" curve="90"/>
<wire x1="-5.207" y1="-2.794" x2="-4.953" y2="-3.048" width="0.1524" layer="21" curve="90"/>
<wire x1="-5.207" y1="2.794" x2="-4.953" y2="3.048" width="0.1524" layer="21" curve="-90"/>
<wire x1="-1.27" y1="0" x2="2.667" y2="0" width="0.1524" layer="21"/>
<wire x1="-2.667" y1="0" x2="-2.159" y2="0" width="0.1524" layer="21"/>
<wire x1="-2.159" y1="1.27" x2="-2.159" y2="0" width="0.4064" layer="21"/>
<wire x1="-2.159" y1="0" x2="-2.159" y2="-1.27" width="0.4064" layer="21"/>
<wire x1="-1.27" y1="1.27" x2="-1.27" y2="0" width="0.4064" layer="21"/>
<wire x1="-1.27" y1="0" x2="-1.27" y2="-1.27" width="0.4064" layer="21"/>
<pad name="1" x="-3.81" y="0" drill="0.9144" shape="octagon"/>
<pad name="2" x="3.81" y="0" drill="0.9144" shape="octagon"/>
<text x="-4.826" y="3.429" size="1.27" layer="25" ratio="10">&gt;NAME</text>
<text x="-0.635" y="-2.54" size="1.27" layer="27" ratio="10">&gt;VALUE</text>
</package>
<package name="C275-154X316">
<description>&lt;b&gt;CAPACITOR&lt;/b&gt;&lt;p&gt;
grid 27.5 mm, outline 15.4 x 31.6 mm</description>
<wire x1="-15.24" y1="7.62" x2="15.24" y2="7.62" width="0.1524" layer="21"/>
<wire x1="15.748" y1="7.112" x2="15.748" y2="-7.112" width="0.1524" layer="21"/>
<wire x1="15.24" y1="-7.62" x2="-15.24" y2="-7.62" width="0.1524" layer="21"/>
<wire x1="-15.748" y1="-7.112" x2="-15.748" y2="7.112" width="0.1524" layer="21"/>
<wire x1="-6.731" y1="1.905" x2="-6.731" y2="0" width="0.4064" layer="21"/>
<wire x1="-6.731" y1="0" x2="-6.731" y2="-1.905" width="0.4064" layer="21"/>
<wire x1="-7.62" y1="1.905" x2="-7.62" y2="0" width="0.4064" layer="21"/>
<wire x1="-7.62" y1="0" x2="-7.62" y2="-1.905" width="0.4064" layer="21"/>
<wire x1="15.24" y1="7.62" x2="15.748" y2="7.112" width="0.1524" layer="21" curve="-90"/>
<wire x1="15.24" y1="-7.62" x2="15.748" y2="-7.112" width="0.1524" layer="21" curve="90"/>
<wire x1="-15.748" y1="-7.112" x2="-15.24" y2="-7.62" width="0.1524" layer="21" curve="90"/>
<wire x1="-15.748" y1="7.112" x2="-15.24" y2="7.62" width="0.1524" layer="21" curve="-90"/>
<wire x1="-11.557" y1="0" x2="-7.62" y2="0" width="0.1524" layer="21"/>
<wire x1="-6.731" y1="0" x2="11.557" y2="0" width="0.1524" layer="21"/>
<pad name="1" x="-13.716" y="0" drill="1.1938" shape="octagon"/>
<pad name="2" x="13.716" y="0" drill="1.1938" shape="octagon"/>
<text x="-15.24" y="8.001" size="1.778" layer="25" ratio="10">&gt;NAME</text>
<text x="-5.08" y="-2.54" size="1.778" layer="27" ratio="10">&gt;VALUE</text>
</package>
<package name="C275-173X316">
<description>&lt;b&gt;CAPACITOR&lt;/b&gt;&lt;p&gt;
grid 27.5 mm, outline 17.3 x 31.6 mm</description>
<wire x1="-15.24" y1="8.509" x2="15.24" y2="8.509" width="0.1524" layer="21"/>
<wire x1="15.748" y1="8.001" x2="15.748" y2="-8.001" width="0.1524" layer="21"/>
<wire x1="15.24" y1="-8.509" x2="-15.24" y2="-8.509" width="0.1524" layer="21"/>
<wire x1="-15.748" y1="-8.001" x2="-15.748" y2="8.001" width="0.1524" layer="21"/>
<wire x1="-6.731" y1="1.905" x2="-6.731" y2="0" width="0.4064" layer="21"/>
<wire x1="-6.731" y1="0" x2="-6.731" y2="-1.905" width="0.4064" layer="21"/>
<wire x1="-7.62" y1="1.905" x2="-7.62" y2="0" width="0.4064" layer="21"/>
<wire x1="-7.62" y1="0" x2="-7.62" y2="-1.905" width="0.4064" layer="21"/>
<wire x1="15.24" y1="8.509" x2="15.748" y2="8.001" width="0.1524" layer="21" curve="-90"/>
<wire x1="15.24" y1="-8.509" x2="15.748" y2="-8.001" width="0.1524" layer="21" curve="90"/>
<wire x1="-15.748" y1="-8.001" x2="-15.24" y2="-8.509" width="0.1524" layer="21" curve="90"/>
<wire x1="-15.748" y1="8.001" x2="-15.24" y2="8.509" width="0.1524" layer="21" curve="-90"/>
<wire x1="-11.557" y1="0" x2="-7.62" y2="0" width="0.1524" layer="21"/>
<wire x1="-6.731" y1="0" x2="11.557" y2="0" width="0.1524" layer="21"/>
<pad name="1" x="-13.716" y="0" drill="1.1938" shape="octagon"/>
<pad name="2" x="13.716" y="0" drill="1.1938" shape="octagon"/>
<text x="-15.24" y="8.89" size="1.778" layer="25" ratio="10">&gt;NAME</text>
<text x="-5.08" y="-2.54" size="1.778" layer="27" ratio="10">&gt;VALUE</text>
</package>
<package name="C0402K">
<description>&lt;b&gt;Ceramic Chip Capacitor KEMET 0204 reflow solder&lt;/b&gt;&lt;p&gt;
Metric Code Size 1005</description>
<wire x1="-0.425" y1="0.2" x2="0.425" y2="0.2" width="0.1016" layer="51"/>
<wire x1="0.425" y1="-0.2" x2="-0.425" y2="-0.2" width="0.1016" layer="51"/>
<smd name="1" x="-0.6" y="0" dx="0.925" dy="0.74" layer="1"/>
<smd name="2" x="0.6" y="0" dx="0.925" dy="0.74" layer="1"/>
<text x="-0.5" y="0.425" size="1.016" layer="25">&gt;NAME</text>
<text x="-0.5" y="-1.45" size="1.016" layer="27">&gt;VALUE</text>
<rectangle x1="-0.5" y1="-0.25" x2="-0.225" y2="0.25" layer="51"/>
<rectangle x1="0.225" y1="-0.25" x2="0.5" y2="0.25" layer="51"/>
</package>
<package name="C0603K">
<description>&lt;b&gt;Ceramic Chip Capacitor KEMET 0603 reflow solder&lt;/b&gt;&lt;p&gt;
Metric Code Size 1608</description>
<wire x1="-0.725" y1="0.35" x2="0.725" y2="0.35" width="0.1016" layer="51"/>
<wire x1="0.725" y1="-0.35" x2="-0.725" y2="-0.35" width="0.1016" layer="51"/>
<smd name="1" x="-0.875" y="0" dx="1.05" dy="1.08" layer="1"/>
<smd name="2" x="0.875" y="0" dx="1.05" dy="1.08" layer="1"/>
<text x="-0.8" y="0.65" size="1.016" layer="25">&gt;NAME</text>
<text x="-0.8" y="-1.65" size="1.016" layer="27">&gt;VALUE</text>
<rectangle x1="-0.8" y1="-0.4" x2="-0.45" y2="0.4" layer="51"/>
<rectangle x1="0.45" y1="-0.4" x2="0.8" y2="0.4" layer="51"/>
</package>
<package name="C0805K">
<description>&lt;b&gt;Ceramic Chip Capacitor KEMET 0805 reflow solder&lt;/b&gt;&lt;p&gt;
Metric Code Size 2012</description>
<wire x1="-0.925" y1="0.6" x2="0.925" y2="0.6" width="0.1016" layer="51"/>
<wire x1="0.925" y1="-0.6" x2="-0.925" y2="-0.6" width="0.1016" layer="51"/>
<smd name="1" x="-1" y="0" dx="1.3" dy="1.6" layer="1"/>
<smd name="2" x="1" y="0" dx="1.3" dy="1.6" layer="1"/>
<text x="-1" y="0.875" size="1.016" layer="25">&gt;NAME</text>
<text x="-1" y="-1.9" size="1.016" layer="27">&gt;VALUE</text>
<rectangle x1="-1" y1="-0.65" x2="-0.5" y2="0.65" layer="51"/>
<rectangle x1="0.5" y1="-0.65" x2="1" y2="0.65" layer="51"/>
</package>
<package name="C1206K">
<description>&lt;b&gt;Ceramic Chip Capacitor KEMET 1206 reflow solder&lt;/b&gt;&lt;p&gt;
Metric Code Size 3216</description>
<wire x1="-1.525" y1="0.75" x2="1.525" y2="0.75" width="0.1016" layer="51"/>
<wire x1="1.525" y1="-0.75" x2="-1.525" y2="-0.75" width="0.1016" layer="51"/>
<smd name="1" x="-1.5" y="0" dx="1.5" dy="2" layer="1"/>
<smd name="2" x="1.5" y="0" dx="1.5" dy="2" layer="1"/>
<text x="-1.6" y="1.1" size="1.016" layer="25">&gt;NAME</text>
<text x="-1.6" y="-2.1" size="1.016" layer="27">&gt;VALUE</text>
<rectangle x1="-1.6" y1="-0.8" x2="-1.1" y2="0.8" layer="51"/>
<rectangle x1="1.1" y1="-0.8" x2="1.6" y2="0.8" layer="51"/>
</package>
<package name="C1210K">
<description>&lt;b&gt;Ceramic Chip Capacitor KEMET 1210 reflow solder&lt;/b&gt;&lt;p&gt;
Metric Code Size 3225</description>
<wire x1="-1.525" y1="1.175" x2="1.525" y2="1.175" width="0.1016" layer="51"/>
<wire x1="1.525" y1="-1.175" x2="-1.525" y2="-1.175" width="0.1016" layer="51"/>
<smd name="1" x="-1.5" y="0" dx="1.5" dy="2.9" layer="1"/>
<smd name="2" x="1.5" y="0" dx="1.5" dy="2.9" layer="1"/>
<text x="-1.6" y="1.55" size="1.016" layer="25">&gt;NAME</text>
<text x="-1.6" y="-2.575" size="1.016" layer="27">&gt;VALUE</text>
<rectangle x1="-1.6" y1="-1.25" x2="-1.1" y2="1.25" layer="51"/>
<rectangle x1="1.1" y1="-1.25" x2="1.6" y2="1.25" layer="51"/>
</package>
<package name="C1812K">
<description>&lt;b&gt;Ceramic Chip Capacitor KEMET 1812 reflow solder&lt;/b&gt;&lt;p&gt;
Metric Code Size 4532</description>
<wire x1="-2.175" y1="1.525" x2="2.175" y2="1.525" width="0.1016" layer="51"/>
<wire x1="2.175" y1="-1.525" x2="-2.175" y2="-1.525" width="0.1016" layer="51"/>
<smd name="1" x="-2.05" y="0" dx="1.8" dy="3.7" layer="1"/>
<smd name="2" x="2.05" y="0" dx="1.8" dy="3.7" layer="1"/>
<text x="-2.25" y="1.95" size="1.016" layer="25">&gt;NAME</text>
<text x="-2.25" y="-2.975" size="1.016" layer="27">&gt;VALUE</text>
<rectangle x1="-2.25" y1="-1.6" x2="-1.65" y2="1.6" layer="51"/>
<rectangle x1="1.65" y1="-1.6" x2="2.25" y2="1.6" layer="51"/>
</package>
<package name="C1825K">
<description>&lt;b&gt;Ceramic Chip Capacitor KEMET 1825 reflow solder&lt;/b&gt;&lt;p&gt;
Metric Code Size 4564</description>
<wire x1="-1.525" y1="3.125" x2="1.525" y2="3.125" width="0.1016" layer="51"/>
<wire x1="1.525" y1="-3.125" x2="-1.525" y2="-3.125" width="0.1016" layer="51"/>
<smd name="1" x="-1.5" y="0" dx="1.8" dy="6.9" layer="1"/>
<smd name="2" x="1.5" y="0" dx="1.8" dy="6.9" layer="1"/>
<text x="-1.6" y="3.55" size="1.016" layer="25">&gt;NAME</text>
<text x="-1.6" y="-4.625" size="1.016" layer="27">&gt;VALUE</text>
<rectangle x1="-1.6" y1="-3.2" x2="-1.1" y2="3.2" layer="51"/>
<rectangle x1="1.1" y1="-3.2" x2="1.6" y2="3.2" layer="51"/>
</package>
<package name="C2220K">
<description>&lt;b&gt;Ceramic Chip Capacitor KEMET 2220 reflow solder&lt;/b&gt;&lt;p&gt;Metric Code Size 5650</description>
<wire x1="-2.725" y1="2.425" x2="2.725" y2="2.425" width="0.1016" layer="51"/>
<wire x1="2.725" y1="-2.425" x2="-2.725" y2="-2.425" width="0.1016" layer="51"/>
<smd name="1" x="-2.55" y="0" dx="1.85" dy="5.5" layer="1"/>
<smd name="2" x="2.55" y="0" dx="1.85" dy="5.5" layer="1"/>
<text x="-2.8" y="2.95" size="1.016" layer="25">&gt;NAME</text>
<text x="-2.8" y="-3.975" size="1.016" layer="27">&gt;VALUE</text>
<rectangle x1="-2.8" y1="-2.5" x2="-2.2" y2="2.5" layer="51"/>
<rectangle x1="2.2" y1="-2.5" x2="2.8" y2="2.5" layer="51"/>
</package>
<package name="C2225K">
<description>&lt;b&gt;Ceramic Chip Capacitor KEMET 2225 reflow solder&lt;/b&gt;&lt;p&gt;Metric Code Size 5664</description>
<wire x1="-2.725" y1="3.075" x2="2.725" y2="3.075" width="0.1016" layer="51"/>
<wire x1="2.725" y1="-3.075" x2="-2.725" y2="-3.075" width="0.1016" layer="51"/>
<smd name="1" x="-2.55" y="0" dx="1.85" dy="6.8" layer="1"/>
<smd name="2" x="2.55" y="0" dx="1.85" dy="6.8" layer="1"/>
<text x="-2.8" y="3.6" size="1.016" layer="25">&gt;NAME</text>
<text x="-2.8" y="-4.575" size="1.016" layer="27">&gt;VALUE</text>
<rectangle x1="-2.8" y1="-3.15" x2="-2.2" y2="3.15" layer="51"/>
<rectangle x1="2.2" y1="-3.15" x2="2.8" y2="3.15" layer="51"/>
</package>
<package name="HPC0201">
<description>&lt;b&gt; &lt;/b&gt;&lt;p&gt;
Source: http://www.vishay.com/docs/10129/hpc0201a.pdf</description>
<smd name="1" x="-0.18" y="0" dx="0.2" dy="0.35" layer="1"/>
<smd name="2" x="0.18" y="0" dx="0.2" dy="0.35" layer="1"/>
<text x="-0.75" y="0.74" size="1.27" layer="25">&gt;NAME</text>
<text x="-0.785" y="-1.865" size="1.27" layer="27">&gt;VALUE</text>
<rectangle x1="-0.305" y1="-0.15" x2="0.305" y2="0.15" layer="51"/>
</package>
<package name="C0201">
<description>Source: http://www.avxcorp.com/docs/catalogs/cx5r.pdf</description>
<smd name="1" x="-0.25" y="0" dx="0.25" dy="0.35" layer="1"/>
<smd name="2" x="0.25" y="0" dx="0.25" dy="0.35" layer="1"/>
<text x="-0.635" y="0.635" size="1.27" layer="25">&gt;NAME</text>
<text x="-0.635" y="-1.905" size="1.27" layer="27">&gt;VALUE</text>
<rectangle x1="-0.3" y1="-0.15" x2="-0.15" y2="0.15" layer="51"/>
<rectangle x1="0.15" y1="-0.15" x2="0.3" y2="0.15" layer="51"/>
<rectangle x1="-0.15" y1="0.1" x2="0.15" y2="0.15" layer="51"/>
<rectangle x1="-0.15" y1="-0.15" x2="0.15" y2="-0.1" layer="51"/>
</package>
<package name="C1808">
<description>&lt;b&gt;CAPACITOR&lt;/b&gt;&lt;p&gt;
Source: AVX .. aphvc.pdf</description>
<wire x1="-1.4732" y1="0.9502" x2="1.4732" y2="0.9502" width="0.1016" layer="51"/>
<wire x1="-1.4478" y1="-0.9502" x2="1.4732" y2="-0.9502" width="0.1016" layer="51"/>
<smd name="1" x="-1.95" y="0" dx="1.6" dy="2.2" layer="1"/>
<smd name="2" x="1.95" y="0" dx="1.6" dy="2.2" layer="1"/>
<text x="-2.233" y="1.827" size="1.27" layer="25">&gt;NAME</text>
<text x="-2.233" y="-2.842" size="1.27" layer="27">&gt;VALUE</text>
<rectangle x1="-2.275" y1="-1.015" x2="-1.225" y2="1.015" layer="51"/>
<rectangle x1="1.225" y1="-1.015" x2="2.275" y2="1.015" layer="51"/>
</package>
<package name="C3640">
<description>&lt;b&gt;CAPACITOR&lt;/b&gt;&lt;p&gt;
Source: AVX .. aphvc.pdf</description>
<wire x1="-3.8322" y1="5.0496" x2="3.8322" y2="5.0496" width="0.1016" layer="51"/>
<wire x1="-3.8322" y1="-5.0496" x2="3.8322" y2="-5.0496" width="0.1016" layer="51"/>
<smd name="1" x="-4.267" y="0" dx="2.6" dy="10.7" layer="1"/>
<smd name="2" x="4.267" y="0" dx="2.6" dy="10.7" layer="1"/>
<text x="-4.647" y="6.465" size="1.27" layer="25">&gt;NAME</text>
<text x="-4.647" y="-7.255" size="1.27" layer="27">&gt;VALUE</text>
<rectangle x1="-4.57" y1="-5.1" x2="-3.05" y2="5.1" layer="51"/>
<rectangle x1="3.05" y1="-5.1" x2="4.5688" y2="5.1" layer="51"/>
</package>
<package name="PT-10">
<description>&lt;b&gt;Trimm Potentiometer&lt;/b&gt;</description>
<wire x1="-3.175" y1="-4.064" x2="3.175" y2="-4.064" width="0.127" layer="21" curve="-288.924644"/>
<wire x1="3.175" y1="-4.064" x2="3.175" y2="-5.715" width="0.127" layer="51"/>
<wire x1="-3.175" y1="-5.715" x2="-3.175" y2="-4.064" width="0.127" layer="51"/>
<wire x1="-2.794" y1="-5.715" x2="-2.794" y2="-3.175" width="0.127" layer="51"/>
<wire x1="-2.794" y1="-3.175" x2="-1.905" y2="-2.54" width="0.127" layer="21"/>
<wire x1="-1.905" y1="-2.54" x2="-0.635" y2="-3.175" width="0.127" layer="21"/>
<wire x1="-0.635" y1="-3.175" x2="-0.635" y2="-4.445" width="0.127" layer="21"/>
<wire x1="-0.635" y1="-4.445" x2="-1.27" y2="-4.445" width="0.127" layer="21"/>
<wire x1="-1.27" y1="-4.445" x2="-1.27" y2="-5.715" width="0.127" layer="21"/>
<wire x1="1.27" y1="-5.715" x2="1.27" y2="-4.445" width="0.127" layer="21"/>
<wire x1="1.27" y1="-4.445" x2="0.635" y2="-4.445" width="0.127" layer="21"/>
<wire x1="0.635" y1="-4.445" x2="0.635" y2="-3.175" width="0.127" layer="21"/>
<wire x1="0.635" y1="-3.175" x2="1.905" y2="-2.54" width="0.127" layer="21"/>
<wire x1="1.905" y1="-2.54" x2="2.794" y2="-3.175" width="0.127" layer="21"/>
<wire x1="2.794" y1="-3.175" x2="2.794" y2="-5.715" width="0.127" layer="51"/>
<wire x1="-3.175" y1="-5.715" x2="3.175" y2="-5.715" width="0.127" layer="51"/>
<wire x1="0.889" y1="1.397" x2="-0.127" y2="0.381" width="0.127" layer="21"/>
<wire x1="-0.127" y1="0.381" x2="-0.508" y2="0.762" width="0.127" layer="21"/>
<wire x1="-0.508" y1="0.762" x2="-0.508" y2="0" width="0.127" layer="21"/>
<wire x1="-0.508" y1="0" x2="-1.397" y2="-0.889" width="0.127" layer="21"/>
<wire x1="1.397" y1="0.889" x2="0.381" y2="-0.127" width="0.127" layer="21"/>
<wire x1="0.381" y1="-0.127" x2="0.762" y2="-0.508" width="0.127" layer="21"/>
<wire x1="0.762" y1="-0.508" x2="0" y2="-0.508" width="0.127" layer="21"/>
<wire x1="0" y1="-0.508" x2="-0.889" y2="-1.397" width="0.127" layer="21"/>
<circle x="0" y="0" radius="1.8034" width="0.127" layer="21"/>
<circle x="0" y="0" radius="2.794" width="0.0508" layer="21"/>
<pad name="1" x="-2.54" y="-5.08" drill="1.016" diameter="1.778" shape="octagon"/>
<pad name="2" x="2.54" y="-5.08" drill="1.016" diameter="1.778" shape="octagon"/>
<pad name="3" x="0" y="5.08" drill="1.016" diameter="1.778" shape="octagon"/>
<text x="-3.175" y="6.35" size="1.27" layer="25" ratio="10">&gt;NAME</text>
<text x="-3.048" y="-7.62" size="1.27" layer="27" ratio="10">&gt;VALUE</text>
</package>
<package name="PT-10S">
<description>&lt;b&gt;Trimm Potentiometer&lt;/b&gt;</description>
<wire x1="-1.905" y1="-1.27" x2="-1.27" y2="-1.905" width="0.127" layer="51"/>
<wire x1="-1.27" y1="-1.905" x2="1.27" y2="-1.905" width="0.127" layer="21"/>
<wire x1="1.27" y1="-1.905" x2="1.905" y2="-1.27" width="0.127" layer="51"/>
<wire x1="-4.445" y1="-1.27" x2="4.445" y2="-1.27" width="0.127" layer="51"/>
<wire x1="-0.635" y1="3.175" x2="-0.635" y2="2.54" width="0.127" layer="21"/>
<wire x1="0.635" y1="2.54" x2="0.635" y2="3.175" width="0.127" layer="21"/>
<wire x1="-4.445" y1="3.175" x2="4.445" y2="3.175" width="0.127" layer="21"/>
<wire x1="5.08" y1="2.54" x2="4.445" y2="3.175" width="0.127" layer="21"/>
<wire x1="5.08" y1="2.54" x2="5.08" y2="-0.635" width="0.127" layer="21"/>
<wire x1="-4.445" y1="-1.27" x2="-5.08" y2="-0.635" width="0.127" layer="21"/>
<wire x1="-4.445" y1="3.175" x2="-5.08" y2="2.54" width="0.127" layer="21"/>
<wire x1="-5.08" y1="2.54" x2="5.08" y2="2.54" width="0.127" layer="21"/>
<wire x1="-5.08" y1="-0.635" x2="5.08" y2="-0.635" width="0.127" layer="51"/>
<wire x1="-5.08" y1="-0.635" x2="-5.08" y2="2.54" width="0.127" layer="21"/>
<wire x1="5.08" y1="-0.635" x2="4.445" y2="-1.27" width="0.127" layer="21"/>
<pad name="1" x="-2.54" y="-1.27" drill="1.016" diameter="1.778" shape="octagon"/>
<pad name="2" x="2.54" y="-1.27" drill="1.016" diameter="1.778" shape="octagon"/>
<pad name="3" x="0" y="1.27" drill="1.016" diameter="1.778" shape="octagon"/>
<text x="-2.54" y="3.7846" size="1.27" layer="25" ratio="10">&gt;NAME</text>
<text x="-2.54" y="-4.2164" size="1.27" layer="27" ratio="10">&gt;VALUE</text>
</package>
<package name="PT-SPIN">
<description>&lt;b&gt;Trimm Potentiometer&lt;/b&gt;</description>
<wire x1="-8.89" y1="-2.54" x2="8.89" y2="-2.54" width="0.127" layer="21"/>
<wire x1="8.89" y1="-2.54" x2="8.89" y2="2.54" width="0.127" layer="21"/>
<wire x1="8.89" y1="2.54" x2="-8.89" y2="2.54" width="0.127" layer="21"/>
<wire x1="-8.89" y1="2.54" x2="-8.89" y2="-2.54" width="0.127" layer="21"/>
<pad name="3" x="-1.27" y="1.27" drill="0.8128" diameter="1.524" shape="octagon"/>
<pad name="2" x="6.35" y="-1.27" drill="0.8128" diameter="1.524" shape="octagon"/>
<pad name="1" x="-6.35" y="-1.27" drill="0.8128" diameter="1.524" shape="octagon"/>
<text x="-3.175" y="3.175" size="1.778" layer="25" ratio="10">&gt;NAME</text>
<text x="-5.08" y="-1.778" size="1.778" layer="27" ratio="10">&gt;VALUE</text>
<rectangle x1="-9.525" y1="-1.27" x2="-8.89" y2="1.27" layer="21"/>
<rectangle x1="-10.16" y1="0.381" x2="-9.525" y2="1.27" layer="21"/>
<rectangle x1="-10.16" y1="-1.27" x2="-9.525" y2="-0.381" layer="21"/>
</package>
</packages>
<symbols>
<symbol name="R-EU">
<wire x1="-2.54" y1="-0.889" x2="2.54" y2="-0.889" width="0.254" layer="94"/>
<wire x1="2.54" y1="0.889" x2="-2.54" y2="0.889" width="0.254" layer="94"/>
<wire x1="2.54" y1="-0.889" x2="2.54" y2="0.889" width="0.254" layer="94"/>
<wire x1="-2.54" y1="-0.889" x2="-2.54" y2="0.889" width="0.254" layer="94"/>
<text x="-3.81" y="1.4986" size="1.778" layer="95">&gt;NAME</text>
<text x="-3.81" y="-3.302" size="1.778" layer="96">&gt;VALUE</text>
<pin name="2" x="5.08" y="0" visible="off" length="short" direction="pas" swaplevel="1" rot="R180"/>
<pin name="1" x="-5.08" y="0" visible="off" length="short" direction="pas" swaplevel="1"/>
</symbol>
<symbol name="C-EU">
<wire x1="0" y1="0" x2="0" y2="-0.508" width="0.1524" layer="94"/>
<wire x1="0" y1="-2.54" x2="0" y2="-2.032" width="0.1524" layer="94"/>
<text x="1.524" y="0.381" size="1.778" layer="95">&gt;NAME</text>
<text x="1.524" y="-4.699" size="1.778" layer="96">&gt;VALUE</text>
<rectangle x1="-2.032" y1="-2.032" x2="2.032" y2="-1.524" layer="94"/>
<rectangle x1="-2.032" y1="-1.016" x2="2.032" y2="-0.508" layer="94"/>
<pin name="1" x="0" y="2.54" visible="off" length="short" direction="pas" swaplevel="1" rot="R270"/>
<pin name="2" x="0" y="-5.08" visible="off" length="short" direction="pas" swaplevel="1" rot="R90"/>
</symbol>
<symbol name="POTEURO">
<wire x1="-2.54" y1="1.27" x2="-2.54" y2="-1.27" width="0.254" layer="94"/>
<wire x1="2.54" y1="-1.27" x2="2.54" y2="1.27" width="0.254" layer="94"/>
<wire x1="2.54" y1="1.27" x2="-2.54" y2="1.27" width="0.254" layer="94"/>
<wire x1="0" y1="-1.778" x2="2.667" y2="3.81" width="0.1524" layer="94"/>
<wire x1="0" y1="-1.778" x2="0" y2="-2.54" width="0.1524" layer="94"/>
<wire x1="-2.54" y1="-1.27" x2="2.54" y2="-1.27" width="0.254" layer="94"/>
<text x="2.54" y="-5.08" size="1.778" layer="95">&gt;NAME</text>
<text x="2.54" y="-7.62" size="1.778" layer="96">&gt;VALUE</text>
<pin name="1" x="-5.08" y="0" visible="pad" length="short" direction="pas"/>
<pin name="2" x="5.08" y="0" visible="pad" length="short" direction="pas" rot="R180"/>
<pin name="3" x="0" y="-5.08" visible="pad" length="short" direction="pas" rot="R90"/>
<polygon width="0.1524" layer="94">
<vertex x="2.54" y="2.54"/>
<vertex x="2.667" y="3.81"/>
<vertex x="1.778" y="2.921"/>
</polygon>
</symbol>
</symbols>
<devicesets>
<deviceset name="R-EU_" prefix="R" uservalue="yes">
<description>&lt;B&gt;RESISTOR&lt;/B&gt;, European symbol</description>
<gates>
<gate name="G$1" symbol="R-EU" x="0" y="0"/>
</gates>
<devices>
<device name="R0402" package="R0402">
<connects>
<connect gate="G$1" pin="1" pad="1"/>
<connect gate="G$1" pin="2" pad="2"/>
</connects>
<technologies>
<technology name=""/>
</technologies>
</device>
<device name="R0603" package="R0603">
<connects>
<connect gate="G$1" pin="1" pad="1"/>
<connect gate="G$1" pin="2" pad="2"/>
</connects>
<technologies>
<technology name=""/>
</technologies>
</device>
<device name="R0805" package="R0805">
<connects>
<connect gate="G$1" pin="1" pad="1"/>
<connect gate="G$1" pin="2" pad="2"/>
</connects>
<technologies>
<technology name=""/>
</technologies>
</device>
<device name="R0805W" package="R0805W">
<connects>
<connect gate="G$1" pin="1" pad="1"/>
<connect gate="G$1" pin="2" pad="2"/>
</connects>
<technologies>
<technology name=""/>
</technologies>
</device>
<device name="R1005" package="R1005">
<connects>
<connect gate="G$1" pin="1" pad="1"/>
<connect gate="G$1" pin="2" pad="2"/>
</connects>
<technologies>
<technology name=""/>
</technologies>
</device>
<device name="R1206" package="R1206">
<connects>
<connect gate="G$1" pin="1" pad="1"/>
<connect gate="G$1" pin="2" pad="2"/>
</connects>
<technologies>
<technology name=""/>
</technologies>
</device>
<device name="R1206W" package="R1206W">
<connects>
<connect gate="G$1" pin="1" pad="1"/>
<connect gate="G$1" pin="2" pad="2"/>
</connects>
<technologies>
<technology name=""/>
</technologies>
</device>
<device name="R1210" package="R1210">
<connects>
<connect gate="G$1" pin="1" pad="1"/>
<connect gate="G$1" pin="2" pad="2"/>
</connects>
<technologies>
<technology name=""/>
</technologies>
</device>
<device name="R1210W" package="R1210W">
<connects>
<connect gate="G$1" pin="1" pad="1"/>
<connect gate="G$1" pin="2" pad="2"/>
</connects>
<technologies>
<technology name=""/>
</technologies>
</device>
<device name="R2010" package="R2010">
<connects>
<connect gate="G$1" pin="1" pad="1"/>
<connect gate="G$1" pin="2" pad="2"/>
</connects>
<technologies>
<technology name=""/>
</technologies>
</device>
<device name="R2010W" package="R2010W">
<connects>
<connect gate="G$1" pin="1" pad="1"/>
<connect gate="G$1" pin="2" pad="2"/>
</connects>
<technologies>
<technology name=""/>
</technologies>
</device>
<device name="R2012" package="R2012">
<connects>
<connect gate="G$1" pin="1" pad="1"/>
<connect gate="G$1" pin="2" pad="2"/>
</connects>
<technologies>
<technology name=""/>
</technologies>
</device>
<device name="R2012W" package="R2012W">
<connects>
<connect gate="G$1" pin="1" pad="1"/>
<connect gate="G$1" pin="2" pad="2"/>
</connects>
<technologies>
<technology name=""/>
</technologies>
</device>
<device name="R2512" package="R2512">
<connects>
<connect gate="G$1" pin="1" pad="1"/>
<connect gate="G$1" pin="2" pad="2"/>
</connects>
<technologies>
<technology name=""/>
</technologies>
</device>
<device name="R2512W" package="R2512W">
<connects>
<connect gate="G$1" pin="1" pad="1"/>
<connect gate="G$1" pin="2" pad="2"/>
</connects>
<technologies>
<technology name=""/>
</technologies>
</device>
<device name="R3216" package="R3216">
<connects>
<connect gate="G$1" pin="1" pad="1"/>
<connect gate="G$1" pin="2" pad="2"/>
</connects>
<technologies>
<technology name=""/>
</technologies>
</device>
<device name="R3216W" package="R3216W">
<connects>
<connect gate="G$1" pin="1" pad="1"/>
<connect gate="G$1" pin="2" pad="2"/>
</connects>
<technologies>
<technology name=""/>
</technologies>
</device>
<device name="R3225" package="R3225">
<connects>
<connect gate="G$1" pin="1" pad="1"/>
<connect gate="G$1" pin="2" pad="2"/>
</connects>
<technologies>
<technology name=""/>
</technologies>
</device>
<device name="R3225W" package="R3225W">
<connects>
<connect gate="G$1" pin="1" pad="1"/>
<connect gate="G$1" pin="2" pad="2"/>
</connects>
<technologies>
<technology name=""/>
</technologies>
</device>
<device name="R5025" package="R5025">
<connects>
<connect gate="G$1" pin="1" pad="1"/>
<connect gate="G$1" pin="2" pad="2"/>
</connects>
<technologies>
<technology name=""/>
</technologies>
</device>
<device name="R5025W" package="R5025W">
<connects>
<connect gate="G$1" pin="1" pad="1"/>
<connect gate="G$1" pin="2" pad="2"/>
</connects>
<technologies>
<technology name=""/>
</technologies>
</device>
<device name="R6332" package="R6332">
<connects>
<connect gate="G$1" pin="1" pad="1"/>
<connect gate="G$1" pin="2" pad="2"/>
</connects>
<technologies>
<technology name=""/>
</technologies>
</device>
<device name="R6332W" package="R6332W">
<connects>
<connect gate="G$1" pin="1" pad="1"/>
<connect gate="G$1" pin="2" pad="2"/>
</connects>
<technologies>
<technology name=""/>
</technologies>
</device>
<device name="M0805" package="M0805">
<connects>
<connect gate="G$1" pin="1" pad="1"/>
<connect gate="G$1" pin="2" pad="2"/>
</connects>
<technologies>
<technology name=""/>
</technologies>
</device>
<device name="M1206" package="M1206">
<connects>
<connect gate="G$1" pin="1" pad="1"/>
<connect gate="G$1" pin="2" pad="2"/>
</connects>
<technologies>
<technology name=""/>
</technologies>
</device>
<device name="M1406" package="M1406">
<connects>
<connect gate="G$1" pin="1" pad="1"/>
<connect gate="G$1" pin="2" pad="2"/>
</connects>
<technologies>
<technology name=""/>
</technologies>
</device>
<device name="M2012" package="M2012">
<connects>
<connect gate="G$1" pin="1" pad="1"/>
<connect gate="G$1" pin="2" pad="2"/>
</connects>
<technologies>
<technology name=""/>
</technologies>
</device>
<device name="M2309" package="M2309">
<connects>
<connect gate="G$1" pin="1" pad="1"/>
<connect gate="G$1" pin="2" pad="2"/>
</connects>
<technologies>
<technology name=""/>
</technologies>
</device>
<device name="M3216" package="M3216">
<connects>
<connect gate="G$1" pin="1" pad="1"/>
<connect gate="G$1" pin="2" pad="2"/>
</connects>
<technologies>
<technology name=""/>
</technologies>
</device>
<device name="M3516" package="M3516">
<connects>
<connect gate="G$1" pin="1" pad="1"/>
<connect gate="G$1" pin="2" pad="2"/>
</connects>
<technologies>
<technology name=""/>
</technologies>
</device>
<device name="M5923" package="M5923">
<connects>
<connect gate="G$1" pin="1" pad="1"/>
<connect gate="G$1" pin="2" pad="2"/>
</connects>
<technologies>
<technology name=""/>
</technologies>
</device>
<device name="0204/5" package="0204/5">
<connects>
<connect gate="G$1" pin="1" pad="1"/>
<connect gate="G$1" pin="2" pad="2"/>
</connects>
<technologies>
<technology name=""/>
</technologies>
</device>
<device name="0204/7" package="0204/7">
<connects>
<connect gate="G$1" pin="1" pad="1"/>
<connect gate="G$1" pin="2" pad="2"/>
</connects>
<technologies>
<technology name=""/>
</technologies>
</device>
<device name="0204/2V" package="0204V">
<connects>
<connect gate="G$1" pin="1" pad="1"/>
<connect gate="G$1" pin="2" pad="2"/>
</connects>
<technologies>
<technology name=""/>
</technologies>
</device>
<device name="0207/10" package="0207/10">
<connects>
<connect gate="G$1" pin="1" pad="1"/>
<connect gate="G$1" pin="2" pad="2"/>
</connects>
<technologies>
<technology name=""/>
</technologies>
</device>
<device name="0207/12" package="0207/12">
<connects>
<connect gate="G$1" pin="1" pad="1"/>
<connect gate="G$1" pin="2" pad="2"/>
</connects>
<technologies>
<technology name=""/>
</technologies>
</device>
<device name="0207/15" package="0207/15">
<connects>
<connect gate="G$1" pin="1" pad="1"/>
<connect gate="G$1" pin="2" pad="2"/>
</connects>
<technologies>
<technology name=""/>
</technologies>
</device>
<device name="0207/2V" package="0207/2V">
<connects>
<connect gate="G$1" pin="1" pad="1"/>
<connect gate="G$1" pin="2" pad="2"/>
</connects>
<technologies>
<technology name=""/>
</technologies>
</device>
<device name="0207/5V" package="0207/5V">
<connects>
<connect gate="G$1" pin="1" pad="1"/>
<connect gate="G$1" pin="2" pad="2"/>
</connects>
<technologies>
<technology name=""/>
</technologies>
</device>
<device name="0207/7" package="0207/7">
<connects>
<connect gate="G$1" pin="1" pad="1"/>
<connect gate="G$1" pin="2" pad="2"/>
</connects>
<technologies>
<technology name=""/>
</technologies>
</device>
<device name="0309/10" package="0309/10">
<connects>
<connect gate="G$1" pin="1" pad="1"/>
<connect gate="G$1" pin="2" pad="2"/>
</connects>
<technologies>
<technology name=""/>
</technologies>
</device>
<device name="0309/12" package="0309/12">
<connects>
<connect gate="G$1" pin="1" pad="1"/>
<connect gate="G$1" pin="2" pad="2"/>
</connects>
<technologies>
<technology name=""/>
</technologies>
</device>
<device name="0309/V" package="0309V">
<connects>
<connect gate="G$1" pin="1" pad="1"/>
<connect gate="G$1" pin="2" pad="2"/>
</connects>
<technologies>
<technology name=""/>
</technologies>
</device>
<device name="0411/12" package="0411/12">
<connects>
<connect gate="G$1" pin="1" pad="1"/>
<connect gate="G$1" pin="2" pad="2"/>
</connects>
<technologies>
<technology name=""/>
</technologies>
</device>
<device name="0411/15" package="0411/15">
<connects>
<connect gate="G$1" pin="1" pad="1"/>
<connect gate="G$1" pin="2" pad="2"/>
</connects>
<technologies>
<technology name=""/>
</technologies>
</device>
<device name="0411/3V" package="0411V">
<connects>
<connect gate="G$1" pin="1" pad="1"/>
<connect gate="G$1" pin="2" pad="2"/>
</connects>
<technologies>
<technology name=""/>
</technologies>
</device>
<device name="0414/15" package="0414/15">
<connects>
<connect gate="G$1" pin="1" pad="1"/>
<connect gate="G$1" pin="2" pad="2"/>
</connects>
<technologies>
<technology name=""/>
</technologies>
</device>
<device name="0414/5V" package="0414V">
<connects>
<connect gate="G$1" pin="1" pad="1"/>
<connect gate="G$1" pin="2" pad="2"/>
</connects>
<technologies>
<technology name=""/>
</technologies>
</device>
<device name="0617/17" package="0617/17">
<connects>
<connect gate="G$1" pin="1" pad="1"/>
<connect gate="G$1" pin="2" pad="2"/>
</connects>
<technologies>
<technology name=""/>
</technologies>
</device>
<device name="0617/22" package="0617/22">
<connects>
<connect gate="G$1" pin="1" pad="1"/>
<connect gate="G$1" pin="2" pad="2"/>
</connects>
<technologies>
<technology name=""/>
</technologies>
</device>
<device name="0617/5V" package="0617V">
<connects>
<connect gate="G$1" pin="1" pad="1"/>
<connect gate="G$1" pin="2" pad="2"/>
</connects>
<technologies>
<technology name=""/>
</technologies>
</device>
<device name="0922/22" package="0922/22">
<connects>
<connect gate="G$1" pin="1" pad="1"/>
<connect gate="G$1" pin="2" pad="2"/>
</connects>
<technologies>
<technology name=""/>
</technologies>
</device>
<device name="0613/5V" package="P0613V">
<connects>
<connect gate="G$1" pin="1" pad="1"/>
<connect gate="G$1" pin="2" pad="2"/>
</connects>
<technologies>
<technology name=""/>
</technologies>
</device>
<device name="0613/15" package="P0613/15">
<connects>
<connect gate="G$1" pin="1" pad="1"/>
<connect gate="G$1" pin="2" pad="2"/>
</connects>
<technologies>
<technology name=""/>
</technologies>
</device>
<device name="0817/22" package="P0817/22">
<connects>
<connect gate="G$1" pin="1" pad="1"/>
<connect gate="G$1" pin="2" pad="2"/>
</connects>
<technologies>
<technology name=""/>
</technologies>
</device>
<device name="0817/7V" package="P0817V">
<connects>
<connect gate="G$1" pin="1" pad="1"/>
<connect gate="G$1" pin="2" pad="2"/>
</connects>
<technologies>
<technology name=""/>
</technologies>
</device>
<device name="V234/12" package="V234/12">
<connects>
<connect gate="G$1" pin="1" pad="1"/>
<connect gate="G$1" pin="2" pad="2"/>
</connects>
<technologies>
<technology name=""/>
</technologies>
</device>
<device name="V235/17" package="V235/17">
<connects>
<connect gate="G$1" pin="1" pad="1"/>
<connect gate="G$1" pin="2" pad="2"/>
</connects>
<technologies>
<technology name=""/>
</technologies>
</device>
<device name="V526-0" package="V526-0">
<connects>
<connect gate="G$1" pin="1" pad="1"/>
<connect gate="G$1" pin="2" pad="2"/>
</connects>
<technologies>
<technology name=""/>
</technologies>
</device>
<device name="MELF0102R" package="MINI_MELF-0102R">
<connects>
<connect gate="G$1" pin="1" pad="1"/>
<connect gate="G$1" pin="2" pad="2"/>
</connects>
<technologies>
<technology name=""/>
</technologies>
</device>
<device name="MELF0102W" package="MINI_MELF-0102W">
<connects>
<connect gate="G$1" pin="1" pad="1"/>
<connect gate="G$1" pin="2" pad="2"/>
</connects>
<technologies>
<technology name=""/>
</technologies>
</device>
<device name="MELF0204R" package="MINI_MELF-0204R">
<connects>
<connect gate="G$1" pin="1" pad="1"/>
<connect gate="G$1" pin="2" pad="2"/>
</connects>
<technologies>
<technology name=""/>
</technologies>
</device>
<device name="MELF0204W" package="MINI_MELF-0204W">
<connects>
<connect gate="G$1" pin="1" pad="1"/>
<connect gate="G$1" pin="2" pad="2"/>
</connects>
<technologies>
<technology name=""/>
</technologies>
</device>
<device name="MELF0207R" package="MINI_MELF-0207R">
<connects>
<connect gate="G$1" pin="1" pad="1"/>
<connect gate="G$1" pin="2" pad="2"/>
</connects>
<technologies>
<technology name=""/>
</technologies>
</device>
<device name="MELF0207W" package="MINI_MELF-0207W">
<connects>
<connect gate="G$1" pin="1" pad="1"/>
<connect gate="G$1" pin="2" pad="2"/>
</connects>
<technologies>
<technology name=""/>
</technologies>
</device>
<device name="0922V" package="0922V">
<connects>
<connect gate="G$1" pin="1" pad="1"/>
<connect gate="G$1" pin="2" pad="2"/>
</connects>
<technologies>
<technology name=""/>
</technologies>
</device>
<device name="RDH/15" package="RDH/15">
<connects>
<connect gate="G$1" pin="1" pad="1"/>
<connect gate="G$1" pin="2" pad="2"/>
</connects>
<technologies>
<technology name=""/>
</technologies>
</device>
<device name="MELF0102AX" package="MINI_MELF-0102AX">
<connects>
<connect gate="G$1" pin="1" pad="1"/>
<connect gate="G$1" pin="2" pad="2"/>
</connects>
<technologies>
<technology name=""/>
</technologies>
</device>
<device name="R0201" package="R0201">
<connects>
<connect gate="G$1" pin="1" pad="1"/>
<connect gate="G$1" pin="2" pad="2"/>
</connects>
<technologies>
<technology name=""/>
</technologies>
</device>
<device name="VTA52" package="VTA52">
<connects>
<connect gate="G$1" pin="1" pad="1"/>
<connect gate="G$1" pin="2" pad="2"/>
</connects>
<technologies>
<technology name=""/>
</technologies>
</device>
<device name="VTA53" package="VTA53">
<connects>
<connect gate="G$1" pin="1" pad="1"/>
<connect gate="G$1" pin="2" pad="2"/>
</connects>
<technologies>
<technology name=""/>
</technologies>
</device>
<device name="VTA54" package="VTA54">
<connects>
<connect gate="G$1" pin="1" pad="1"/>
<connect gate="G$1" pin="2" pad="2"/>
</connects>
<technologies>
<technology name=""/>
</technologies>
</device>
<device name="VTA55" package="VTA55">
<connects>
<connect gate="G$1" pin="1" pad="1"/>
<connect gate="G$1" pin="2" pad="2"/>
</connects>
<technologies>
<technology name=""/>
</technologies>
</device>
<device name="VTA56" package="VTA56">
<connects>
<connect gate="G$1" pin="1" pad="1"/>
<connect gate="G$1" pin="2" pad="2"/>
</connects>
<technologies>
<technology name=""/>
</technologies>
</device>
<device name="VMTA55" package="VMTA55">
<connects>
<connect gate="G$1" pin="1" pad="1"/>
<connect gate="G$1" pin="2" pad="2"/>
</connects>
<technologies>
<technology name=""/>
</technologies>
</device>
<device name="VMTB60" package="VMTB60">
<connects>
<connect gate="G$1" pin="1" pad="1"/>
<connect gate="G$1" pin="2" pad="2"/>
</connects>
<technologies>
<technology name=""/>
</technologies>
</device>
<device name="R4527" package="R4527">
<connects>
<connect gate="G$1" pin="1" pad="1"/>
<connect gate="G$1" pin="2" pad="2"/>
</connects>
<technologies>
<technology name=""/>
</technologies>
</device>
<device name="WSC0001" package="WSC0001">
<connects>
<connect gate="G$1" pin="1" pad="1"/>
<connect gate="G$1" pin="2" pad="2"/>
</connects>
<technologies>
<technology name=""/>
</technologies>
</device>
<device name="WSC0002" package="WSC0002">
<connects>
<connect gate="G$1" pin="1" pad="1"/>
<connect gate="G$1" pin="2" pad="2"/>
</connects>
<technologies>
<technology name=""/>
</technologies>
</device>
<device name="WSC01/2" package="WSC01/2">
<connects>
<connect gate="G$1" pin="1" pad="1"/>
<connect gate="G$1" pin="2" pad="2"/>
</connects>
<technologies>
<technology name=""/>
</technologies>
</device>
<device name="WSC2515" package="WSC2515">
<connects>
<connect gate="G$1" pin="1" pad="1"/>
<connect gate="G$1" pin="2" pad="2"/>
</connects>
<technologies>
<technology name=""/>
</technologies>
</device>
<device name="WSC4527" package="WSC4527">
<connects>
<connect gate="G$1" pin="1" pad="1"/>
<connect gate="G$1" pin="2" pad="2"/>
</connects>
<technologies>
<technology name=""/>
</technologies>
</device>
<device name="WSC6927" package="WSC6927">
<connects>
<connect gate="G$1" pin="1" pad="1"/>
<connect gate="G$1" pin="2" pad="2"/>
</connects>
<technologies>
<technology name=""/>
</technologies>
</device>
<device name="R1218" package="R1218">
<connects>
<connect gate="G$1" pin="1" pad="1"/>
<connect gate="G$1" pin="2" pad="2"/>
</connects>
<technologies>
<technology name=""/>
</technologies>
</device>
<device name="1812X7R" package="1812X7R">
<connects>
<connect gate="G$1" pin="1" pad="1"/>
<connect gate="G$1" pin="2" pad="2"/>
</connects>
<technologies>
<technology name=""/>
</technologies>
</device>
</devices>
</deviceset>
<deviceset name="C-EU" prefix="C" uservalue="yes">
<description>&lt;B&gt;CAPACITOR&lt;/B&gt;, European symbol</description>
<gates>
<gate name="G$1" symbol="C-EU" x="0" y="0"/>
</gates>
<devices>
<device name="C0402" package="C0402">
<connects>
<connect gate="G$1" pin="1" pad="1"/>
<connect gate="G$1" pin="2" pad="2"/>
</connects>
<technologies>
<technology name=""/>
</technologies>
</device>
<device name="C0504" package="C0504">
<connects>
<connect gate="G$1" pin="1" pad="1"/>
<connect gate="G$1" pin="2" pad="2"/>
</connects>
<technologies>
<technology name=""/>
</technologies>
</device>
<device name="C0603" package="C0603">
<connects>
<connect gate="G$1" pin="1" pad="1"/>
<connect gate="G$1" pin="2" pad="2"/>
</connects>
<technologies>
<technology name=""/>
</technologies>
</device>
<device name="C0805" package="C0805">
<connects>
<connect gate="G$1" pin="1" pad="1"/>
<connect gate="G$1" pin="2" pad="2"/>
</connects>
<technologies>
<technology name=""/>
</technologies>
</device>
<device name="C1005" package="C1005">
<connects>
<connect gate="G$1" pin="1" pad="1"/>
<connect gate="G$1" pin="2" pad="2"/>
</connects>
<technologies>
<technology name=""/>
</technologies>
</device>
<device name="C1206" package="C1206">
<connects>
<connect gate="G$1" pin="1" pad="1"/>
<connect gate="G$1" pin="2" pad="2"/>
</connects>
<technologies>
<technology name=""/>
</technologies>
</device>
<device name="C1210" package="C1210">
<connects>
<connect gate="G$1" pin="1" pad="1"/>
<connect gate="G$1" pin="2" pad="2"/>
</connects>
<technologies>
<technology name=""/>
</technologies>
</device>
<device name="C1310" package="C1310">
<connects>
<connect gate="G$1" pin="1" pad="1"/>
<connect gate="G$1" pin="2" pad="2"/>
</connects>
<technologies>
<technology name=""/>
</technologies>
</device>
<device name="C1608" package="C1608">
<connects>
<connect gate="G$1" pin="1" pad="1"/>
<connect gate="G$1" pin="2" pad="2"/>
</connects>
<technologies>
<technology name=""/>
</technologies>
</device>
<device name="C1812" package="C1812">
<connects>
<connect gate="G$1" pin="1" pad="1"/>
<connect gate="G$1" pin="2" pad="2"/>
</connects>
<technologies>
<technology name=""/>
</technologies>
</device>
<device name="C1825" package="C1825">
<connects>
<connect gate="G$1" pin="1" pad="1"/>
<connect gate="G$1" pin="2" pad="2"/>
</connects>
<technologies>
<technology name=""/>
</technologies>
</device>
<device name="C2012" package="C2012">
<connects>
<connect gate="G$1" pin="1" pad="1"/>
<connect gate="G$1" pin="2" pad="2"/>
</connects>
<technologies>
<technology name=""/>
</technologies>
</device>
<device name="C3216" package="C3216">
<connects>
<connect gate="G$1" pin="1" pad="1"/>
<connect gate="G$1" pin="2" pad="2"/>
</connects>
<technologies>
<technology name=""/>
</technologies>
</device>
<device name="C3225" package="C3225">
<connects>
<connect gate="G$1" pin="1" pad="1"/>
<connect gate="G$1" pin="2" pad="2"/>
</connects>
<technologies>
<technology name=""/>
</technologies>
</device>
<device name="C4532" package="C4532">
<connects>
<connect gate="G$1" pin="1" pad="1"/>
<connect gate="G$1" pin="2" pad="2"/>
</connects>
<technologies>
<technology name=""/>
</technologies>
</device>
<device name="C4564" package="C4564">
<connects>
<connect gate="G$1" pin="1" pad="1"/>
<connect gate="G$1" pin="2" pad="2"/>
</connects>
<technologies>
<technology name=""/>
</technologies>
</device>
<device name="025-024X044" package="C025-024X044">
<connects>
<connect gate="G$1" pin="1" pad="1"/>
<connect gate="G$1" pin="2" pad="2"/>
</connects>
<technologies>
<technology name=""/>
</technologies>
</device>
<device name="025-025X050" package="C025-025X050">
<connects>
<connect gate="G$1" pin="1" pad="1"/>
<connect gate="G$1" pin="2" pad="2"/>
</connects>
<technologies>
<technology name=""/>
</technologies>
</device>
<device name="025-030X050" package="C025-030X050">
<connects>
<connect gate="G$1" pin="1" pad="1"/>
<connect gate="G$1" pin="2" pad="2"/>
</connects>
<technologies>
<technology name=""/>
</technologies>
</device>
<device name="025-040X050" package="C025-040X050">
<connects>
<connect gate="G$1" pin="1" pad="1"/>
<connect gate="G$1" pin="2" pad="2"/>
</connects>
<technologies>
<technology name=""/>
</technologies>
</device>
<device name="025-050X050" package="C025-050X050">
<connects>
<connect gate="G$1" pin="1" pad="1"/>
<connect gate="G$1" pin="2" pad="2"/>
</connects>
<technologies>
<technology name=""/>
</technologies>
</device>
<device name="025-060X050" package="C025-060X050">
<connects>
<connect gate="G$1" pin="1" pad="1"/>
<connect gate="G$1" pin="2" pad="2"/>
</connects>
<technologies>
<technology name=""/>
</technologies>
</device>
<device name="C025_050-024X070" package="C025_050-024X070">
<connects>
<connect gate="G$1" pin="1" pad="1"/>
<connect gate="G$1" pin="2" pad="2"/>
</connects>
<technologies>
<technology name=""/>
</technologies>
</device>
<device name="025_050-025X075" package="C025_050-025X075">
<connects>
<connect gate="G$1" pin="1" pad="1"/>
<connect gate="G$1" pin="2" pad="2"/>
</connects>
<technologies>
<technology name=""/>
</technologies>
</device>
<device name="025_050-035X075" package="C025_050-035X075">
<connects>
<connect gate="G$1" pin="1" pad="1"/>
<connect gate="G$1" pin="2" pad="2"/>
</connects>
<technologies>
<technology name=""/>
</technologies>
</device>
<device name="025_050-045X075" package="C025_050-045X075">
<connects>
<connect gate="G$1" pin="1" pad="1"/>
<connect gate="G$1" pin="2" pad="2"/>
</connects>
<technologies>
<technology name=""/>
</technologies>
</device>
<device name="025_050-055X075" package="C025_050-055X075">
<connects>
<connect gate="G$1" pin="1" pad="1"/>
<connect gate="G$1" pin="2" pad="2"/>
</connects>
<technologies>
<technology name=""/>
</technologies>
</device>
<device name="050-024X044" package="C050-024X044">
<connects>
<connect gate="G$1" pin="1" pad="1"/>
<connect gate="G$1" pin="2" pad="2"/>
</connects>
<technologies>
<technology name=""/>
</technologies>
</device>
<device name="050-025X075" package="C050-025X075">
<connects>
<connect gate="G$1" pin="1" pad="1"/>
<connect gate="G$1" pin="2" pad="2"/>
</connects>
<technologies>
<technology name=""/>
</technologies>
</device>
<device name="050-045X075" package="C050-045X075">
<connects>
<connect gate="G$1" pin="1" pad="1"/>
<connect gate="G$1" pin="2" pad="2"/>
</connects>
<technologies>
<technology name=""/>
</technologies>
</device>
<device name="050-030X075" package="C050-030X075">
<connects>
<connect gate="G$1" pin="1" pad="1"/>
<connect gate="G$1" pin="2" pad="2"/>
</connects>
<technologies>
<technology name=""/>
</technologies>
</device>
<device name="050-050X075" package="C050-050X075">
<connects>
<connect gate="G$1" pin="1" pad="1"/>
<connect gate="G$1" pin="2" pad="2"/>
</connects>
<technologies>
<technology name=""/>
</technologies>
</device>
<device name="050-055X075" package="C050-055X075">
<connects>
<connect gate="G$1" pin="1" pad="1"/>
<connect gate="G$1" pin="2" pad="2"/>
</connects>
<technologies>
<technology name=""/>
</technologies>
</device>
<device name="050-075X075" package="C050-075X075">
<connects>
<connect gate="G$1" pin="1" pad="1"/>
<connect gate="G$1" pin="2" pad="2"/>
</connects>
<technologies>
<technology name=""/>
</technologies>
</device>
<device name="050H075X075" package="C050H075X075">
<connects>
<connect gate="G$1" pin="1" pad="1"/>
<connect gate="G$1" pin="2" pad="2"/>
</connects>
<technologies>
<technology name=""/>
</technologies>
</device>
<device name="075-032X103" package="C075-032X103">
<connects>
<connect gate="G$1" pin="1" pad="1"/>
<connect gate="G$1" pin="2" pad="2"/>
</connects>
<technologies>
<technology name=""/>
</technologies>
</device>
<device name="075-042X103" package="C075-042X103">
<connects>
<connect gate="G$1" pin="1" pad="1"/>
<connect gate="G$1" pin="2" pad="2"/>
</connects>
<technologies>
<technology name=""/>
</technologies>
</device>
<device name="075-052X106" package="C075-052X106">
<connects>
<connect gate="G$1" pin="1" pad="1"/>
<connect gate="G$1" pin="2" pad="2"/>
</connects>
<technologies>
<technology name=""/>
</technologies>
</device>
<device name="102-043X133" package="C102-043X133">
<connects>
<connect gate="G$1" pin="1" pad="1"/>
<connect gate="G$1" pin="2" pad="2"/>
</connects>
<technologies>
<technology name=""/>
</technologies>
</device>
<device name="102-054X133" package="C102-054X133">
<connects>
<connect gate="G$1" pin="1" pad="1"/>
<connect gate="G$1" pin="2" pad="2"/>
</connects>
<technologies>
<technology name=""/>
</technologies>
</device>
<device name="102-064X133" package="C102-064X133">
<connects>
<connect gate="G$1" pin="1" pad="1"/>
<connect gate="G$1" pin="2" pad="2"/>
</connects>
<technologies>
<technology name=""/>
</technologies>
</device>
<device name="102_152-062X184" package="C102_152-062X184">
<connects>
<connect gate="G$1" pin="1" pad="1"/>
<connect gate="G$1" pin="2" pad="2"/>
</connects>
<technologies>
<technology name=""/>
</technologies>
</device>
<device name="150-054X183" package="C150-054X183">
<connects>
<connect gate="G$1" pin="1" pad="1"/>
<connect gate="G$1" pin="2" pad="2"/>
</connects>
<technologies>
<technology name=""/>
</technologies>
</device>
<device name="150-064X183" package="C150-064X183">
<connects>
<connect gate="G$1" pin="1" pad="1"/>
<connect gate="G$1" pin="2" pad="2"/>
</connects>
<technologies>
<technology name=""/>
</technologies>
</device>
<device name="150-072X183" package="C150-072X183">
<connects>
<connect gate="G$1" pin="1" pad="1"/>
<connect gate="G$1" pin="2" pad="2"/>
</connects>
<technologies>
<technology name=""/>
</technologies>
</device>
<device name="150-084X183" package="C150-084X183">
<connects>
<connect gate="G$1" pin="1" pad="1"/>
<connect gate="G$1" pin="2" pad="2"/>
</connects>
<technologies>
<technology name=""/>
</technologies>
</device>
<device name="150-091X182" package="C150-091X182">
<connects>
<connect gate="G$1" pin="1" pad="1"/>
<connect gate="G$1" pin="2" pad="2"/>
</connects>
<technologies>
<technology name=""/>
</technologies>
</device>
<device name="225-062X268" package="C225-062X268">
<connects>
<connect gate="G$1" pin="1" pad="1"/>
<connect gate="G$1" pin="2" pad="2"/>
</connects>
<technologies>
<technology name=""/>
</technologies>
</device>
<device name="225-074X268" package="C225-074X268">
<connects>
<connect gate="G$1" pin="1" pad="1"/>
<connect gate="G$1" pin="2" pad="2"/>
</connects>
<technologies>
<technology name=""/>
</technologies>
</device>
<device name="225-087X268" package="C225-087X268">
<connects>
<connect gate="G$1" pin="1" pad="1"/>
<connect gate="G$1" pin="2" pad="2"/>
</connects>
<technologies>
<technology name=""/>
</technologies>
</device>
<device name="225-108X268" package="C225-108X268">
<connects>
<connect gate="G$1" pin="1" pad="1"/>
<connect gate="G$1" pin="2" pad="2"/>
</connects>
<technologies>
<technology name=""/>
</technologies>
</device>
<device name="225-113X268" package="C225-113X268">
<connects>
<connect gate="G$1" pin="1" pad="1"/>
<connect gate="G$1" pin="2" pad="2"/>
</connects>
<technologies>
<technology name=""/>
</technologies>
</device>
<device name="275-093X316" package="C275-093X316">
<connects>
<connect gate="G$1" pin="1" pad="1"/>
<connect gate="G$1" pin="2" pad="2"/>
</connects>
<technologies>
<technology name=""/>
</technologies>
</device>
<device name="275-113X316" package="C275-113X316">
<connects>
<connect gate="G$1" pin="1" pad="1"/>
<connect gate="G$1" pin="2" pad="2"/>
</connects>
<technologies>
<technology name=""/>
</technologies>
</device>
<device name="275-134X316" package="C275-134X316">
<connects>
<connect gate="G$1" pin="1" pad="1"/>
<connect gate="G$1" pin="2" pad="2"/>
</connects>
<technologies>
<technology name=""/>
</technologies>
</device>
<device name="275-205X316" package="C275-205X316">
<connects>
<connect gate="G$1" pin="1" pad="1"/>
<connect gate="G$1" pin="2" pad="2"/>
</connects>
<technologies>
<technology name=""/>
</technologies>
</device>
<device name="325-137X374" package="C325-137X374">
<connects>
<connect gate="G$1" pin="1" pad="1"/>
<connect gate="G$1" pin="2" pad="2"/>
</connects>
<technologies>
<technology name=""/>
</technologies>
</device>
<device name="325-162X374" package="C325-162X374">
<connects>
<connect gate="G$1" pin="1" pad="1"/>
<connect gate="G$1" pin="2" pad="2"/>
</connects>
<technologies>
<technology name=""/>
</technologies>
</device>
<device name="325-182X374" package="C325-182X374">
<connects>
<connect gate="G$1" pin="1" pad="1"/>
<connect gate="G$1" pin="2" pad="2"/>
</connects>
<technologies>
<technology name=""/>
</technologies>
</device>
<device name="375-192X418" package="C375-192X418">
<connects>
<connect gate="G$1" pin="1" pad="1"/>
<connect gate="G$1" pin="2" pad="2"/>
</connects>
<technologies>
<technology name=""/>
</technologies>
</device>
<device name="375-203X418" package="C375-203X418">
<connects>
<connect gate="G$1" pin="1" pad="1"/>
<connect gate="G$1" pin="2" pad="2"/>
</connects>
<technologies>
<technology name=""/>
</technologies>
</device>
<device name="050-035X075" package="C050-035X075">
<connects>
<connect gate="G$1" pin="1" pad="1"/>
<connect gate="G$1" pin="2" pad="2"/>
</connects>
<technologies>
<technology name=""/>
</technologies>
</device>
<device name="375-155X418" package="C375-155X418">
<connects>
<connect gate="G$1" pin="1" pad="1"/>
<connect gate="G$1" pin="2" pad="2"/>
</connects>
<technologies>
<technology name=""/>
</technologies>
</device>
<device name="075-063X106" package="C075-063X106">
<connects>
<connect gate="G$1" pin="1" pad="1"/>
<connect gate="G$1" pin="2" pad="2"/>
</connects>
<technologies>
<technology name=""/>
</technologies>
</device>
<device name="275-154X316" package="C275-154X316">
<connects>
<connect gate="G$1" pin="1" pad="1"/>
<connect gate="G$1" pin="2" pad="2"/>
</connects>
<technologies>
<technology name=""/>
</technologies>
</device>
<device name="275-173X316" package="C275-173X316">
<connects>
<connect gate="G$1" pin="1" pad="1"/>
<connect gate="G$1" pin="2" pad="2"/>
</connects>
<technologies>
<technology name=""/>
</technologies>
</device>
<device name="C0402K" package="C0402K">
<connects>
<connect gate="G$1" pin="1" pad="1"/>
<connect gate="G$1" pin="2" pad="2"/>
</connects>
<technologies>
<technology name=""/>
</technologies>
</device>
<device name="C0603K" package="C0603K">
<connects>
<connect gate="G$1" pin="1" pad="1"/>
<connect gate="G$1" pin="2" pad="2"/>
</connects>
<technologies>
<technology name=""/>
</technologies>
</device>
<device name="C0805K" package="C0805K">
<connects>
<connect gate="G$1" pin="1" pad="1"/>
<connect gate="G$1" pin="2" pad="2"/>
</connects>
<technologies>
<technology name=""/>
</technologies>
</device>
<device name="C1206K" package="C1206K">
<connects>
<connect gate="G$1" pin="1" pad="1"/>
<connect gate="G$1" pin="2" pad="2"/>
</connects>
<technologies>
<technology name=""/>
</technologies>
</device>
<device name="C1210K" package="C1210K">
<connects>
<connect gate="G$1" pin="1" pad="1"/>
<connect gate="G$1" pin="2" pad="2"/>
</connects>
<technologies>
<technology name=""/>
</technologies>
</device>
<device name="C1812K" package="C1812K">
<connects>
<connect gate="G$1" pin="1" pad="1"/>
<connect gate="G$1" pin="2" pad="2"/>
</connects>
<technologies>
<technology name=""/>
</technologies>
</device>
<device name="C1825K" package="C1825K">
<connects>
<connect gate="G$1" pin="1" pad="1"/>
<connect gate="G$1" pin="2" pad="2"/>
</connects>
<technologies>
<technology name=""/>
</technologies>
</device>
<device name="C2220K" package="C2220K">
<connects>
<connect gate="G$1" pin="1" pad="1"/>
<connect gate="G$1" pin="2" pad="2"/>
</connects>
<technologies>
<technology name=""/>
</technologies>
</device>
<device name="C2225K" package="C2225K">
<connects>
<connect gate="G$1" pin="1" pad="1"/>
<connect gate="G$1" pin="2" pad="2"/>
</connects>
<technologies>
<technology name=""/>
</technologies>
</device>
<device name="HPC0201" package="HPC0201">
<connects>
<connect gate="G$1" pin="1" pad="1"/>
<connect gate="G$1" pin="2" pad="2"/>
</connects>
<technologies>
<technology name=""/>
</technologies>
</device>
<device name="C0201" package="C0201">
<connects>
<connect gate="G$1" pin="1" pad="1"/>
<connect gate="G$1" pin="2" pad="2"/>
</connects>
<technologies>
<technology name=""/>
</technologies>
</device>
<device name="C1808" package="C1808">
<connects>
<connect gate="G$1" pin="1" pad="1"/>
<connect gate="G$1" pin="2" pad="2"/>
</connects>
<technologies>
<technology name=""/>
</technologies>
</device>
<device name="C3640" package="C3640">
<connects>
<connect gate="G$1" pin="1" pad="1"/>
<connect gate="G$1" pin="2" pad="2"/>
</connects>
<technologies>
<technology name=""/>
</technologies>
</device>
</devices>
</deviceset>
<deviceset name="POTENTIOMETER_" prefix="R" uservalue="yes">
<description>&lt;b&gt;Potentiometer&lt;/b&gt;</description>
<gates>
<gate name="1" symbol="POTEURO" x="5.08" y="0"/>
</gates>
<devices>
<device name="PT-10" package="PT-10">
<connects>
<connect gate="1" pin="1" pad="1"/>
<connect gate="1" pin="2" pad="2"/>
<connect gate="1" pin="3" pad="3"/>
</connects>
<technologies>
<technology name=""/>
</technologies>
</device>
<device name="PT-10S" package="PT-10S">
<connects>
<connect gate="1" pin="1" pad="1"/>
<connect gate="1" pin="2" pad="2"/>
<connect gate="1" pin="3" pad="3"/>
</connects>
<technologies>
<technology name=""/>
</technologies>
</device>
<device name="PT_SPIN" package="PT-SPIN">
<connects>
<connect gate="1" pin="1" pad="1"/>
<connect gate="1" pin="2" pad="2"/>
<connect gate="1" pin="3" pad="3"/>
</connects>
<technologies>
<technology name=""/>
</technologies>
</device>
</devices>
</deviceset>
</devicesets>
</library>
<library name="supply2">
<packages>
</packages>
<symbols>
<symbol name="0V">
<wire x1="-1.27" y1="0" x2="1.27" y2="0" width="0.4064" layer="94"/>
<text x="-1.143" y="-2.032" size="1.778" layer="96">&gt;VALUE</text>
<pin name="0V" x="0" y="2.54" visible="off" length="short" direction="sup" rot="R270"/>
</symbol>
<symbol name="V+">
<wire x1="1.27" y1="-1.905" x2="0" y2="0" width="0.254" layer="94"/>
<wire x1="0" y1="0" x2="-1.27" y2="-1.905" width="0.254" layer="94"/>
<text x="-1.27" y="1.27" size="1.778" layer="96">&gt;VALUE</text>
<pin name="V+" x="0" y="-2.54" visible="off" length="short" direction="sup" rot="R90"/>
</symbol>
<symbol name="V-">
<wire x1="-1.27" y1="1.905" x2="0" y2="0" width="0.254" layer="94"/>
<wire x1="0" y1="0" x2="1.27" y2="1.905" width="0.254" layer="94"/>
<text x="-1.27" y="-2.54" size="1.778" layer="96">&gt;VALUE</text>
<pin name="V-" x="0" y="2.54" visible="off" length="short" direction="sup" rot="R270"/>
</symbol>
</symbols>
<devicesets>
<deviceset name="0V" prefix="SUPPLY">
<description>&lt;b&gt;SUPPLY SYMBOL&lt;/b&gt;</description>
<gates>
<gate name="0V" symbol="0V" x="0" y="0"/>
</gates>
<devices>
<device name="">
<technologies>
<technology name=""/>
</technologies>
</device>
</devices>
</deviceset>
<deviceset name="V+" prefix="SUPPLY">
<description>&lt;b&gt;SUPPLY SYMBOL&lt;/b&gt;</description>
<gates>
<gate name="1" symbol="V+" x="0" y="0"/>
</gates>
<devices>
<device name="">
<technologies>
<technology name=""/>
</technologies>
</device>
</devices>
</deviceset>
<deviceset name="V-" prefix="SUPPLY">
<description>&lt;b&gt;SUPPLY SYMBOL&lt;/b&gt;</description>
<gates>
<gate name="1" symbol="V-" x="0" y="0"/>
</gates>
<devices>
<device name="">
<technologies>
<technology name=""/>
</technologies>
</device>
</devices>
</deviceset>
</devicesets>
</library>
<library name="pot">
<packages>
<package name="B25P">
<description>&lt;b&gt;POTENTIOMETER&lt;/b&gt;&lt;p&gt;
Beckman Helitrim 25</description>
<wire x1="3.175" y1="3.429" x2="-3.175" y2="3.429" width="0.1524" layer="21"/>
<wire x1="-3.175" y1="-3.429" x2="-2.54" y2="-3.429" width="0.1524" layer="21"/>
<wire x1="3.175" y1="3.429" x2="3.429" y2="3.175" width="0.1524" layer="21"/>
<wire x1="3.175" y1="-3.429" x2="3.429" y2="-3.175" width="0.1524" layer="21"/>
<wire x1="3.429" y1="-3.175" x2="3.429" y2="-1.524" width="0.1524" layer="21"/>
<wire x1="3.429" y1="-1.524" x2="3.429" y2="-0.254" width="0.1524" layer="51"/>
<wire x1="3.429" y1="-0.254" x2="3.429" y2="3.175" width="0.1524" layer="21"/>
<wire x1="-3.175" y1="-3.429" x2="-3.429" y2="-3.175" width="0.1524" layer="21"/>
<wire x1="-3.175" y1="3.429" x2="-3.429" y2="3.175" width="0.1524" layer="21"/>
<wire x1="-3.429" y1="3.175" x2="-3.429" y2="-0.254" width="0.1524" layer="21"/>
<wire x1="-3.429" y1="-0.254" x2="-3.429" y2="-1.524" width="0.1524" layer="51"/>
<wire x1="-3.429" y1="-1.524" x2="-3.429" y2="-3.175" width="0.1524" layer="21"/>
<wire x1="0.762" y1="0" x2="1.524" y2="0" width="0.1524" layer="21"/>
<wire x1="1.524" y1="0" x2="1.524" y2="0.762" width="0.1524" layer="21"/>
<wire x1="1.524" y1="0.762" x2="0.762" y2="0.762" width="0.1524" layer="21"/>
<wire x1="0.762" y1="0.762" x2="0.381" y2="1.143" width="0.1524" layer="21"/>
<wire x1="0.381" y1="1.143" x2="0.381" y2="1.524" width="0.1524" layer="21"/>
<wire x1="0.381" y1="2.286" x2="-0.381" y2="2.286" width="0.1524" layer="21"/>
<wire x1="-0.381" y1="2.286" x2="-0.381" y2="1.524" width="0.1524" layer="21"/>
<wire x1="-0.381" y1="1.143" x2="-0.762" y2="0.762" width="0.1524" layer="21"/>
<wire x1="-0.762" y1="0.762" x2="-1.524" y2="0.762" width="0.1524" layer="21"/>
<wire x1="-1.524" y1="0.762" x2="-1.524" y2="0" width="0.1524" layer="21"/>
<wire x1="-1.524" y1="0" x2="-0.762" y2="0" width="0.1524" layer="21"/>
<wire x1="-0.381" y1="-0.381" x2="-0.762" y2="0" width="0.1524" layer="21"/>
<wire x1="-0.381" y1="-0.381" x2="-0.381" y2="-0.762" width="0.1524" layer="21"/>
<wire x1="-0.381" y1="-1.524" x2="0.381" y2="-1.524" width="0.1524" layer="21"/>
<wire x1="0.381" y1="-1.524" x2="0.381" y2="-0.762" width="0.1524" layer="21"/>
<wire x1="0.381" y1="-0.381" x2="0.762" y2="0" width="0.1524" layer="21"/>
<wire x1="-1.778" y1="-1.397" x2="-2.032" y2="-1.651" width="0.3048" layer="51"/>
<wire x1="1.778" y1="-1.397" x2="2.032" y2="-1.651" width="0.3048" layer="51"/>
<wire x1="2.3876" y1="0.381" x2="2.7686" y2="0.381" width="0.3048" layer="21"/>
<wire x1="1.778" y1="2.032" x2="2.032" y2="2.286" width="0.3048" layer="21"/>
<wire x1="0" y1="2.7178" x2="0" y2="3.0988" width="0.3048" layer="21"/>
<wire x1="-1.905" y1="2.032" x2="-2.159" y2="2.286" width="0.3048" layer="21"/>
<wire x1="-2.3876" y1="0.381" x2="-2.7686" y2="0.381" width="0.3048" layer="21"/>
<wire x1="0.381" y1="1.524" x2="-0.381" y2="1.524" width="0.1524" layer="21"/>
<wire x1="0.381" y1="1.524" x2="0.381" y2="2.286" width="0.1524" layer="21"/>
<wire x1="-0.381" y1="1.524" x2="-0.381" y2="1.143" width="0.1524" layer="21"/>
<wire x1="0.381" y1="-0.762" x2="-0.381" y2="-0.762" width="0.1524" layer="21"/>
<wire x1="0.381" y1="-0.762" x2="0.381" y2="-0.381" width="0.1524" layer="21"/>
<wire x1="-0.381" y1="-0.762" x2="-0.381" y2="-1.524" width="0.1524" layer="21"/>
<wire x1="-2.54" y1="-3.048" x2="-2.54" y2="-3.429" width="0.1524" layer="21"/>
<wire x1="-1.016" y1="-3.048" x2="1.016" y2="-3.048" width="0.1524" layer="51"/>
<wire x1="2.54" y1="-3.429" x2="2.54" y2="-3.048" width="0.1524" layer="21"/>
<wire x1="-2.54" y1="-3.429" x2="-0.635" y2="-3.429" width="0.1524" layer="21"/>
<wire x1="-0.635" y1="-3.429" x2="0.635" y2="-3.429" width="0.1524" layer="51"/>
<wire x1="0.635" y1="-3.429" x2="2.54" y2="-3.429" width="0.1524" layer="21"/>
<wire x1="2.54" y1="-3.429" x2="3.175" y2="-3.429" width="0.1524" layer="21"/>
<wire x1="-2.54" y1="-3.048" x2="-1.016" y2="-3.048" width="0.1524" layer="21"/>
<wire x1="1.016" y1="-3.048" x2="2.54" y2="-3.048" width="0.1524" layer="21"/>
<circle x="0" y="0.381" radius="2.032" width="0.1524" layer="51"/>
<pad name="A" x="-2.54" y="0" drill="0.8128" shape="octagon"/>
<pad name="E" x="2.54" y="0" drill="0.8128" shape="octagon"/>
<pad name="S" x="0" y="2.54" drill="0.8128" shape="octagon"/>
<text x="-3.175" y="3.81" size="1.27" layer="25" ratio="10">&gt;NAME</text>
<text x="-3.1496" y="-5.08" size="1.27" layer="27" ratio="10">&gt;VALUE</text>
<text x="2.413" y="-2.794" size="0.9906" layer="21" ratio="12">3</text>
<text x="-2.921" y="-2.794" size="0.9906" layer="21" ratio="12">1</text>
</package>
<package name="B25U">
<description>&lt;b&gt;POTENTIOMETER&lt;/b&gt;&lt;p&gt;
Beckman Helitrim 25</description>
<wire x1="3.175" y1="3.429" x2="-3.175" y2="3.429" width="0.1524" layer="21"/>
<wire x1="-3.175" y1="-3.429" x2="-2.54" y2="-3.429" width="0.1524" layer="21"/>
<wire x1="3.175" y1="3.429" x2="3.429" y2="3.175" width="0.1524" layer="21"/>
<wire x1="3.175" y1="-3.429" x2="3.429" y2="-3.175" width="0.1524" layer="21"/>
<wire x1="3.429" y1="-3.175" x2="3.429" y2="-1.524" width="0.1524" layer="21"/>
<wire x1="3.429" y1="-1.524" x2="3.429" y2="-0.254" width="0.1524" layer="51"/>
<wire x1="3.429" y1="-0.254" x2="3.429" y2="3.175" width="0.1524" layer="21"/>
<wire x1="-3.175" y1="-3.429" x2="-3.429" y2="-3.175" width="0.1524" layer="21"/>
<wire x1="-3.175" y1="3.429" x2="-3.429" y2="3.175" width="0.1524" layer="21"/>
<wire x1="-3.429" y1="3.175" x2="-3.429" y2="-0.254" width="0.1524" layer="21"/>
<wire x1="-3.429" y1="-0.254" x2="-3.429" y2="-1.524" width="0.1524" layer="51"/>
<wire x1="-3.429" y1="-1.524" x2="-3.429" y2="-3.175" width="0.1524" layer="21"/>
<wire x1="0.762" y1="0" x2="1.524" y2="0" width="0.1524" layer="21"/>
<wire x1="1.524" y1="0" x2="1.524" y2="0.762" width="0.1524" layer="21"/>
<wire x1="1.524" y1="0.762" x2="0.762" y2="0.762" width="0.1524" layer="21"/>
<wire x1="0.762" y1="0.762" x2="0.381" y2="1.143" width="0.1524" layer="21"/>
<wire x1="0.381" y1="1.143" x2="0.381" y2="1.524" width="0.1524" layer="21"/>
<wire x1="0.381" y1="2.286" x2="-0.381" y2="2.286" width="0.1524" layer="21"/>
<wire x1="-0.381" y1="2.286" x2="-0.381" y2="1.524" width="0.1524" layer="21"/>
<wire x1="-0.381" y1="1.143" x2="-0.762" y2="0.762" width="0.1524" layer="21"/>
<wire x1="-0.762" y1="0.762" x2="-1.524" y2="0.762" width="0.1524" layer="21"/>
<wire x1="-1.524" y1="0.762" x2="-1.524" y2="0" width="0.1524" layer="21"/>
<wire x1="-1.524" y1="0" x2="-0.762" y2="0" width="0.1524" layer="21"/>
<wire x1="-0.381" y1="-0.381" x2="-0.762" y2="0" width="0.1524" layer="51"/>
<wire x1="-0.381" y1="-0.381" x2="-0.381" y2="-0.762" width="0.1524" layer="51"/>
<wire x1="-0.381" y1="-1.524" x2="0.381" y2="-1.524" width="0.1524" layer="51"/>
<wire x1="0.381" y1="-1.524" x2="0.381" y2="-0.762" width="0.1524" layer="51"/>
<wire x1="0.381" y1="-0.381" x2="0.762" y2="0" width="0.1524" layer="51"/>
<wire x1="-1.778" y1="-1.397" x2="-2.032" y2="-1.651" width="0.3048" layer="51"/>
<wire x1="1.778" y1="-1.397" x2="2.032" y2="-1.651" width="0.3048" layer="51"/>
<wire x1="2.3876" y1="0.381" x2="2.7686" y2="0.381" width="0.3048" layer="21"/>
<wire x1="1.778" y1="2.032" x2="2.032" y2="2.286" width="0.3048" layer="21"/>
<wire x1="0" y1="2.7178" x2="0" y2="3.0988" width="0.3048" layer="21"/>
<wire x1="-1.905" y1="2.032" x2="-2.159" y2="2.286" width="0.3048" layer="21"/>
<wire x1="-2.3876" y1="0.381" x2="-2.7686" y2="0.381" width="0.3048" layer="21"/>
<wire x1="0.381" y1="1.524" x2="-0.381" y2="1.524" width="0.1524" layer="21"/>
<wire x1="0.381" y1="1.524" x2="0.381" y2="2.286" width="0.1524" layer="21"/>
<wire x1="-0.381" y1="1.524" x2="-0.381" y2="1.143" width="0.1524" layer="21"/>
<wire x1="0.381" y1="-0.762" x2="-0.381" y2="-0.762" width="0.1524" layer="51"/>
<wire x1="0.381" y1="-0.762" x2="0.381" y2="-0.381" width="0.1524" layer="51"/>
<wire x1="-0.381" y1="-0.762" x2="-0.381" y2="-1.524" width="0.1524" layer="51"/>
<wire x1="-2.54" y1="-3.048" x2="-2.54" y2="-3.429" width="0.1524" layer="21"/>
<wire x1="-2.54" y1="-3.048" x2="2.54" y2="-3.048" width="0.1524" layer="21"/>
<wire x1="2.54" y1="-3.429" x2="2.54" y2="-3.048" width="0.1524" layer="21"/>
<wire x1="-2.54" y1="-3.429" x2="3.175" y2="-3.429" width="0.1524" layer="21"/>
<circle x="0" y="0.381" radius="2.032" width="0.1524" layer="51"/>
<pad name="A" x="2.54" y="-0.889" drill="0.8128" shape="long" rot="R90"/>
<pad name="E" x="-2.54" y="-0.889" drill="0.8128" shape="long" rot="R90"/>
<pad name="S" x="0" y="-0.889" drill="0.8128" shape="long" rot="R90"/>
<text x="-3.175" y="3.81" size="1.27" layer="25" ratio="10">&gt;NAME</text>
<text x="-3.1496" y="-5.08" size="1.27" layer="27" ratio="10">&gt;VALUE</text>
<text x="-3.175" y="-2.794" size="0.9906" layer="21" ratio="12">3</text>
<text x="2.413" y="-2.794" size="0.9906" layer="21" ratio="12">1</text>
</package>
<package name="B25V">
<description>&lt;b&gt;POTENTIOMETER&lt;/b&gt;&lt;p&gt;
Beckman Helitrim 25</description>
<wire x1="3.429" y1="3.556" x2="3.429" y2="1.27" width="0.1524" layer="21"/>
<wire x1="0.508" y1="2.413" x2="0.381" y2="2.286" width="0.1524" layer="21"/>
<wire x1="0.508" y1="2.413" x2="0.381" y2="2.54" width="0.1524" layer="21"/>
<wire x1="0.254" y1="2.159" x2="0.254" y2="2.667" width="0.1524" layer="21"/>
<wire x1="0.254" y1="2.159" x2="0.127" y2="2.032" width="0.1524" layer="21"/>
<wire x1="0.254" y1="2.667" x2="0.127" y2="2.794" width="0.1524" layer="21"/>
<wire x1="0.381" y1="2.286" x2="0.381" y2="2.54" width="0.1524" layer="21"/>
<wire x1="0.381" y1="2.286" x2="0.254" y2="2.159" width="0.1524" layer="21"/>
<wire x1="0.381" y1="2.54" x2="0.254" y2="2.667" width="0.1524" layer="21"/>
<wire x1="0.508" y1="2.413" x2="0.127" y2="2.413" width="0.1524" layer="21"/>
<wire x1="0.127" y1="2.413" x2="-2.032" y2="2.413" width="0.1524" layer="21"/>
<wire x1="0.127" y1="2.413" x2="0.127" y2="2.794" width="0.1524" layer="21"/>
<wire x1="0.127" y1="2.032" x2="0.127" y2="2.413" width="0.1524" layer="21"/>
<wire x1="0" y1="1.905" x2="0.127" y2="2.032" width="0.1524" layer="21"/>
<wire x1="0.127" y1="2.794" x2="0" y2="2.921" width="0.1524" layer="21"/>
<wire x1="0" y1="2.921" x2="0" y2="1.905" width="0.1524" layer="21"/>
<wire x1="-3.429" y1="-3.048" x2="3.429" y2="-3.048" width="0.1524" layer="21"/>
<wire x1="2.54" y1="1.778" x2="2.54" y2="1.143" width="0.1524" layer="51"/>
<wire x1="2.54" y1="1.143" x2="3.429" y2="1.143" width="0.1524" layer="51"/>
<wire x1="3.429" y1="1.27" x2="3.429" y2="0" width="0.1524" layer="51"/>
<wire x1="3.429" y1="0" x2="3.429" y2="-3.048" width="0.1524" layer="21"/>
<wire x1="-2.54" y1="1.778" x2="-2.54" y2="1.143" width="0.1524" layer="51"/>
<wire x1="3.429" y1="3.556" x2="2.54" y2="3.556" width="0.1524" layer="21"/>
<wire x1="2.54" y1="3.556" x2="-2.54" y2="3.556" width="0.1524" layer="21"/>
<wire x1="-2.54" y1="3.556" x2="-3.429" y2="3.556" width="0.1524" layer="21"/>
<wire x1="-3.429" y1="1.143" x2="-2.54" y2="1.143" width="0.1524" layer="51"/>
<wire x1="-3.429" y1="-3.048" x2="-3.429" y2="0" width="0.1524" layer="21"/>
<wire x1="-3.429" y1="0" x2="-3.429" y2="1.27" width="0.1524" layer="51"/>
<wire x1="-3.429" y1="1.27" x2="-3.429" y2="3.556" width="0.1524" layer="21"/>
<wire x1="-2.54" y1="1.778" x2="-2.54" y2="3.556" width="0.1524" layer="21"/>
<wire x1="2.54" y1="1.778" x2="2.54" y2="3.556" width="0.1524" layer="21"/>
<pad name="A" x="2.54" y="0.635" drill="0.8128" shape="long" rot="R90"/>
<pad name="E" x="-2.54" y="0.635" drill="0.8128" shape="long" rot="R90"/>
<pad name="S" x="0" y="0.635" drill="0.8128" shape="long" rot="R90"/>
<text x="-3.302" y="4.445" size="1.27" layer="25" ratio="10">&gt;NAME</text>
<text x="-3.4036" y="-4.826" size="1.27" layer="27" ratio="10">&gt;VALUE</text>
<text x="-3.048" y="-2.032" size="1.27" layer="21" ratio="10">3</text>
<text x="2.159" y="-1.905" size="1.27" layer="21" ratio="10">1</text>
<text x="-0.381" y="1.778" size="1.27" layer="21" ratio="10"> 3 </text>
<rectangle x1="-1.524" y1="3.556" x2="-0.254" y2="4.191" layer="21"/>
<rectangle x1="0.254" y1="3.556" x2="1.524" y2="4.191" layer="21"/>
<rectangle x1="-0.254" y1="3.556" x2="0.254" y2="3.81" layer="21"/>
</package>
<package name="B25X">
<description>&lt;b&gt;POTENTIOMETER&lt;/b&gt;&lt;p&gt;
Beckman Helitrim 25</description>
<wire x1="-3.429" y1="-3.048" x2="-3.429" y2="-2.54" width="0.1524" layer="21"/>
<wire x1="-3.429" y1="-2.54" x2="-3.429" y2="-1.27" width="0.1524" layer="51"/>
<wire x1="-3.429" y1="-1.27" x2="-3.429" y2="1.143" width="0.1524" layer="21"/>
<wire x1="3.429" y1="3.556" x2="3.429" y2="1.143" width="0.1524" layer="21"/>
<wire x1="0.508" y1="2.413" x2="0.381" y2="2.286" width="0.1524" layer="21"/>
<wire x1="0.508" y1="2.413" x2="0.381" y2="2.54" width="0.1524" layer="21"/>
<wire x1="0.254" y1="2.159" x2="0.254" y2="2.667" width="0.1524" layer="21"/>
<wire x1="0.254" y1="2.159" x2="0.127" y2="2.032" width="0.1524" layer="21"/>
<wire x1="0.254" y1="2.667" x2="0.127" y2="2.794" width="0.1524" layer="21"/>
<wire x1="0.381" y1="2.286" x2="0.381" y2="2.54" width="0.1524" layer="21"/>
<wire x1="0.381" y1="2.286" x2="0.254" y2="2.159" width="0.1524" layer="21"/>
<wire x1="0.381" y1="2.54" x2="0.254" y2="2.667" width="0.1524" layer="21"/>
<wire x1="0.508" y1="2.413" x2="0.127" y2="2.413" width="0.1524" layer="21"/>
<wire x1="0.127" y1="2.413" x2="-2.032" y2="2.413" width="0.1524" layer="21"/>
<wire x1="0.127" y1="2.413" x2="0.127" y2="2.794" width="0.1524" layer="21"/>
<wire x1="0.127" y1="2.032" x2="0.127" y2="2.413" width="0.1524" layer="21"/>
<wire x1="0" y1="1.905" x2="0.127" y2="2.032" width="0.1524" layer="21"/>
<wire x1="0.127" y1="2.794" x2="0" y2="2.921" width="0.1524" layer="21"/>
<wire x1="0" y1="2.921" x2="0" y2="1.905" width="0.1524" layer="21"/>
<wire x1="-3.429" y1="-3.048" x2="3.429" y2="-3.048" width="0.1524" layer="21"/>
<wire x1="3.429" y1="3.556" x2="2.54" y2="3.556" width="0.1524" layer="21"/>
<wire x1="2.54" y1="3.556" x2="2.54" y2="1.143" width="0.1524" layer="21"/>
<wire x1="2.54" y1="3.556" x2="-2.54" y2="3.556" width="0.1524" layer="21"/>
<wire x1="2.54" y1="1.143" x2="3.429" y2="1.143" width="0.1524" layer="21"/>
<wire x1="3.429" y1="1.143" x2="3.429" y2="-1.27" width="0.1524" layer="21"/>
<wire x1="3.429" y1="-1.27" x2="3.429" y2="-2.54" width="0.1524" layer="51"/>
<wire x1="3.429" y1="-2.54" x2="3.429" y2="-3.048" width="0.1524" layer="21"/>
<wire x1="-2.54" y1="3.556" x2="-2.54" y2="1.143" width="0.1524" layer="21"/>
<wire x1="-2.54" y1="3.556" x2="-3.429" y2="3.556" width="0.1524" layer="21"/>
<wire x1="-3.429" y1="1.143" x2="-2.54" y2="1.143" width="0.1524" layer="21"/>
<wire x1="-3.429" y1="1.143" x2="-3.429" y2="3.556" width="0.1524" layer="21"/>
<pad name="A" x="2.54" y="-1.905" drill="0.8128" shape="long" rot="R90"/>
<pad name="E" x="-2.54" y="-1.905" drill="0.8128" shape="long" rot="R90"/>
<pad name="S" x="0" y="0.635" drill="0.8128" shape="long" rot="R90"/>
<text x="-3.302" y="4.572" size="1.27" layer="25" ratio="10">&gt;NAME</text>
<text x="-3.4036" y="-4.699" size="1.27" layer="27" ratio="10">&gt;VALUE</text>
<text x="-3.048" y="-0.762" size="1.27" layer="21" ratio="10">3</text>
<text x="2.159" y="-0.635" size="1.27" layer="21" ratio="10">1</text>
<text x="-0.381" y="1.778" size="1.27" layer="21" ratio="10"> 3 </text>
<rectangle x1="-1.524" y1="3.556" x2="-0.254" y2="4.191" layer="21"/>
<rectangle x1="0.254" y1="3.556" x2="1.524" y2="4.191" layer="21"/>
<rectangle x1="-0.254" y1="3.556" x2="0.254" y2="3.81" layer="21"/>
</package>
<package name="B64W">
<description>&lt;b&gt;POTENTIOMETER&lt;/b&gt;&lt;p&gt;
Beckman Helitrim 64</description>
<wire x1="3.175" y1="1.016" x2="-3.175" y2="1.016" width="0.1524" layer="21"/>
<wire x1="-3.175" y1="1.016" x2="-3.175" y2="0.762" width="0.1524" layer="21"/>
<wire x1="-3.175" y1="0.762" x2="-3.175" y2="-0.762" width="0.1524" layer="51"/>
<wire x1="-3.175" y1="-0.762" x2="-3.175" y2="-3.302" width="0.1524" layer="21"/>
<wire x1="-3.175" y1="-3.302" x2="-0.762" y2="-3.302" width="0.1524" layer="21"/>
<wire x1="-0.762" y1="-3.302" x2="0.762" y2="-3.302" width="0.1524" layer="51"/>
<wire x1="0.762" y1="-3.302" x2="3.175" y2="-3.302" width="0.1524" layer="21"/>
<wire x1="3.175" y1="-3.302" x2="3.175" y2="-0.762" width="0.1524" layer="21"/>
<wire x1="3.175" y1="-0.762" x2="3.175" y2="0.762" width="0.1524" layer="51"/>
<wire x1="3.175" y1="0.762" x2="3.175" y2="1.016" width="0.1524" layer="21"/>
<wire x1="2.667" y1="-1.143" x2="1.651" y2="-2.159" width="0.3048" layer="21"/>
<wire x1="-0.254" y1="-1.778" x2="-0.635" y2="-1.778" width="0.1524" layer="51"/>
<wire x1="-0.254" y1="-1.778" x2="-0.381" y2="-1.905" width="0.1524" layer="51"/>
<wire x1="-0.254" y1="-1.778" x2="-0.381" y2="-1.651" width="0.1524" layer="51"/>
<wire x1="-0.508" y1="-2.032" x2="-0.508" y2="-1.524" width="0.1524" layer="51"/>
<wire x1="-0.508" y1="-2.032" x2="-0.635" y2="-2.159" width="0.1524" layer="51"/>
<wire x1="-0.508" y1="-1.524" x2="-0.635" y2="-1.397" width="0.1524" layer="51"/>
<wire x1="-0.381" y1="-1.905" x2="-0.381" y2="-1.651" width="0.1524" layer="51"/>
<wire x1="-0.381" y1="-1.905" x2="-0.508" y2="-2.032" width="0.1524" layer="51"/>
<wire x1="-0.381" y1="-1.651" x2="-0.508" y2="-1.524" width="0.1524" layer="51"/>
<wire x1="-0.635" y1="-1.778" x2="-0.635" y2="-1.397" width="0.1524" layer="51"/>
<wire x1="-0.635" y1="-2.159" x2="-0.635" y2="-1.778" width="0.1524" layer="51"/>
<wire x1="-0.762" y1="-2.286" x2="-0.635" y2="-2.159" width="0.1524" layer="51"/>
<wire x1="-0.635" y1="-1.397" x2="-0.762" y2="-1.27" width="0.1524" layer="51"/>
<wire x1="-0.762" y1="-1.27" x2="-0.762" y2="-2.286" width="0.1524" layer="51"/>
<wire x1="-2.54" y1="-1.778" x2="-0.635" y2="-1.778" width="0.1524" layer="51"/>
<wire x1="1.524" y1="-1.016" x2="3.048" y2="-1.524" width="0.1524" layer="21" curve="233.130102"/>
<wire x1="1.27" y1="-1.524" x2="3.048" y2="-1.524" width="0.1524" layer="51" curve="-163.739795"/>
<pad name="A" x="2.54" y="0" drill="0.8128" shape="long"/>
<pad name="E" x="-2.54" y="0" drill="0.8128" shape="long"/>
<pad name="S" x="0" y="-2.54" drill="0.8128" shape="long"/>
<text x="-3.175" y="1.4732" size="1.27" layer="25" ratio="10">&gt;NAME</text>
<text x="-3.175" y="-4.953" size="1.27" layer="27" ratio="10">&gt;VALUE</text>
<text x="-1.651" y="-0.508" size="1.27" layer="21" ratio="10">3</text>
<text x="0.762" y="-0.508" size="1.27" layer="21" ratio="10">1</text>
<text x="-0.127" y="-2.413" size="1.27" layer="51" ratio="10">3</text>
</package>
<package name="B64Y">
<description>&lt;b&gt;POTENTIOMETER&lt;/b&gt;&lt;p&gt;
Beckman Helitrim 64</description>
<wire x1="3.175" y1="2.032" x2="-3.175" y2="2.032" width="0.1524" layer="21"/>
<wire x1="-3.175" y1="2.032" x2="-3.175" y2="1.397" width="0.1524" layer="21"/>
<wire x1="-3.175" y1="1.397" x2="-3.175" y2="-1.397" width="0.1524" layer="51"/>
<wire x1="-3.175" y1="-1.397" x2="-3.175" y2="-2.2098" width="0.1524" layer="21"/>
<wire x1="-3.175" y1="-2.2098" x2="3.175" y2="-2.2098" width="0.1524" layer="21"/>
<wire x1="3.175" y1="-2.2098" x2="3.175" y2="-1.397" width="0.1524" layer="21"/>
<wire x1="3.175" y1="-1.397" x2="3.175" y2="1.397" width="0.1524" layer="51"/>
<wire x1="3.175" y1="1.397" x2="3.175" y2="2.032" width="0.1524" layer="21"/>
<wire x1="2.667" y1="-0.127" x2="1.651" y2="-1.143" width="0.1524" layer="51"/>
<wire x1="-0.889" y1="-1.397" x2="-1.016" y2="-1.524" width="0.1524" layer="21"/>
<wire x1="-0.889" y1="-1.397" x2="-1.016" y2="-1.27" width="0.1524" layer="21"/>
<wire x1="-1.143" y1="-1.651" x2="-1.143" y2="-1.143" width="0.1524" layer="21"/>
<wire x1="-1.143" y1="-1.651" x2="-1.27" y2="-1.778" width="0.1524" layer="21"/>
<wire x1="-1.143" y1="-1.143" x2="-1.27" y2="-1.016" width="0.1524" layer="21"/>
<wire x1="-1.016" y1="-1.524" x2="-1.016" y2="-1.27" width="0.1524" layer="21"/>
<wire x1="-1.016" y1="-1.524" x2="-1.143" y2="-1.651" width="0.1524" layer="21"/>
<wire x1="-1.016" y1="-1.27" x2="-1.143" y2="-1.143" width="0.1524" layer="21"/>
<wire x1="-0.889" y1="-1.397" x2="-1.27" y2="-1.397" width="0.1524" layer="21"/>
<wire x1="-1.27" y1="-1.397" x2="-2.794" y2="-1.397" width="0.1524" layer="21"/>
<wire x1="-1.27" y1="-1.397" x2="-1.27" y2="-1.016" width="0.1524" layer="21"/>
<wire x1="-1.27" y1="-1.778" x2="-1.27" y2="-1.397" width="0.1524" layer="21"/>
<wire x1="-1.397" y1="-1.905" x2="-1.27" y2="-1.778" width="0.1524" layer="21"/>
<wire x1="-1.27" y1="-1.016" x2="-1.397" y2="-0.889" width="0.1524" layer="21"/>
<wire x1="-1.397" y1="-0.889" x2="-1.397" y2="-1.905" width="0.1524" layer="21"/>
<circle x="2.159" y="-0.635" radius="0.889" width="0.1524" layer="51"/>
<pad name="A" x="2.54" y="0" drill="0.8128" shape="long" rot="R90"/>
<pad name="E" x="-2.54" y="0" drill="0.8128" shape="long" rot="R90"/>
<pad name="S" x="0" y="0" drill="0.8128" shape="long" rot="R90"/>
<text x="-3.175" y="2.413" size="1.27" layer="25" ratio="10">&gt;NAME</text>
<text x="-3.175" y="-3.81" size="1.27" layer="27" ratio="10">&gt;VALUE</text>
<text x="2.032" y="0.508" size="1.27" layer="51" ratio="10">1</text>
<text x="-2.032" y="0.508" size="1.27" layer="51" ratio="10">3</text>
</package>
<package name="SP19L">
<description>&lt;b&gt;POTENTIOMETER&lt;/b&gt;</description>
<wire x1="-10.16" y1="-2.413" x2="9.525" y2="-2.413" width="0.1524" layer="21"/>
<wire x1="9.525" y1="-2.413" x2="9.525" y2="2.667" width="0.1524" layer="21"/>
<wire x1="9.525" y1="2.667" x2="-10.16" y2="2.667" width="0.1524" layer="21"/>
<wire x1="-10.16" y1="2.667" x2="-10.16" y2="-2.413" width="0.1524" layer="21"/>
<wire x1="5.588" y1="1.27" x2="5.207" y2="1.27" width="0.1524" layer="21"/>
<wire x1="5.588" y1="1.27" x2="5.461" y2="1.143" width="0.1524" layer="21"/>
<wire x1="5.588" y1="1.27" x2="5.461" y2="1.397" width="0.1524" layer="21"/>
<wire x1="5.334" y1="1.016" x2="5.334" y2="1.524" width="0.1524" layer="21"/>
<wire x1="5.334" y1="1.016" x2="5.207" y2="0.889" width="0.1524" layer="21"/>
<wire x1="5.334" y1="1.524" x2="5.207" y2="1.651" width="0.1524" layer="21"/>
<wire x1="5.461" y1="1.143" x2="5.461" y2="1.397" width="0.1524" layer="21"/>
<wire x1="5.461" y1="1.143" x2="5.334" y2="1.016" width="0.1524" layer="21"/>
<wire x1="5.461" y1="1.397" x2="5.334" y2="1.524" width="0.1524" layer="21"/>
<wire x1="5.207" y1="1.27" x2="5.207" y2="1.651" width="0.1524" layer="21"/>
<wire x1="5.207" y1="0.889" x2="5.207" y2="1.27" width="0.1524" layer="21"/>
<wire x1="5.08" y1="0.762" x2="5.207" y2="0.889" width="0.1524" layer="21"/>
<wire x1="5.207" y1="1.651" x2="5.08" y2="1.778" width="0.1524" layer="21"/>
<wire x1="5.08" y1="1.778" x2="5.08" y2="0.762" width="0.1524" layer="21"/>
<wire x1="3.175" y1="1.27" x2="5.207" y2="1.27" width="0.1524" layer="21"/>
<pad name="A" x="5.715" y="-1.27" drill="1.016" shape="long"/>
<pad name="E" x="-6.985" y="-1.27" drill="1.016" shape="long"/>
<pad name="S" x="-1.905" y="1.27" drill="1.016" shape="long"/>
<text x="-12.573" y="-2.413" size="1.27" layer="25" ratio="10" rot="R90">&gt;NAME</text>
<text x="-4.445" y="-1.778" size="1.27" layer="27" ratio="10">&gt;VALUE</text>
<text x="6.985" y="-1.905" size="1.27" layer="21" ratio="10">1</text>
<text x="-9.525" y="-1.905" size="1.27" layer="21" ratio="10">3</text>
<text x="-4.572" y="0.635" size="1.27" layer="21" ratio="10">2</text>
<text x="4.953" y="0.635" size="1.27" layer="21" ratio="10"> 3 </text>
<text x="0.762" y="0.635" size="1.27" layer="21" ratio="10"> 1 </text>
<rectangle x1="-12.065" y1="-1.27" x2="-10.16" y2="-0.381" layer="21"/>
<rectangle x1="-12.065" y1="0.381" x2="-10.16" y2="1.27" layer="21"/>
<rectangle x1="-11.557" y1="-0.381" x2="-10.16" y2="0.381" layer="21"/>
</package>
<package name="CA6H">
<description>&lt;b&gt;POTENTIOMETER&lt;/b&gt;&lt;p&gt;
distributor Schukat</description>
<wire x1="3.302" y1="1.27" x2="3.302" y2="0.127" width="0.1524" layer="51"/>
<wire x1="1.143" y1="0" x2="-1.143" y2="0" width="0.1524" layer="21"/>
<wire x1="-1.143" y1="0" x2="-3.175" y2="0" width="0.1524" layer="51"/>
<wire x1="-2.032" y1="3.175" x2="-2.032" y2="3.429" width="0.1524" layer="21"/>
<wire x1="-2.032" y1="3.175" x2="-3.175" y2="3.175" width="0.1524" layer="21"/>
<wire x1="-1.905" y1="3.556" x2="-2.032" y2="3.429" width="0.1524" layer="21"/>
<wire x1="-1.016" y1="3.556" x2="1.016" y2="3.556" width="0.1524" layer="51"/>
<wire x1="2.032" y1="3.429" x2="1.905" y2="3.556" width="0.1524" layer="21"/>
<wire x1="2.032" y1="3.429" x2="2.032" y2="3.175" width="0.1524" layer="21"/>
<wire x1="1.397" y1="3.175" x2="-1.397" y2="3.175" width="0.1524" layer="51"/>
<wire x1="1.143" y1="3.429" x2="-1.143" y2="3.429" width="0.1524" layer="51"/>
<wire x1="3.302" y1="0.127" x2="3.175" y2="0" width="0.1524" layer="51"/>
<wire x1="3.302" y1="3.048" x2="3.175" y2="3.175" width="0.1524" layer="21"/>
<wire x1="3.175" y1="3.175" x2="2.032" y2="3.175" width="0.1524" layer="21"/>
<wire x1="-3.175" y1="3.175" x2="-3.302" y2="3.048" width="0.1524" layer="21"/>
<wire x1="-3.175" y1="0" x2="-3.302" y2="0.127" width="0.1524" layer="51"/>
<wire x1="-3.302" y1="0.127" x2="-3.302" y2="1.27" width="0.1524" layer="51"/>
<wire x1="3.175" y1="0" x2="1.143" y2="0" width="0.1524" layer="51"/>
<wire x1="3.302" y1="1.27" x2="3.302" y2="3.048" width="0.1524" layer="21"/>
<wire x1="-3.302" y1="1.27" x2="-3.302" y2="3.048" width="0.1524" layer="21"/>
<wire x1="1.397" y1="3.175" x2="2.032" y2="3.175" width="0.1524" layer="21"/>
<wire x1="1.143" y1="3.429" x2="2.032" y2="3.429" width="0.1524" layer="21"/>
<wire x1="1.016" y1="3.556" x2="1.905" y2="3.556" width="0.1524" layer="21"/>
<wire x1="-1.905" y1="3.556" x2="-1.016" y2="3.556" width="0.1524" layer="21"/>
<wire x1="-2.032" y1="3.429" x2="-1.143" y2="3.429" width="0.1524" layer="21"/>
<wire x1="-2.032" y1="3.175" x2="-1.397" y2="3.175" width="0.1524" layer="21"/>
<pad name="A" x="-2.54" y="0" drill="1.016" shape="long"/>
<pad name="S" x="0" y="2.54" drill="1.016" shape="long"/>
<pad name="E" x="2.54" y="0" drill="1.016" shape="long"/>
<text x="-2.54" y="4.064" size="1.27" layer="25" ratio="10">&gt;NAME</text>
<text x="-3.175" y="-2.794" size="1.27" layer="27" ratio="10">&gt;VALUE</text>
</package>
<package name="CA6V">
<description>&lt;b&gt;POTENTIOMETER&lt;/b&gt;&lt;p&gt;
distributor Schukat</description>
<wire x1="-0.254" y1="0.254" x2="-0.254" y2="0.889" width="0.1524" layer="21"/>
<wire x1="-0.254" y1="0.889" x2="0.254" y2="0.889" width="0.1524" layer="21"/>
<wire x1="0.254" y1="0.889" x2="0.254" y2="0.254" width="0.1524" layer="21"/>
<wire x1="0.254" y1="0.254" x2="0.889" y2="0.254" width="0.1524" layer="21"/>
<wire x1="0.889" y1="0.254" x2="0.889" y2="-0.254" width="0.1524" layer="21"/>
<wire x1="0.889" y1="-0.254" x2="0.254" y2="-0.254" width="0.1524" layer="21"/>
<wire x1="0.254" y1="-0.254" x2="0.254" y2="-0.889" width="0.1524" layer="21"/>
<wire x1="0.254" y1="-0.889" x2="-0.254" y2="-0.889" width="0.1524" layer="21"/>
<wire x1="-0.254" y1="-0.889" x2="-0.254" y2="-0.254" width="0.1524" layer="21"/>
<wire x1="-0.254" y1="-0.254" x2="-0.889" y2="-0.254" width="0.1524" layer="21"/>
<wire x1="-0.889" y1="-0.254" x2="-0.889" y2="0.254" width="0.1524" layer="21"/>
<wire x1="-0.889" y1="0.254" x2="-0.254" y2="0.254" width="0.1524" layer="21"/>
<wire x1="0.889" y1="3.81" x2="-0.889" y2="3.81" width="0.1524" layer="51"/>
<wire x1="3.429" y1="3.81" x2="0.889" y2="3.81" width="0.1524" layer="21"/>
<wire x1="-0.889" y1="-0.889" x2="-1.397" y2="-1.397" width="0.1524" layer="21"/>
<wire x1="0.889" y1="-0.889" x2="1.397" y2="-1.397" width="0.1524" layer="21"/>
<wire x1="-1.905" y1="0" x2="-1.397" y2="0" width="0.1524" layer="21"/>
<wire x1="1.397" y1="0" x2="1.905" y2="0" width="0.1524" layer="21"/>
<wire x1="-1.016" y1="1.016" x2="-1.27" y2="1.27" width="0.1524" layer="21"/>
<wire x1="1.016" y1="1.016" x2="1.27" y2="1.27" width="0.1524" layer="21"/>
<wire x1="0" y1="1.397" x2="0" y2="1.905" width="0.1524" layer="51"/>
<wire x1="3.429" y1="-3.81" x2="1.651" y2="-3.81" width="0.1524" layer="51"/>
<wire x1="1.651" y1="-3.81" x2="-1.651" y2="-3.81" width="0.1524" layer="21"/>
<wire x1="-1.651" y1="-3.81" x2="-3.429" y2="-3.81" width="0.1524" layer="51"/>
<wire x1="3.429" y1="-3.81" x2="3.81" y2="-3.429" width="0.1524" layer="21" curve="90"/>
<wire x1="3.429" y1="3.81" x2="3.81" y2="3.429" width="0.1524" layer="21" curve="-90"/>
<wire x1="-3.81" y1="3.429" x2="-3.429" y2="3.81" width="0.1524" layer="21" curve="-90"/>
<wire x1="-3.81" y1="-3.429" x2="-3.429" y2="-3.81" width="0.1524" layer="21" curve="90"/>
<wire x1="3.81" y1="-1.524" x2="3.81" y2="-3.429" width="0.1524" layer="51"/>
<wire x1="-3.429" y1="3.81" x2="-0.889" y2="3.81" width="0.1524" layer="21"/>
<wire x1="-3.81" y1="-3.429" x2="-3.81" y2="-1.524" width="0.1524" layer="51"/>
<wire x1="3.81" y1="-1.524" x2="3.81" y2="3.429" width="0.1524" layer="21"/>
<wire x1="-3.81" y1="3.429" x2="-3.81" y2="-1.524" width="0.1524" layer="21"/>
<circle x="0" y="0" radius="2.032" width="0.1524" layer="51"/>
<circle x="0" y="0" radius="1.27" width="0.1524" layer="51"/>
<pad name="S" x="0" y="2.54" drill="1.016" shape="long"/>
<pad name="A" x="-2.54" y="-2.54" drill="1.016" shape="long" rot="R90"/>
<pad name="E" x="2.54" y="-2.54" drill="1.016" shape="long" rot="R90"/>
<text x="-2.54" y="4.191" size="1.27" layer="25" ratio="10">&gt;NAME</text>
<text x="-3.81" y="-5.461" size="1.27" layer="27" ratio="10">&gt;VALUE</text>
<rectangle x1="0.508" y1="-3.048" x2="3.683" y2="-2.032" layer="51"/>
<rectangle x1="2.159" y1="-2.667" x2="3.683" y2="0" layer="51"/>
<rectangle x1="-3.683" y1="-2.667" x2="-2.159" y2="0" layer="51"/>
<rectangle x1="-3.683" y1="-3.048" x2="-0.508" y2="-2.032" layer="51"/>
<rectangle x1="1.905" y1="-3.81" x2="3.175" y2="-3.048" layer="51"/>
<rectangle x1="-3.175" y1="-3.81" x2="-1.905" y2="-3.048" layer="51"/>
</package>
<package name="CA9H">
<description>&lt;b&gt;POTENTIOMETER&lt;/b&gt;&lt;p&gt;
distributor Schukat</description>
<wire x1="4.953" y1="4.572" x2="4.953" y2="0.127" width="0.1524" layer="21"/>
<wire x1="2.413" y1="-0.381" x2="1.016" y2="-0.381" width="0.1524" layer="51"/>
<wire x1="4.064" y1="0" x2="2.54" y2="0" width="0.1524" layer="51"/>
<wire x1="1.016" y1="0" x2="-1.016" y2="0" width="0.1524" layer="21"/>
<wire x1="-4.064" y1="0" x2="-4.826" y2="0" width="0.1524" layer="21"/>
<wire x1="-1.016" y1="0" x2="-2.54" y2="0" width="0.1524" layer="51"/>
<wire x1="1.016" y1="-0.381" x2="-1.016" y2="-0.381" width="0.1524" layer="21"/>
<wire x1="-1.016" y1="-0.381" x2="-2.413" y2="-0.381" width="0.1524" layer="51"/>
<wire x1="2.413" y1="-0.381" x2="2.54" y2="-0.254" width="0.1524" layer="51"/>
<wire x1="2.54" y1="-0.254" x2="2.54" y2="0" width="0.1524" layer="51"/>
<wire x1="2.54" y1="0" x2="1.016" y2="0" width="0.1524" layer="51"/>
<wire x1="-2.413" y1="-0.381" x2="-2.54" y2="-0.254" width="0.1524" layer="51"/>
<wire x1="-2.54" y1="-0.254" x2="-2.54" y2="0" width="0.1524" layer="51"/>
<wire x1="-2.54" y1="0" x2="-4.064" y2="0" width="0.1524" layer="51"/>
<wire x1="-2.54" y1="-0.254" x2="-1.016" y2="-0.254" width="0.1524" layer="51"/>
<wire x1="-1.016" y1="-0.254" x2="1.016" y2="-0.254" width="0.1524" layer="21"/>
<wire x1="1.016" y1="-0.254" x2="2.54" y2="-0.254" width="0.1524" layer="51"/>
<wire x1="-3.683" y1="4.699" x2="-3.683" y2="4.953" width="0.1524" layer="21"/>
<wire x1="-3.683" y1="4.699" x2="-4.826" y2="4.699" width="0.1524" layer="21"/>
<wire x1="-3.556" y1="5.08" x2="-3.683" y2="4.953" width="0.1524" layer="21"/>
<wire x1="-3.556" y1="5.08" x2="3.556" y2="5.08" width="0.1524" layer="21"/>
<wire x1="3.683" y1="4.953" x2="3.556" y2="5.08" width="0.1524" layer="21"/>
<wire x1="3.683" y1="4.953" x2="3.683" y2="4.699" width="0.1524" layer="21"/>
<wire x1="3.683" y1="4.699" x2="-3.683" y2="4.699" width="0.1524" layer="21"/>
<wire x1="3.683" y1="4.953" x2="-3.683" y2="4.953" width="0.1524" layer="21"/>
<wire x1="4.953" y1="0.127" x2="4.826" y2="0" width="0.1524" layer="21"/>
<wire x1="4.826" y1="0" x2="4.064" y2="0" width="0.1524" layer="21"/>
<wire x1="4.953" y1="4.572" x2="4.826" y2="4.699" width="0.1524" layer="21"/>
<wire x1="4.826" y1="4.699" x2="3.683" y2="4.699" width="0.1524" layer="21"/>
<wire x1="-4.826" y1="4.699" x2="-4.953" y2="4.572" width="0.1524" layer="21"/>
<wire x1="-4.826" y1="0" x2="-4.953" y2="0.127" width="0.1524" layer="21"/>
<wire x1="-4.953" y1="0.127" x2="-4.953" y2="4.572" width="0.1524" layer="21"/>
<pad name="A" x="-2.54" y="0" drill="1.3208" shape="octagon"/>
<pad name="S" x="0" y="2.54" drill="1.3208" shape="octagon"/>
<pad name="E" x="2.54" y="0" drill="1.3208" shape="octagon"/>
<text x="-2.54" y="5.588" size="1.27" layer="25" ratio="10">&gt;NAME</text>
<text x="-4.826" y="-3.175" size="1.27" layer="27" ratio="10">&gt;VALUE</text>
</package>
<package name="CA9V">
<description>&lt;b&gt;POTENTIOMETER&lt;/b&gt;&lt;p&gt;
distributor Schukat</description>
<wire x1="-0.381" y1="0.381" x2="-0.381" y2="1.651" width="0.1524" layer="21"/>
<wire x1="-0.381" y1="1.651" x2="0.381" y2="1.651" width="0.1524" layer="21"/>
<wire x1="0.381" y1="1.651" x2="0.381" y2="0.381" width="0.1524" layer="21"/>
<wire x1="0.381" y1="0.381" x2="1.016" y2="-0.127" width="0.1524" layer="21"/>
<wire x1="1.016" y1="-0.127" x2="1.016" y2="-0.381" width="0.1524" layer="21"/>
<wire x1="1.016" y1="-0.381" x2="0.381" y2="-0.381" width="0.1524" layer="21"/>
<wire x1="0.381" y1="-0.381" x2="0.381" y2="-1.651" width="0.1524" layer="21"/>
<wire x1="0.381" y1="-1.651" x2="-0.381" y2="-1.651" width="0.1524" layer="21"/>
<wire x1="-0.381" y1="-1.651" x2="-0.381" y2="-0.381" width="0.1524" layer="21"/>
<wire x1="-0.381" y1="-0.381" x2="-1.016" y2="-0.381" width="0.1524" layer="21"/>
<wire x1="-1.016" y1="-0.381" x2="-1.016" y2="-0.127" width="0.1524" layer="21"/>
<wire x1="-1.016" y1="-0.127" x2="-0.381" y2="0.381" width="0.1524" layer="21"/>
<wire x1="1.524" y1="5.08" x2="-1.524" y2="5.08" width="0.1524" layer="51"/>
<wire x1="4.572" y1="5.08" x2="1.524" y2="5.08" width="0.1524" layer="21"/>
<wire x1="-1.524" y1="-1.524" x2="-2.032" y2="-2.032" width="0.1524" layer="21"/>
<wire x1="1.524" y1="-1.524" x2="2.032" y2="-2.032" width="0.1524" layer="21"/>
<wire x1="-2.921" y1="0" x2="-2.413" y2="0" width="0.1524" layer="21"/>
<wire x1="2.413" y1="0" x2="2.921" y2="0" width="0.1524" layer="21"/>
<wire x1="-1.778" y1="1.778" x2="-2.032" y2="2.032" width="0.1524" layer="21"/>
<wire x1="1.778" y1="1.778" x2="2.032" y2="2.032" width="0.1524" layer="21"/>
<wire x1="0" y1="2.413" x2="0" y2="2.921" width="0.1524" layer="21"/>
<wire x1="3.937" y1="-5.08" x2="1.143" y2="-5.08" width="0.1524" layer="51"/>
<wire x1="1.143" y1="-5.08" x2="-1.143" y2="-5.08" width="0.1524" layer="21"/>
<wire x1="-1.143" y1="-5.08" x2="-3.937" y2="-5.08" width="0.1524" layer="51"/>
<wire x1="-3.937" y1="-5.08" x2="-4.572" y2="-5.08" width="0.1524" layer="21"/>
<wire x1="4.572" y1="-5.08" x2="4.953" y2="-4.699" width="0.1524" layer="21" curve="90"/>
<wire x1="4.572" y1="5.08" x2="4.953" y2="4.699" width="0.1524" layer="21" curve="-90"/>
<wire x1="-4.953" y1="4.699" x2="-4.572" y2="5.08" width="0.1524" layer="21" curve="-90"/>
<wire x1="-4.953" y1="-4.699" x2="-4.572" y2="-5.08" width="0.1524" layer="21" curve="90"/>
<wire x1="4.572" y1="-5.08" x2="3.937" y2="-5.08" width="0.1524" layer="21"/>
<wire x1="4.953" y1="4.699" x2="4.953" y2="-4.699" width="0.1524" layer="21"/>
<wire x1="-4.572" y1="5.08" x2="-1.524" y2="5.08" width="0.1524" layer="21"/>
<wire x1="-4.953" y1="-4.699" x2="-4.953" y2="4.699" width="0.1524" layer="21"/>
<circle x="0" y="0" radius="2.032" width="0.1524" layer="21"/>
<circle x="0" y="0" radius="2.921" width="0.1524" layer="21"/>
<pad name="S" x="0" y="5.08" drill="1.3208" shape="long"/>
<pad name="A" x="-2.54" y="-5.08" drill="1.3208" shape="long" rot="R90"/>
<pad name="E" x="2.54" y="-5.08" drill="1.3208" shape="long" rot="R90"/>
<text x="-5.461" y="-5.08" size="1.27" layer="25" ratio="10" rot="R90">&gt;NAME</text>
<text x="6.731" y="-5.08" size="1.27" layer="27" ratio="10" rot="R90">&gt;VALUE</text>
<rectangle x1="-0.508" y1="5.08" x2="0.508" y2="5.461" layer="51"/>
<rectangle x1="2.032" y1="-5.461" x2="3.048" y2="-3.683" layer="51"/>
<rectangle x1="1.397" y1="-3.683" x2="4.572" y2="-2.667" layer="21"/>
<rectangle x1="3.048" y1="-2.667" x2="4.572" y2="0" layer="21"/>
<rectangle x1="-4.572" y1="-2.667" x2="-3.048" y2="0" layer="21"/>
<rectangle x1="-4.572" y1="-3.683" x2="-1.397" y2="-2.667" layer="21"/>
<rectangle x1="-3.048" y1="-5.461" x2="-2.032" y2="-3.683" layer="51"/>
</package>
<package name="CA14V">
<description>&lt;b&gt;POTENTIOMETER&lt;/b&gt;&lt;p&gt;
distributor Schukat</description>
<wire x1="-0.381" y1="1.651" x2="0.381" y2="1.651" width="0.1524" layer="21"/>
<wire x1="0.381" y1="1.651" x2="1.016" y2="1.143" width="0.1524" layer="21"/>
<wire x1="1.016" y1="1.143" x2="1.016" y2="1.016" width="0.1524" layer="21"/>
<wire x1="1.016" y1="1.016" x2="0.381" y2="1.016" width="0.1524" layer="21"/>
<wire x1="0.381" y1="1.016" x2="0.381" y2="-1.651" width="0.1524" layer="21"/>
<wire x1="0.381" y1="-1.651" x2="-0.381" y2="-1.651" width="0.1524" layer="21"/>
<wire x1="-0.381" y1="-1.651" x2="-0.381" y2="1.016" width="0.1524" layer="21"/>
<wire x1="-0.381" y1="1.016" x2="-1.016" y2="1.016" width="0.1524" layer="21"/>
<wire x1="-1.016" y1="1.016" x2="-1.016" y2="1.143" width="0.1524" layer="21"/>
<wire x1="-1.016" y1="1.143" x2="-0.381" y2="1.651" width="0.1524" layer="21"/>
<wire x1="6.731" y1="7.112" x2="-6.731" y2="7.112" width="0.1524" layer="21"/>
<wire x1="-2.159" y1="-2.159" x2="-2.667" y2="-2.667" width="0.1524" layer="21"/>
<wire x1="2.159" y1="-2.159" x2="2.667" y2="-2.667" width="0.1524" layer="21"/>
<wire x1="-3.429" y1="0" x2="-2.921" y2="0" width="0.1524" layer="21"/>
<wire x1="3.048" y1="0" x2="3.556" y2="0" width="0.1524" layer="21"/>
<wire x1="-2.159" y1="2.159" x2="-2.54" y2="2.54" width="0.1524" layer="21"/>
<wire x1="2.159" y1="2.159" x2="2.54" y2="2.54" width="0.1524" layer="21"/>
<wire x1="0" y1="3.048" x2="0" y2="3.556" width="0.1524" layer="21"/>
<wire x1="6.477" y1="-7.112" x2="5.842" y2="-7.112" width="0.1524" layer="51"/>
<wire x1="3.683" y1="-7.112" x2="3.048" y2="-7.112" width="0.1524" layer="21"/>
<wire x1="-3.683" y1="-7.112" x2="-6.477" y2="-7.112" width="0.1524" layer="51"/>
<wire x1="-6.477" y1="-7.112" x2="-6.731" y2="-7.112" width="0.1524" layer="21"/>
<wire x1="6.731" y1="-7.112" x2="7.112" y2="-6.731" width="0.1524" layer="21" curve="90"/>
<wire x1="6.731" y1="7.112" x2="7.112" y2="6.731" width="0.1524" layer="21" curve="-90"/>
<wire x1="-7.112" y1="6.731" x2="-6.731" y2="7.112" width="0.1524" layer="21" curve="-90"/>
<wire x1="-7.112" y1="-6.731" x2="-6.731" y2="-7.112" width="0.1524" layer="21" curve="90"/>
<wire x1="6.731" y1="-7.112" x2="6.477" y2="-7.112" width="0.1524" layer="21"/>
<wire x1="7.112" y1="6.731" x2="7.112" y2="-4.953" width="0.1524" layer="21"/>
<wire x1="-7.112" y1="-6.731" x2="-7.112" y2="-4.953" width="0.1524" layer="21"/>
<wire x1="7.112" y1="-4.953" x2="5.842" y2="-4.953" width="0.1524" layer="21"/>
<wire x1="7.112" y1="-4.953" x2="7.112" y2="-6.731" width="0.1524" layer="21"/>
<wire x1="5.842" y1="-6.35" x2="5.842" y2="-4.953" width="0.1524" layer="21"/>
<wire x1="5.842" y1="-6.35" x2="5.842" y2="-7.112" width="0.1524" layer="51"/>
<wire x1="5.842" y1="-7.112" x2="4.318" y2="-7.112" width="0.1524" layer="51"/>
<wire x1="4.318" y1="-6.35" x2="4.318" y2="-7.112" width="0.1524" layer="51"/>
<wire x1="4.318" y1="-7.112" x2="3.683" y2="-7.112" width="0.1524" layer="51"/>
<wire x1="4.318" y1="-6.35" x2="4.318" y2="-4.953" width="0.1524" layer="21"/>
<wire x1="4.318" y1="-4.953" x2="3.048" y2="-4.953" width="0.1524" layer="21"/>
<wire x1="3.048" y1="-7.112" x2="3.048" y2="-4.953" width="0.1524" layer="21"/>
<wire x1="3.048" y1="-7.112" x2="-3.048" y2="-7.112" width="0.1524" layer="21"/>
<wire x1="-5.842" y1="-4.953" x2="-7.112" y2="-4.953" width="0.1524" layer="21"/>
<wire x1="-7.112" y1="-4.953" x2="-7.112" y2="6.731" width="0.1524" layer="21"/>
<wire x1="-5.842" y1="-6.223" x2="-5.842" y2="-6.985" width="0.1524" layer="51"/>
<wire x1="-5.842" y1="-6.35" x2="-5.842" y2="-4.953" width="0.1524" layer="21"/>
<wire x1="-4.318" y1="-6.223" x2="-4.318" y2="-6.985" width="0.1524" layer="51"/>
<wire x1="-4.318" y1="-6.223" x2="-4.318" y2="-4.953" width="0.1524" layer="21"/>
<wire x1="-3.048" y1="-4.953" x2="-4.318" y2="-4.953" width="0.1524" layer="21"/>
<wire x1="-3.048" y1="-7.112" x2="-3.048" y2="-4.953" width="0.1524" layer="21"/>
<wire x1="-3.048" y1="-7.112" x2="-3.683" y2="-7.112" width="0.1524" layer="21"/>
<circle x="0" y="0" radius="2.032" width="0.1524" layer="21"/>
<circle x="0" y="0" radius="2.921" width="0.1524" layer="21"/>
<circle x="0" y="0" radius="3.937" width="0.1524" layer="51"/>
<pad name="S" x="0" y="5.08" drill="1.3208" shape="octagon"/>
<pad name="A" x="-5.08" y="-7.62" drill="1.3208" shape="octagon"/>
<pad name="E" x="5.08" y="-7.62" drill="1.3208" shape="octagon"/>
<text x="-6.985" y="7.62" size="1.27" layer="25" ratio="10">&gt;NAME</text>
<text x="-1.143" y="7.62" size="1.27" layer="27" ratio="10">&gt;VALUE</text>
<rectangle x1="4.318" y1="-7.112" x2="5.842" y2="-6.223" layer="51"/>
<rectangle x1="4.318" y1="-6.223" x2="5.842" y2="-4.953" layer="21"/>
<rectangle x1="1.524" y1="-4.953" x2="6.731" y2="-3.683" layer="21"/>
<rectangle x1="4.064" y1="-3.683" x2="6.731" y2="0" layer="21"/>
<rectangle x1="-5.842" y1="-7.112" x2="-4.318" y2="-6.223" layer="51"/>
<rectangle x1="-5.842" y1="-6.223" x2="-4.318" y2="-4.953" layer="21"/>
<rectangle x1="-6.731" y1="-4.953" x2="-1.524" y2="-3.683" layer="21"/>
<rectangle x1="-6.731" y1="-3.683" x2="-4.064" y2="0" layer="21"/>
<rectangle x1="4.318" y1="-7.874" x2="5.842" y2="-7.112" layer="51"/>
<rectangle x1="-5.842" y1="-7.874" x2="-4.318" y2="-7.112" layer="51"/>
</package>
<package name="CA14H">
<description>&lt;b&gt;POTENTIOMETER&lt;/b&gt;&lt;p&gt;
distributor Schukat</description>
<wire x1="7.112" y1="5.588" x2="7.112" y2="0.127" width="0.1524" layer="21"/>
<wire x1="6.477" y1="0" x2="3.683" y2="0" width="0.1524" layer="51"/>
<wire x1="-6.477" y1="0" x2="-6.985" y2="0" width="0.1524" layer="21"/>
<wire x1="2.54" y1="0" x2="-2.54" y2="0" width="0.1524" layer="21"/>
<wire x1="2.413" y1="-0.381" x2="-2.413" y2="-0.381" width="0.1524" layer="21"/>
<wire x1="2.413" y1="-0.381" x2="2.54" y2="-0.254" width="0.1524" layer="21"/>
<wire x1="2.54" y1="-0.254" x2="2.54" y2="0" width="0.1524" layer="21"/>
<wire x1="-2.413" y1="-0.381" x2="-2.54" y2="-0.254" width="0.1524" layer="21"/>
<wire x1="-2.54" y1="-0.254" x2="-2.54" y2="0" width="0.1524" layer="21"/>
<wire x1="-3.683" y1="0" x2="-6.477" y2="0" width="0.1524" layer="51"/>
<wire x1="-2.54" y1="-0.254" x2="2.54" y2="-0.254" width="0.1524" layer="21"/>
<wire x1="-3.683" y1="5.715" x2="-3.683" y2="5.969" width="0.1524" layer="21"/>
<wire x1="-3.683" y1="5.715" x2="-6.985" y2="5.715" width="0.1524" layer="21"/>
<wire x1="-3.556" y1="6.096" x2="-3.683" y2="5.969" width="0.1524" layer="21"/>
<wire x1="-1.016" y1="6.096" x2="1.016" y2="6.096" width="0.1524" layer="51"/>
<wire x1="3.683" y1="5.969" x2="3.556" y2="6.096" width="0.1524" layer="21"/>
<wire x1="3.683" y1="5.969" x2="3.683" y2="5.715" width="0.1524" layer="21"/>
<wire x1="1.397" y1="5.715" x2="-1.397" y2="5.715" width="0.1524" layer="51"/>
<wire x1="1.143" y1="5.969" x2="-1.143" y2="5.969" width="0.1524" layer="51"/>
<wire x1="7.112" y1="0.127" x2="6.985" y2="0" width="0.1524" layer="21"/>
<wire x1="6.985" y1="0" x2="6.477" y2="0" width="0.1524" layer="21"/>
<wire x1="7.112" y1="5.588" x2="6.985" y2="5.715" width="0.1524" layer="21"/>
<wire x1="6.985" y1="5.715" x2="3.683" y2="5.715" width="0.1524" layer="21"/>
<wire x1="-6.985" y1="5.715" x2="-7.112" y2="5.588" width="0.1524" layer="21"/>
<wire x1="-6.985" y1="0" x2="-7.112" y2="0.127" width="0.1524" layer="21"/>
<wire x1="-7.112" y1="0.127" x2="-7.112" y2="5.588" width="0.1524" layer="21"/>
<wire x1="2.54" y1="0" x2="3.683" y2="0" width="0.1524" layer="21"/>
<wire x1="-2.54" y1="0" x2="-3.683" y2="0" width="0.1524" layer="21"/>
<wire x1="1.397" y1="5.715" x2="3.683" y2="5.715" width="0.1524" layer="21"/>
<wire x1="3.683" y1="5.969" x2="1.143" y2="5.969" width="0.1524" layer="21"/>
<wire x1="1.016" y1="6.096" x2="3.556" y2="6.096" width="0.1524" layer="21"/>
<wire x1="-1.016" y1="6.096" x2="-3.556" y2="6.096" width="0.1524" layer="21"/>
<wire x1="-3.683" y1="5.969" x2="-1.143" y2="5.969" width="0.1524" layer="21"/>
<wire x1="-1.397" y1="5.715" x2="-3.683" y2="5.715" width="0.1524" layer="21"/>
<pad name="A" x="-5.08" y="0" drill="1.3208" shape="long"/>
<pad name="S" x="0" y="5.08" drill="1.3208" shape="long"/>
<pad name="E" x="5.08" y="0" drill="1.3208" shape="long"/>
<text x="-2.54" y="6.604" size="1.27" layer="25" ratio="10">&gt;NAME</text>
<text x="-4.191" y="1.905" size="1.27" layer="27" ratio="10">&gt;VALUE</text>
</package>
<package name="CT6">
<description>&lt;b&gt;POTENTIOMETER&lt;/b&gt;&lt;p&gt;
Copal</description>
<wire x1="3.302" y1="3.556" x2="-3.302" y2="3.556" width="0.1524" layer="21"/>
<wire x1="-3.302" y1="-3.556" x2="3.302" y2="-3.556" width="0.1524" layer="21"/>
<wire x1="3.302" y1="3.556" x2="3.556" y2="3.302" width="0.1524" layer="21"/>
<wire x1="3.302" y1="-3.556" x2="3.556" y2="-3.302" width="0.1524" layer="21"/>
<wire x1="3.556" y1="-3.302" x2="3.556" y2="3.302" width="0.1524" layer="21"/>
<wire x1="-3.302" y1="-3.556" x2="-3.556" y2="-3.302" width="0.1524" layer="21"/>
<wire x1="-3.302" y1="3.556" x2="-3.556" y2="3.302" width="0.1524" layer="21"/>
<wire x1="-3.556" y1="3.302" x2="-3.556" y2="-3.302" width="0.1524" layer="21"/>
<wire x1="0.762" y1="-0.381" x2="1.524" y2="-0.381" width="0.1524" layer="21"/>
<wire x1="1.524" y1="-0.381" x2="1.524" y2="0.381" width="0.1524" layer="21"/>
<wire x1="1.524" y1="0.381" x2="0.762" y2="0.381" width="0.1524" layer="21"/>
<wire x1="0.762" y1="0.381" x2="0.381" y2="0.762" width="0.1524" layer="21"/>
<wire x1="0.381" y1="0.762" x2="0.381" y2="1.016" width="0.1524" layer="21"/>
<wire x1="0.381" y1="1.016" x2="0.635" y2="1.016" width="0.1524" layer="21"/>
<wire x1="0.635" y1="1.016" x2="0" y2="1.651" width="0.1524" layer="21"/>
<wire x1="0" y1="1.651" x2="-0.635" y2="1.016" width="0.1524" layer="21"/>
<wire x1="-0.635" y1="1.016" x2="-0.381" y2="1.016" width="0.1524" layer="21"/>
<wire x1="-0.381" y1="1.016" x2="-0.381" y2="0.762" width="0.1524" layer="21"/>
<wire x1="-0.381" y1="0.762" x2="-0.762" y2="0.381" width="0.1524" layer="21"/>
<wire x1="-0.762" y1="0.381" x2="-1.524" y2="0.381" width="0.1524" layer="21"/>
<wire x1="-1.524" y1="0.381" x2="-1.524" y2="-0.381" width="0.1524" layer="21"/>
<wire x1="-1.524" y1="-0.381" x2="-0.762" y2="-0.381" width="0.1524" layer="21"/>
<wire x1="-0.381" y1="-0.762" x2="-0.762" y2="-0.381" width="0.1524" layer="21"/>
<wire x1="-0.381" y1="-0.762" x2="-0.381" y2="-1.524" width="0.1524" layer="21"/>
<wire x1="-0.381" y1="-1.524" x2="0.381" y2="-1.524" width="0.1524" layer="21"/>
<wire x1="0.381" y1="-1.524" x2="0.381" y2="-0.762" width="0.1524" layer="21"/>
<wire x1="0.381" y1="-0.762" x2="0.762" y2="-0.381" width="0.1524" layer="21"/>
<wire x1="-1.651" y1="-1.778" x2="1.651" y2="-1.778" width="0.1524" layer="51" curve="-272.584334"/>
<wire x1="-1.778" y1="-1.778" x2="-2.032" y2="-2.032" width="0.1524" layer="21"/>
<wire x1="1.778" y1="-1.778" x2="2.032" y2="-2.032" width="0.1524" layer="21"/>
<wire x1="2.5146" y1="0" x2="2.8956" y2="0" width="0.1524" layer="51"/>
<wire x1="1.778" y1="1.651" x2="2.032" y2="1.905" width="0.1524" layer="21"/>
<wire x1="0" y1="2.4638" x2="0" y2="2.8448" width="0.1524" layer="21"/>
<wire x1="-1.905" y1="1.651" x2="-2.159" y2="1.905" width="0.1524" layer="21"/>
<wire x1="-2.5146" y1="0" x2="-2.8956" y2="0" width="0.1524" layer="51"/>
<circle x="0" y="0" radius="2.032" width="0.1524" layer="51"/>
<pad name="A" x="2.5146" y="0" drill="0.8128" shape="octagon"/>
<pad name="E" x="-2.5146" y="0" drill="0.8128" shape="octagon"/>
<pad name="S" x="0" y="-2.54" drill="0.8128" shape="octagon"/>
<text x="-3.302" y="3.937" size="1.27" layer="25" ratio="10">&gt;NAME</text>
<text x="-3.2766" y="-5.207" size="1.27" layer="27" ratio="10">&gt;VALUE</text>
<text x="-3.048" y="-3.175" size="0.9906" layer="21" ratio="12">3</text>
<text x="2.159" y="-3.175" size="0.9906" layer="21" ratio="12">1</text>
</package>
<package name="ECP10P">
<description>&lt;b&gt;POTENTIOMETER&lt;/b&gt;</description>
<wire x1="-4.953" y1="-2.54" x2="4.953" y2="-2.54" width="0.1524" layer="21"/>
<wire x1="4.191" y1="2.54" x2="4.191" y2="3.302" width="0.1524" layer="21"/>
<wire x1="4.953" y1="3.302" x2="4.191" y2="3.302" width="0.1524" layer="21"/>
<wire x1="-4.191" y1="2.54" x2="-4.191" y2="3.302" width="0.1524" layer="21"/>
<wire x1="-4.953" y1="3.302" x2="-4.191" y2="3.302" width="0.1524" layer="21"/>
<wire x1="-4.953" y1="-2.54" x2="-4.953" y2="3.302" width="0.1524" layer="21"/>
<wire x1="4.953" y1="3.302" x2="4.953" y2="-2.54" width="0.1524" layer="21"/>
<wire x1="4.191" y1="2.54" x2="1.524" y2="2.54" width="0.1524" layer="21"/>
<wire x1="1.524" y1="2.54" x2="-1.524" y2="2.54" width="0.1524" layer="51"/>
<wire x1="-1.524" y1="2.54" x2="-4.191" y2="2.54" width="0.1524" layer="21"/>
<pad name="A" x="-2.54" y="0" drill="1.3208" shape="octagon"/>
<pad name="S" x="0" y="2.54" drill="1.3208" shape="octagon"/>
<pad name="E" x="2.54" y="0" drill="1.3208" shape="octagon"/>
<text x="-4.826" y="-4.191" size="1.27" layer="25" ratio="10">&gt;NAME</text>
<text x="0.762" y="-4.191" size="1.27" layer="27" ratio="10">&gt;VALUE</text>
<rectangle x1="-0.508" y1="2.54" x2="0.508" y2="2.794" layer="51"/>
</package>
<package name="ECP10S">
<description>&lt;b&gt;POTENTIOMETER&lt;/b&gt;</description>
<wire x1="-0.381" y1="0.381" x2="-0.381" y2="1.016" width="0.1524" layer="21"/>
<wire x1="-0.381" y1="1.016" x2="0.381" y2="1.016" width="0.1524" layer="21"/>
<wire x1="0.381" y1="1.016" x2="0.381" y2="0.381" width="0.1524" layer="21"/>
<wire x1="0.381" y1="0.381" x2="1.016" y2="0.381" width="0.1524" layer="21"/>
<wire x1="1.016" y1="0.381" x2="1.016" y2="-0.381" width="0.1524" layer="21"/>
<wire x1="1.016" y1="-0.381" x2="0.381" y2="-0.381" width="0.1524" layer="21"/>
<wire x1="0.381" y1="-0.381" x2="0.381" y2="-1.016" width="0.1524" layer="21"/>
<wire x1="0.381" y1="-1.016" x2="-0.381" y2="-1.016" width="0.1524" layer="21"/>
<wire x1="-0.381" y1="-1.016" x2="-0.381" y2="-0.381" width="0.1524" layer="21"/>
<wire x1="-0.381" y1="-0.381" x2="-1.016" y2="-0.381" width="0.1524" layer="21"/>
<wire x1="-1.016" y1="-0.381" x2="-1.016" y2="0.381" width="0.1524" layer="21"/>
<wire x1="-1.016" y1="0.381" x2="-0.381" y2="0.381" width="0.1524" layer="21"/>
<wire x1="-4.953" y1="5.08" x2="-4.953" y2="4.191" width="0.1524" layer="21"/>
<wire x1="4.953" y1="5.08" x2="4.064" y2="5.08" width="0.1524" layer="21"/>
<wire x1="1.524" y1="5.08" x2="-1.524" y2="5.08" width="0.1524" layer="51"/>
<wire x1="-1.524" y1="5.08" x2="-4.064" y2="5.08" width="0.1524" layer="21"/>
<wire x1="-4.064" y1="5.08" x2="-4.064" y2="4.191" width="0.1524" layer="21"/>
<wire x1="-4.064" y1="5.08" x2="-4.953" y2="5.08" width="0.1524" layer="21"/>
<wire x1="-4.953" y1="4.191" x2="-4.064" y2="4.191" width="0.1524" layer="21"/>
<wire x1="-4.953" y1="4.191" x2="-4.953" y2="-6.096" width="0.1524" layer="21"/>
<wire x1="4.064" y1="4.191" x2="4.953" y2="4.191" width="0.1524" layer="21"/>
<wire x1="4.953" y1="4.191" x2="4.953" y2="5.08" width="0.1524" layer="21"/>
<wire x1="4.064" y1="5.08" x2="4.064" y2="4.191" width="0.1524" layer="21"/>
<wire x1="4.064" y1="5.08" x2="1.524" y2="5.08" width="0.1524" layer="21"/>
<wire x1="4.064" y1="-6.096" x2="4.953" y2="-6.096" width="0.1524" layer="21"/>
<wire x1="4.953" y1="-6.096" x2="4.953" y2="4.191" width="0.1524" layer="21"/>
<wire x1="4.064" y1="-6.096" x2="4.064" y2="-6.985" width="0.1524" layer="21"/>
<wire x1="4.064" y1="-6.985" x2="-4.064" y2="-6.985" width="0.1524" layer="21"/>
<wire x1="-4.064" y1="-6.096" x2="-4.064" y2="-6.985" width="0.1524" layer="21"/>
<wire x1="-4.953" y1="-6.096" x2="-4.064" y2="-6.096" width="0.1524" layer="21"/>
<wire x1="-4.064" y1="-6.985" x2="-4.445" y2="-7.747" width="0.1524" layer="21"/>
<wire x1="-4.445" y1="-7.747" x2="-4.953" y2="-7.747" width="0.1524" layer="21"/>
<wire x1="-4.953" y1="-7.747" x2="-4.953" y2="-6.096" width="0.1524" layer="21"/>
<wire x1="4.064" y1="-6.985" x2="4.445" y2="-7.747" width="0.1524" layer="21"/>
<wire x1="4.953" y1="-7.747" x2="4.445" y2="-7.747" width="0.1524" layer="21"/>
<wire x1="4.953" y1="-7.747" x2="4.953" y2="-6.096" width="0.1524" layer="21"/>
<circle x="0" y="0" radius="2.032" width="0.1524" layer="21"/>
<circle x="-2.794" y="-4.826" radius="1.27" width="0.1524" layer="51"/>
<circle x="2.794" y="-4.826" radius="1.27" width="0.1524" layer="51"/>
<circle x="0" y="1.524" radius="0.127" width="0.3048" layer="21"/>
<circle x="0" y="0" radius="2.921" width="0.1524" layer="21"/>
<pad name="S" x="0" y="5.08" drill="1.3208" shape="octagon"/>
<pad name="A" x="-2.54" y="-5.08" drill="1.3208" shape="octagon"/>
<pad name="E" x="2.54" y="-5.08" drill="1.3208" shape="octagon"/>
<text x="-3.302" y="-2.54" size="1.27" layer="25" ratio="10" rot="R90">&gt;NAME</text>
<text x="4.572" y="-3.302" size="1.27" layer="27" ratio="10" rot="R90">&gt;VALUE</text>
<rectangle x1="-0.508" y1="5.08" x2="0.508" y2="5.461" layer="51"/>
</package>
<package name="LI10">
<description>&lt;b&gt;POTENTIOMETER&lt;/b&gt;&lt;p&gt;
Piher</description>
<wire x1="3.175" y1="-4.445" x2="3.175" y2="-5.715" width="0.1524" layer="51"/>
<wire x1="-3.175" y1="-5.715" x2="-3.175" y2="-4.445" width="0.1524" layer="51"/>
<wire x1="-2.794" y1="-3.175" x2="-1.905" y2="-2.54" width="0.1524" layer="21"/>
<wire x1="-1.905" y1="-2.54" x2="-0.635" y2="-3.175" width="0.1524" layer="21"/>
<wire x1="-0.635" y1="-3.175" x2="-0.635" y2="-4.445" width="0.1524" layer="21"/>
<wire x1="-0.635" y1="-4.445" x2="-1.27" y2="-4.445" width="0.1524" layer="21"/>
<wire x1="-1.27" y1="-4.445" x2="-1.27" y2="-5.715" width="0.1524" layer="51"/>
<wire x1="1.27" y1="-5.715" x2="1.27" y2="-4.445" width="0.1524" layer="51"/>
<wire x1="1.27" y1="-4.445" x2="0.635" y2="-4.445" width="0.1524" layer="21"/>
<wire x1="0.635" y1="-4.445" x2="0.635" y2="-3.175" width="0.1524" layer="21"/>
<wire x1="0.635" y1="-3.175" x2="1.905" y2="-2.54" width="0.1524" layer="21"/>
<wire x1="1.905" y1="-2.54" x2="2.794" y2="-3.175" width="0.1524" layer="21"/>
<wire x1="0.889" y1="1.397" x2="-0.127" y2="0.381" width="0.1524" layer="21"/>
<wire x1="-0.127" y1="0.381" x2="-0.508" y2="0.762" width="0.1524" layer="21"/>
<wire x1="-0.508" y1="0.762" x2="-0.508" y2="0" width="0.1524" layer="21"/>
<wire x1="-0.508" y1="0" x2="-1.397" y2="-0.889" width="0.1524" layer="21"/>
<wire x1="1.397" y1="0.889" x2="0.381" y2="-0.127" width="0.1524" layer="21"/>
<wire x1="0.381" y1="-0.127" x2="0.762" y2="-0.508" width="0.1524" layer="21"/>
<wire x1="0.762" y1="-0.508" x2="0" y2="-0.508" width="0.1524" layer="21"/>
<wire x1="0" y1="-0.508" x2="-0.889" y2="-1.397" width="0.1524" layer="21"/>
<wire x1="3.175" y1="-5.715" x2="2.794" y2="-5.715" width="0.1524" layer="51"/>
<wire x1="-3.175" y1="-5.715" x2="-2.794" y2="-5.715" width="0.1524" layer="51"/>
<wire x1="-1.27" y1="-5.715" x2="1.27" y2="-5.715" width="0.1524" layer="21"/>
<wire x1="2.794" y1="-3.175" x2="2.794" y2="-3.683" width="0.1524" layer="21"/>
<wire x1="2.794" y1="-3.683" x2="2.794" y2="-5.715" width="0.1524" layer="51"/>
<wire x1="-2.794" y1="-3.175" x2="-2.794" y2="-3.683" width="0.1524" layer="21"/>
<wire x1="-2.794" y1="-3.683" x2="-2.794" y2="-5.715" width="0.1524" layer="51"/>
<wire x1="2.794" y1="-5.715" x2="1.27" y2="-5.715" width="0.1524" layer="51"/>
<wire x1="-2.794" y1="-5.715" x2="-1.27" y2="-5.715" width="0.1524" layer="51"/>
<wire x1="3.5657" y1="-4.1362" x2="5.461" y2="0" width="0.1524" layer="21" curve="49.236245"/>
<wire x1="-5.461" y1="0" x2="-3.6049" y2="-4.1021" width="0.1524" layer="21" curve="48.691198"/>
<wire x1="3.175" y1="-4.445" x2="3.683" y2="-4.064" width="0.1524" layer="51"/>
<wire x1="-3.175" y1="-4.445" x2="-3.683" y2="-4.064" width="0.1524" layer="51"/>
<wire x1="-5.461" y1="0" x2="-1.448" y2="5.2655" width="0.1524" layer="21" curve="-74.623636"/>
<wire x1="1.4616" y1="5.2618" x2="5.461" y2="0" width="0.1524" layer="21" curve="-74.476215"/>
<wire x1="0" y1="5.461" x2="1.5185" y2="5.2456" width="0.1524" layer="51" curve="-16.144661"/>
<wire x1="-1.4824" y1="5.2559" x2="0" y2="5.461" width="0.1524" layer="51" curve="-15.750767"/>
<circle x="0" y="0" radius="1.8034" width="0.1524" layer="21"/>
<circle x="0" y="0" radius="2.794" width="0.0508" layer="21"/>
<pad name="A" x="-2.54" y="-5.08" drill="1.3208" shape="octagon"/>
<pad name="S" x="0" y="5.08" drill="1.3208" shape="octagon"/>
<pad name="E" x="2.54" y="-5.08" drill="1.3208" shape="octagon"/>
<text x="-1.27" y="-7.62" size="1.27" layer="25" ratio="10">&gt;NAME</text>
<text x="-3.175" y="-2.54" size="1.27" layer="27" ratio="10" rot="R90">&gt;VALUE</text>
</package>
<package name="LI15">
<description>&lt;b&gt;POTENTIOMETER&lt;/b&gt;&lt;p&gt;
Piher</description>
<wire x1="6.35" y1="-6.604" x2="6.35" y2="-7.62" width="0.1524" layer="51"/>
<wire x1="-6.35" y1="-7.62" x2="-6.35" y2="-6.731" width="0.1524" layer="51"/>
<wire x1="-5.969" y1="-4.445" x2="-5.08" y2="-3.81" width="0.1524" layer="21"/>
<wire x1="-5.08" y1="-3.81" x2="-3.175" y2="-5.08" width="0.1524" layer="21"/>
<wire x1="-3.175" y1="-5.08" x2="-3.175" y2="-6.35" width="0.1524" layer="21"/>
<wire x1="-3.175" y1="-6.35" x2="-3.556" y2="-6.35" width="0.1524" layer="21"/>
<wire x1="-3.556" y1="-6.35" x2="-3.556" y2="-7.62" width="0.1524" layer="21"/>
<wire x1="3.556" y1="-7.62" x2="3.556" y2="-6.35" width="0.1524" layer="21"/>
<wire x1="3.556" y1="-6.35" x2="3.175" y2="-6.35" width="0.1524" layer="21"/>
<wire x1="3.175" y1="-6.35" x2="3.175" y2="-5.08" width="0.1524" layer="21"/>
<wire x1="3.175" y1="-5.08" x2="5.08" y2="-3.81" width="0.1524" layer="21"/>
<wire x1="5.08" y1="-3.81" x2="5.969" y2="-4.445" width="0.1524" layer="21"/>
<wire x1="0.889" y1="1.397" x2="-0.127" y2="0.381" width="0.1524" layer="21"/>
<wire x1="-0.127" y1="0.381" x2="-0.508" y2="0.762" width="0.1524" layer="21"/>
<wire x1="-0.508" y1="0.762" x2="-0.508" y2="0" width="0.1524" layer="21"/>
<wire x1="-0.508" y1="0" x2="-1.397" y2="-0.889" width="0.1524" layer="21"/>
<wire x1="1.397" y1="0.889" x2="0.381" y2="-0.127" width="0.1524" layer="21"/>
<wire x1="0.381" y1="-0.127" x2="0.762" y2="-0.508" width="0.1524" layer="21"/>
<wire x1="0.762" y1="-0.508" x2="0" y2="-0.508" width="0.1524" layer="21"/>
<wire x1="0" y1="-0.508" x2="-0.889" y2="-1.397" width="0.1524" layer="21"/>
<wire x1="6.35" y1="-7.62" x2="5.969" y2="-7.62" width="0.1524" layer="51"/>
<wire x1="-6.35" y1="-7.62" x2="-5.969" y2="-7.62" width="0.1524" layer="51"/>
<wire x1="-3.556" y1="-7.62" x2="3.556" y2="-7.62" width="0.1524" layer="21"/>
<wire x1="5.969" y1="-4.445" x2="5.969" y2="-6.35" width="0.1524" layer="21"/>
<wire x1="5.969" y1="-6.35" x2="5.969" y2="-7.62" width="0.1524" layer="51"/>
<wire x1="-5.969" y1="-4.445" x2="-5.969" y2="-6.35" width="0.1524" layer="21"/>
<wire x1="-5.969" y1="-6.35" x2="-5.969" y2="-7.62" width="0.1524" layer="51"/>
<wire x1="5.969" y1="-7.62" x2="3.556" y2="-7.62" width="0.1524" layer="51"/>
<wire x1="-5.969" y1="-7.62" x2="-3.556" y2="-7.62" width="0.1524" layer="51"/>
<wire x1="6.35" y1="-6.604" x2="6.35" y2="-4.191" width="0.1524" layer="21"/>
<wire x1="-6.35" y1="-6.731" x2="-6.35" y2="-4.191" width="0.1524" layer="21"/>
<wire x1="-7.62" y1="0" x2="7.62" y2="0" width="0.1524" layer="21" curve="-180"/>
<wire x1="6.3402" y1="-4.2268" x2="7.62" y2="0" width="0.1524" layer="21" curve="33.690004"/>
<wire x1="-7.62" y1="0" x2="-6.3402" y2="-4.2268" width="0.1524" layer="21" curve="33.690004"/>
<circle x="0" y="0" radius="1.8034" width="0.1524" layer="21"/>
<circle x="0" y="0" radius="2.794" width="0.1524" layer="21"/>
<circle x="0" y="0" radius="3.81" width="0.1524" layer="51"/>
<pad name="A" x="-5.08" y="-7.62" drill="1.3208" shape="long"/>
<pad name="S" x="0" y="5.08" drill="1.3208" shape="long"/>
<pad name="E" x="5.08" y="-7.62" drill="1.3208" shape="long"/>
<text x="-2.54" y="-9.398" size="1.27" layer="25" ratio="10">&gt;NAME</text>
<text x="-4.445" y="-3.429" size="1.27" layer="27" ratio="10" rot="R90">&gt;VALUE</text>
</package>
<package name="RJ6">
<description>&lt;b&gt;POTENTIOMETER&lt;/b&gt;&lt;p&gt;
Copal</description>
<wire x1="1.8796" y1="0" x2="2.1336" y2="0" width="0.254" layer="51"/>
<wire x1="0" y1="1.8796" x2="0" y2="2.1336" width="0.254" layer="51"/>
<wire x1="-2.1336" y1="0" x2="-1.8796" y2="0" width="0.254" layer="51"/>
<wire x1="1.3208" y1="1.3208" x2="1.4986" y2="1.4986" width="0.254" layer="21"/>
<wire x1="-1.3208" y1="1.3208" x2="-1.4986" y2="1.4986" width="0.254" layer="21"/>
<wire x1="-1.4986" y1="-1.4986" x2="-1.3208" y2="-1.3208" width="0.254" layer="51"/>
<wire x1="1.4986" y1="-1.4986" x2="1.3208" y2="-1.3208" width="0.254" layer="51"/>
<wire x1="-0.635" y1="-0.635" x2="0.635" y2="0.635" width="0.8128" layer="51"/>
<circle x="0" y="0" radius="1.397" width="0.1524" layer="51"/>
<circle x="0" y="0" radius="3.556" width="0.1524" layer="21"/>
<circle x="0" y="0" radius="1.778" width="0.1524" layer="51"/>
<pad name="A" x="-1.778" y="-0.508" drill="0.8128" shape="octagon"/>
<pad name="S" x="0" y="1.27" drill="0.8128" shape="octagon"/>
<pad name="E" x="1.778" y="-0.508" drill="0.8128" shape="octagon"/>
<text x="0.762" y="-2.921" size="0.9906" layer="21" ratio="12">3</text>
<text x="-1.27" y="-2.921" size="0.9906" layer="21" ratio="12">1</text>
<text x="-2.54" y="3.81" size="1.27" layer="25" ratio="10">&gt;NAME</text>
<text x="-2.54" y="-5.08" size="1.27" layer="27" ratio="10">&gt;VALUE</text>
</package>
<package name="RJ6S">
<description>&lt;b&gt;POTENTIOMETER&lt;/b&gt;&lt;p&gt;
Copal</description>
<wire x1="-3.556" y1="-3.683" x2="-3.556" y2="2.921" width="0.1524" layer="21"/>
<wire x1="3.556" y1="2.921" x2="3.556" y2="-3.683" width="0.1524" layer="21"/>
<wire x1="1.524" y1="-2.54" x2="1.397" y2="-2.667" width="0.1524" layer="51"/>
<wire x1="1.524" y1="-2.54" x2="1.397" y2="-2.413" width="0.1524" layer="51"/>
<wire x1="1.27" y1="-2.794" x2="1.27" y2="-2.286" width="0.1524" layer="51"/>
<wire x1="1.27" y1="-2.794" x2="1.143" y2="-2.921" width="0.1524" layer="51"/>
<wire x1="1.27" y1="-2.286" x2="1.143" y2="-2.159" width="0.1524" layer="51"/>
<wire x1="1.397" y1="-2.667" x2="1.397" y2="-2.413" width="0.1524" layer="51"/>
<wire x1="1.397" y1="-2.667" x2="1.27" y2="-2.794" width="0.1524" layer="51"/>
<wire x1="1.397" y1="-2.413" x2="1.27" y2="-2.286" width="0.1524" layer="51"/>
<wire x1="1.524" y1="-2.54" x2="1.143" y2="-2.54" width="0.1524" layer="51"/>
<wire x1="1.143" y1="-2.54" x2="-2.54" y2="-2.54" width="0.1524" layer="51"/>
<wire x1="1.143" y1="-2.54" x2="1.143" y2="-2.159" width="0.1524" layer="51"/>
<wire x1="1.143" y1="-2.921" x2="1.143" y2="-2.54" width="0.1524" layer="51"/>
<wire x1="1.016" y1="-3.048" x2="1.143" y2="-2.921" width="0.1524" layer="51"/>
<wire x1="1.143" y1="-2.159" x2="1.016" y2="-2.032" width="0.1524" layer="51"/>
<wire x1="1.016" y1="-2.032" x2="1.016" y2="-3.048" width="0.1524" layer="51"/>
<wire x1="-3.556" y1="-3.683" x2="3.556" y2="-3.683" width="0.1524" layer="21"/>
<wire x1="3.556" y1="2.921" x2="-3.556" y2="2.921" width="0.1524" layer="21"/>
<pad name="A" x="2.54" y="0" drill="0.8128" shape="long" rot="R90"/>
<pad name="E" x="-2.54" y="0" drill="0.8128" shape="long" rot="R90"/>
<pad name="S" x="0" y="-2.54" drill="0.8128" shape="long" rot="R90"/>
<text x="-2.54" y="3.937" size="1.27" layer="25" ratio="10">&gt;NAME</text>
<text x="-3.4036" y="-5.334" size="1.27" layer="27" ratio="10">&gt;VALUE</text>
<text x="-3.048" y="1.143" size="1.27" layer="21" ratio="10">3</text>
<text x="2.159" y="1.27" size="1.27" layer="21" ratio="10">1</text>
<text x="1.905" y="-3.175" size="1.27" layer="51" ratio="10">3</text>
<rectangle x1="-1.524" y1="2.921" x2="-0.254" y2="3.556" layer="21"/>
<rectangle x1="0.254" y1="2.921" x2="1.524" y2="3.556" layer="21"/>
<rectangle x1="-0.254" y1="2.921" x2="0.254" y2="3.175" layer="21"/>
</package>
<package name="RJ9W">
<description>&lt;b&gt;POTENTIOMETER&lt;/b&gt;&lt;p&gt;
Copal</description>
<wire x1="-4.572" y1="-2.413" x2="4.572" y2="-2.413" width="0.1524" layer="21"/>
<wire x1="4.572" y1="2.286" x2="4.572" y2="-2.413" width="0.1524" layer="21"/>
<wire x1="4.572" y1="2.286" x2="-4.572" y2="2.286" width="0.1524" layer="21"/>
<wire x1="-4.572" y1="-2.413" x2="-4.572" y2="2.286" width="0.1524" layer="21"/>
<wire x1="3.81" y1="-0.635" x2="2.794" y2="-1.651" width="0.3048" layer="21"/>
<wire x1="-0.635" y1="-1.27" x2="-1.016" y2="-1.27" width="0.1524" layer="21"/>
<wire x1="-0.635" y1="-1.27" x2="-0.762" y2="-1.397" width="0.1524" layer="21"/>
<wire x1="-0.635" y1="-1.27" x2="-0.762" y2="-1.143" width="0.1524" layer="21"/>
<wire x1="-0.889" y1="-1.524" x2="-0.889" y2="-1.016" width="0.1524" layer="21"/>
<wire x1="-0.889" y1="-1.524" x2="-1.016" y2="-1.651" width="0.1524" layer="21"/>
<wire x1="-0.889" y1="-1.016" x2="-1.016" y2="-0.889" width="0.1524" layer="21"/>
<wire x1="-0.762" y1="-1.397" x2="-0.762" y2="-1.143" width="0.1524" layer="21"/>
<wire x1="-0.762" y1="-1.397" x2="-0.889" y2="-1.524" width="0.1524" layer="21"/>
<wire x1="-0.762" y1="-1.143" x2="-0.889" y2="-1.016" width="0.1524" layer="21"/>
<wire x1="-1.016" y1="-1.27" x2="-1.016" y2="-0.889" width="0.1524" layer="21"/>
<wire x1="-1.016" y1="-1.651" x2="-1.016" y2="-1.27" width="0.1524" layer="21"/>
<wire x1="-1.143" y1="-1.778" x2="-1.016" y2="-1.651" width="0.1524" layer="21"/>
<wire x1="-1.016" y1="-0.889" x2="-1.143" y2="-0.762" width="0.1524" layer="21"/>
<wire x1="-1.143" y1="-0.762" x2="-1.143" y2="-1.778" width="0.1524" layer="21"/>
<wire x1="-3.048" y1="-1.27" x2="-1.016" y2="-1.27" width="0.1524" layer="21"/>
<circle x="3.302" y="-1.143" radius="0.889" width="0.1524" layer="51"/>
<circle x="3.302" y="-1.143" radius="0.635" width="0.0508" layer="21"/>
<pad name="E" x="-2.54" y="0.635" drill="0.8128" shape="long" rot="R90"/>
<pad name="A" x="2.54" y="0.635" drill="0.8128" shape="long" rot="R90"/>
<pad name="S" x="0" y="0.635" drill="0.8128" shape="long" rot="R90"/>
<text x="-4.572" y="2.667" size="1.27" layer="25" ratio="10">&gt;NAME</text>
<text x="-4.572" y="-4.064" size="1.27" layer="27" ratio="10">&gt;VALUE</text>
<text x="3.429" y="0.127" size="1.27" layer="51" ratio="10">1</text>
<text x="-4.318" y="0" size="1.27" layer="51" ratio="10">3</text>
<text x="0" y="-1.905" size="1.27" layer="21" ratio="10">3</text>
</package>
<package name="RS3">
<description>&lt;b&gt;POTENTIOMETER&lt;/b&gt;&lt;p&gt;
Copal</description>
<wire x1="4.826" y1="-4.826" x2="4.826" y2="4.8006" width="0.1524" layer="21"/>
<wire x1="4.826" y1="4.8006" x2="-4.826" y2="4.8006" width="0.1524" layer="21"/>
<wire x1="-4.826" y1="4.8006" x2="-4.826" y2="-4.826" width="0.1524" layer="21"/>
<wire x1="-0.3302" y1="-1.5748" x2="0.3048" y2="-1.5748" width="0.254" layer="21"/>
<wire x1="0.3048" y1="-1.5748" x2="0.3048" y2="0.635" width="0.254" layer="21"/>
<wire x1="0.3048" y1="0.635" x2="0.381" y2="0.635" width="0.254" layer="21"/>
<wire x1="0.635" y1="0.635" x2="0" y2="1.905" width="0.254" layer="21"/>
<wire x1="0" y1="1.905" x2="-0.635" y2="0.635" width="0.254" layer="21"/>
<wire x1="-0.3302" y1="0.635" x2="-0.3302" y2="-1.5748" width="0.254" layer="21"/>
<wire x1="0" y1="-1.524" x2="-0.127" y2="-1.524" width="0.254" layer="21"/>
<wire x1="-0.127" y1="1.524" x2="-0.127" y2="-1.524" width="0.254" layer="21"/>
<wire x1="-0.127" y1="1.524" x2="0.127" y2="1.524" width="0.254" layer="21"/>
<wire x1="0.127" y1="1.524" x2="0.127" y2="-1.524" width="0.254" layer="21"/>
<wire x1="0.254" y1="0.635" x2="0.3048" y2="0.635" width="0.254" layer="21"/>
<wire x1="0.381" y1="1.016" x2="0.381" y2="0.635" width="0.254" layer="21"/>
<wire x1="0.381" y1="0.635" x2="0.635" y2="0.635" width="0.254" layer="21"/>
<wire x1="-0.635" y1="0.635" x2="-0.381" y2="0.635" width="0.254" layer="21"/>
<wire x1="-0.3302" y1="0.635" x2="-0.254" y2="0.635" width="0.254" layer="21"/>
<wire x1="-0.381" y1="1.016" x2="-0.381" y2="0.635" width="0.254" layer="21"/>
<wire x1="-0.381" y1="0.635" x2="-0.3302" y2="0.635" width="0.254" layer="21"/>
<wire x1="-4.826" y1="-4.826" x2="-3.81" y2="-4.826" width="0.1524" layer="21"/>
<wire x1="-3.81" y1="-3.937" x2="-3.81" y2="-4.826" width="0.1524" layer="21"/>
<wire x1="4.826" y1="-4.826" x2="3.81" y2="-4.826" width="0.1524" layer="21"/>
<wire x1="3.81" y1="-3.937" x2="3.81" y2="-4.826" width="0.1524" layer="21"/>
<wire x1="3.81" y1="-3.937" x2="-3.81" y2="-3.937" width="0.1524" layer="21"/>
<wire x1="-0.7581" y1="-2.0215" x2="0" y2="2.159" width="0.254" layer="21" curve="-159.443138"/>
<wire x1="0" y1="2.159" x2="0.7581" y2="-2.0215" width="0.254" layer="21" curve="-159.443138"/>
<wire x1="0" y1="3.556" x2="1.8543" y2="3.0343" width="0.1524" layer="21" curve="-31.429813"/>
<wire x1="-1.8295" y1="3.0492" x2="0" y2="3.556" width="0.1524" layer="21" curve="-30.963201"/>
<wire x1="0" y1="-3.556" x2="3.0493" y2="1.8295" width="0.1524" layer="21" curve="120.96244"/>
<wire x1="-3.0875" y1="1.7643" x2="0" y2="-3.5559" width="0.1524" layer="21" curve="119.743785"/>
<wire x1="-0.9047" y1="-1.9603" x2="0" y2="-2.159" width="0.254" layer="51" curve="24.773812"/>
<wire x1="0" y1="-2.159" x2="0.9655" y2="-1.9311" width="0.254" layer="51" curve="26.563946"/>
<wire x1="-3.556" y1="0" x2="-1.6937" y2="3.1268" width="0.1524" layer="51" curve="-61.557324"/>
<wire x1="1.5903" y1="3.1806" x2="3.556" y2="0" width="0.1524" layer="51" curve="-63.435137"/>
<pad name="A" x="-2.54" y="2.54" drill="0.8128" shape="long" rot="R90"/>
<pad name="S" x="0" y="-2.54" drill="0.8128" shape="long" rot="R90"/>
<pad name="E" x="2.54" y="2.54" drill="0.8128" shape="long" rot="R90"/>
<text x="-4.826" y="5.207" size="1.27" layer="25" ratio="10">&gt;NAME</text>
<text x="-3.2766" y="-5.6642" size="1.27" layer="27" ratio="10">&gt;VALUE</text>
<text x="-4.191" y="-3.556" size="1.27" layer="21" ratio="10">1</text>
<text x="3.302" y="-3.556" size="1.27" layer="21" ratio="10">3</text>
</package>
<package name="S63P">
<description>&lt;b&gt;POTENTIOMETER&lt;/b&gt;&lt;p&gt;
Spectrol</description>
<wire x1="4.699" y1="-4.6482" x2="4.699" y2="4.7498" width="0.1524" layer="21"/>
<wire x1="4.699" y1="4.7498" x2="-4.699" y2="4.7498" width="0.1524" layer="21"/>
<wire x1="-4.699" y1="4.7498" x2="-4.699" y2="-4.6482" width="0.1524" layer="21"/>
<wire x1="0.635" y1="-0.635" x2="-0.635" y2="0.635" width="0.6096" layer="21"/>
<wire x1="-4.699" y1="-4.6482" x2="-3.937" y2="-4.6482" width="0.1524" layer="21"/>
<wire x1="-3.937" y1="-4.064" x2="-3.937" y2="-4.6482" width="0.1524" layer="21"/>
<wire x1="4.699" y1="-4.6482" x2="3.937" y2="-4.6482" width="0.1524" layer="21"/>
<wire x1="3.937" y1="-4.064" x2="3.937" y2="-4.6482" width="0.1524" layer="21"/>
<wire x1="3.937" y1="-4.064" x2="-3.937" y2="-4.064" width="0.1524" layer="21"/>
<wire x1="2.54" y1="3.81" x2="2.413" y2="3.683" width="0.1524" layer="21"/>
<wire x1="2.54" y1="3.81" x2="2.413" y2="3.937" width="0.1524" layer="21"/>
<wire x1="2.286" y1="3.556" x2="2.286" y2="4.064" width="0.1524" layer="21"/>
<wire x1="2.286" y1="3.556" x2="2.159" y2="3.429" width="0.1524" layer="21"/>
<wire x1="2.286" y1="4.064" x2="2.159" y2="4.191" width="0.1524" layer="21"/>
<wire x1="2.413" y1="3.683" x2="2.413" y2="3.937" width="0.1524" layer="21"/>
<wire x1="2.413" y1="3.683" x2="2.286" y2="3.556" width="0.1524" layer="21"/>
<wire x1="2.413" y1="3.937" x2="2.286" y2="4.064" width="0.1524" layer="21"/>
<wire x1="2.54" y1="3.81" x2="2.159" y2="3.81" width="0.1524" layer="21"/>
<wire x1="2.159" y1="3.81" x2="-2.54" y2="3.81" width="0.1524" layer="21"/>
<wire x1="2.159" y1="3.81" x2="2.159" y2="4.191" width="0.1524" layer="21"/>
<wire x1="2.159" y1="3.429" x2="2.159" y2="3.81" width="0.1524" layer="21"/>
<wire x1="2.032" y1="3.302" x2="2.159" y2="3.429" width="0.1524" layer="21"/>
<wire x1="2.159" y1="4.191" x2="2.032" y2="4.318" width="0.1524" layer="21"/>
<wire x1="2.032" y1="4.318" x2="2.032" y2="3.302" width="0.1524" layer="21"/>
<circle x="0" y="0" radius="1.27" width="0.1524" layer="21"/>
<circle x="0" y="0" radius="1.905" width="0.1524" layer="51"/>
<pad name="E" x="-2.54" y="0" drill="0.8128" shape="long" rot="R90"/>
<pad name="A" x="2.54" y="0" drill="0.8128" shape="long" rot="R90"/>
<pad name="S" x="0" y="2.54" drill="0.8128" shape="long" rot="R90"/>
<text x="-4.572" y="5.207" size="1.27" layer="25" ratio="10">&gt;NAME</text>
<text x="-3.556" y="-5.715" size="1.27" layer="27" ratio="10">&gt;VALUE</text>
<text x="-1.905" y="-3.81" size="1.27" layer="21" ratio="10">63P</text>
<text x="3.175" y="-2.54" size="1.27" layer="21" ratio="10">1</text>
<text x="-3.81" y="-2.54" size="1.27" layer="21" ratio="10">3</text>
<text x="1.651" y="3.175" size="1.27" layer="21" ratio="10"> 3 </text>
</package>
<package name="S63S">
<description>&lt;b&gt;POTENTIOMETER&lt;/b&gt;&lt;p&gt;
Spectrol</description>
<wire x1="-4.826" y1="-2.54" x2="-4.826" y2="2.286" width="0.1524" layer="21"/>
<wire x1="4.826" y1="2.286" x2="4.826" y2="-2.54" width="0.1524" layer="21"/>
<wire x1="-4.826" y1="-2.54" x2="-2.032" y2="-2.54" width="0.1524" layer="21"/>
<wire x1="4.826" y1="2.286" x2="-4.826" y2="2.286" width="0.1524" layer="21"/>
<wire x1="-2.032" y1="-2.54" x2="-0.254" y2="-2.54" width="0.1524" layer="21"/>
<wire x1="2.032" y1="-2.54" x2="4.826" y2="-2.54" width="0.1524" layer="21"/>
<wire x1="-2.032" y1="-2.54" x2="-2.032" y2="-2.667" width="0.1524" layer="21"/>
<wire x1="-2.032" y1="-2.667" x2="-2.032" y2="-2.794" width="0.1524" layer="21"/>
<wire x1="2.032" y1="-2.794" x2="2.032" y2="-2.667" width="0.1524" layer="21"/>
<wire x1="2.032" y1="-2.667" x2="2.032" y2="-2.54" width="0.1524" layer="21"/>
<wire x1="2.159" y1="-1.27" x2="2.032" y2="-1.397" width="0.1524" layer="51"/>
<wire x1="2.159" y1="-1.27" x2="2.032" y2="-1.143" width="0.1524" layer="51"/>
<wire x1="1.905" y1="-1.524" x2="1.905" y2="-1.016" width="0.1524" layer="51"/>
<wire x1="1.905" y1="-1.524" x2="1.778" y2="-1.651" width="0.1524" layer="51"/>
<wire x1="1.905" y1="-1.016" x2="1.778" y2="-0.889" width="0.1524" layer="51"/>
<wire x1="2.032" y1="-1.397" x2="2.032" y2="-1.143" width="0.1524" layer="51"/>
<wire x1="2.032" y1="-1.397" x2="1.905" y2="-1.524" width="0.1524" layer="51"/>
<wire x1="2.032" y1="-1.143" x2="1.905" y2="-1.016" width="0.1524" layer="51"/>
<wire x1="2.159" y1="-1.27" x2="1.778" y2="-1.27" width="0.1524" layer="51"/>
<wire x1="1.778" y1="-1.27" x2="-2.54" y2="-1.27" width="0.1524" layer="51"/>
<wire x1="1.778" y1="-1.27" x2="1.778" y2="-0.889" width="0.1524" layer="51"/>
<wire x1="1.778" y1="-1.651" x2="1.778" y2="-1.27" width="0.1524" layer="51"/>
<wire x1="1.651" y1="-1.778" x2="1.778" y2="-1.651" width="0.1524" layer="51"/>
<wire x1="1.778" y1="-0.889" x2="1.651" y2="-0.762" width="0.1524" layer="51"/>
<wire x1="1.651" y1="-0.762" x2="1.651" y2="-1.778" width="0.1524" layer="51"/>
<wire x1="2.032" y1="-2.794" x2="0.254" y2="-2.794" width="0.1524" layer="21"/>
<wire x1="-0.254" y1="-2.794" x2="-2.032" y2="-2.794" width="0.1524" layer="21"/>
<wire x1="2.032" y1="-2.667" x2="0.254" y2="-2.667" width="0.1524" layer="21"/>
<wire x1="0.254" y1="-2.794" x2="0.254" y2="-2.667" width="0.1524" layer="21"/>
<wire x1="-0.254" y1="-2.667" x2="-0.254" y2="-2.794" width="0.1524" layer="21"/>
<wire x1="-0.254" y1="-2.667" x2="-2.032" y2="-2.667" width="0.1524" layer="21"/>
<wire x1="-0.254" y1="-2.667" x2="-0.254" y2="-2.54" width="0.1524" layer="21"/>
<wire x1="-0.254" y1="-2.54" x2="0.254" y2="-2.54" width="0.1524" layer="21"/>
<wire x1="0.254" y1="-2.667" x2="0.254" y2="-2.54" width="0.1524" layer="21"/>
<wire x1="0.254" y1="-2.54" x2="2.032" y2="-2.54" width="0.1524" layer="21"/>
<pad name="A" x="2.54" y="1.27" drill="0.8128" shape="long" rot="R90"/>
<pad name="E" x="-2.54" y="1.27" drill="0.8128" shape="long" rot="R90"/>
<pad name="S" x="0" y="1.27" drill="0.8128" shape="long" rot="R90"/>
<text x="-4.826" y="2.667" size="1.27" layer="25" ratio="10">&gt;NAME</text>
<text x="-4.8006" y="-4.445" size="1.27" layer="27" ratio="10">&gt;VALUE</text>
<text x="-4.572" y="0.635" size="1.27" layer="21" ratio="10">3</text>
<text x="3.556" y="0.635" size="1.27" layer="21" ratio="10">1</text>
<text x="2.54" y="-1.905" size="1.27" layer="51" ratio="10">3</text>
</package>
<package name="S63X">
<description>&lt;b&gt;POTENTIOMETER&lt;/b&gt;&lt;p&gt;
Spectrol</description>
<wire x1="-4.826" y1="-3.81" x2="-4.826" y2="1.016" width="0.1524" layer="21"/>
<wire x1="4.826" y1="1.016" x2="4.826" y2="-3.81" width="0.1524" layer="21"/>
<wire x1="-4.826" y1="-3.81" x2="-2.032" y2="-3.81" width="0.1524" layer="21"/>
<wire x1="4.826" y1="1.016" x2="-4.826" y2="1.016" width="0.1524" layer="21"/>
<wire x1="-2.032" y1="-3.81" x2="-2.032" y2="-3.937" width="0.1524" layer="21"/>
<wire x1="-2.032" y1="-3.81" x2="-0.254" y2="-3.81" width="0.1524" layer="21"/>
<wire x1="2.032" y1="-3.81" x2="4.826" y2="-3.81" width="0.1524" layer="21"/>
<wire x1="-2.032" y1="-3.937" x2="-0.254" y2="-3.937" width="0.1524" layer="21"/>
<wire x1="-2.032" y1="-3.937" x2="-2.032" y2="-4.064" width="0.1524" layer="21"/>
<wire x1="2.032" y1="-4.064" x2="2.032" y2="-3.937" width="0.1524" layer="21"/>
<wire x1="2.032" y1="-3.937" x2="2.032" y2="-3.81" width="0.1524" layer="21"/>
<wire x1="2.159" y1="-2.54" x2="2.032" y2="-2.667" width="0.1524" layer="51"/>
<wire x1="2.159" y1="-2.54" x2="2.032" y2="-2.413" width="0.1524" layer="51"/>
<wire x1="1.905" y1="-2.794" x2="1.905" y2="-2.286" width="0.1524" layer="51"/>
<wire x1="1.905" y1="-2.794" x2="1.778" y2="-2.921" width="0.1524" layer="51"/>
<wire x1="1.905" y1="-2.286" x2="1.778" y2="-2.159" width="0.1524" layer="51"/>
<wire x1="2.032" y1="-2.667" x2="2.032" y2="-2.413" width="0.1524" layer="51"/>
<wire x1="2.032" y1="-2.667" x2="1.905" y2="-2.794" width="0.1524" layer="51"/>
<wire x1="2.032" y1="-2.413" x2="1.905" y2="-2.286" width="0.1524" layer="51"/>
<wire x1="2.159" y1="-2.54" x2="1.778" y2="-2.54" width="0.1524" layer="51"/>
<wire x1="1.778" y1="-2.54" x2="-2.54" y2="-2.54" width="0.1524" layer="51"/>
<wire x1="1.778" y1="-2.54" x2="1.778" y2="-2.159" width="0.1524" layer="51"/>
<wire x1="1.778" y1="-2.921" x2="1.778" y2="-2.54" width="0.1524" layer="51"/>
<wire x1="1.651" y1="-3.048" x2="1.778" y2="-2.921" width="0.1524" layer="51"/>
<wire x1="1.778" y1="-2.159" x2="1.651" y2="-2.032" width="0.1524" layer="51"/>
<wire x1="1.651" y1="-2.032" x2="1.651" y2="-3.048" width="0.1524" layer="51"/>
<wire x1="2.032" y1="-4.064" x2="0.254" y2="-4.064" width="0.1524" layer="21"/>
<wire x1="-0.254" y1="-4.064" x2="-0.254" y2="-3.937" width="0.1524" layer="21"/>
<wire x1="-0.254" y1="-4.064" x2="-2.032" y2="-4.064" width="0.1524" layer="21"/>
<wire x1="-0.254" y1="-3.937" x2="-0.254" y2="-3.81" width="0.1524" layer="21"/>
<wire x1="-0.254" y1="-3.81" x2="0.254" y2="-3.81" width="0.1524" layer="21"/>
<wire x1="0.254" y1="-3.81" x2="2.032" y2="-3.81" width="0.1524" layer="21"/>
<wire x1="0.254" y1="-4.064" x2="0.254" y2="-3.937" width="0.1524" layer="21"/>
<wire x1="0.254" y1="-3.937" x2="0.254" y2="-3.81" width="0.1524" layer="21"/>
<wire x1="0.254" y1="-3.937" x2="2.032" y2="-3.937" width="0.1524" layer="21"/>
<pad name="A" x="2.54" y="0" drill="0.8128" shape="long"/>
<pad name="E" x="-2.54" y="0" drill="0.8128" shape="long"/>
<pad name="S" x="0" y="-2.54" drill="0.8128" shape="long"/>
<text x="-4.826" y="1.397" size="1.27" layer="25" ratio="10">&gt;NAME</text>
<text x="-4.8006" y="-5.715" size="1.27" layer="27" ratio="10">&gt;VALUE</text>
<text x="-4.572" y="-0.635" size="1.27" layer="21" ratio="10">3</text>
<text x="3.556" y="-0.635" size="1.27" layer="21" ratio="10">1</text>
<text x="2.54" y="-3.175" size="1.27" layer="51" ratio="10">3</text>
</package>
<package name="S64W">
<description>&lt;b&gt;POTENTIOMETER&lt;/b&gt;&lt;p&gt;
Spectrol</description>
<wire x1="-4.826" y1="-1.27" x2="4.826" y2="-1.27" width="0.1524" layer="21"/>
<wire x1="4.064" y1="0.508" x2="3.048" y2="-0.508" width="0.3048" layer="21"/>
<wire x1="-4.826" y1="3.81" x2="4.826" y2="3.81" width="0.1524" layer="21"/>
<wire x1="4.826" y1="3.81" x2="4.826" y2="-1.27" width="0.1524" layer="21"/>
<wire x1="-4.826" y1="-1.27" x2="-4.826" y2="3.81" width="0.1524" layer="21"/>
<wire x1="-2.032" y1="0" x2="-2.413" y2="0" width="0.1524" layer="51"/>
<wire x1="-2.032" y1="0" x2="-2.159" y2="-0.127" width="0.1524" layer="51"/>
<wire x1="-2.032" y1="0" x2="-2.159" y2="0.127" width="0.1524" layer="51"/>
<wire x1="-2.286" y1="-0.254" x2="-2.286" y2="0.254" width="0.1524" layer="51"/>
<wire x1="-2.286" y1="-0.254" x2="-2.413" y2="-0.381" width="0.1524" layer="51"/>
<wire x1="-2.286" y1="0.254" x2="-2.413" y2="0.381" width="0.1524" layer="51"/>
<wire x1="-2.159" y1="-0.127" x2="-2.159" y2="0.127" width="0.1524" layer="51"/>
<wire x1="-2.159" y1="-0.127" x2="-2.286" y2="-0.254" width="0.1524" layer="51"/>
<wire x1="-2.159" y1="0.127" x2="-2.286" y2="0.254" width="0.1524" layer="51"/>
<wire x1="-2.413" y1="0" x2="-2.413" y2="0.381" width="0.1524" layer="51"/>
<wire x1="-2.413" y1="-0.381" x2="-2.413" y2="0" width="0.1524" layer="51"/>
<wire x1="-2.54" y1="-0.508" x2="-2.413" y2="-0.381" width="0.1524" layer="51"/>
<wire x1="-2.413" y1="0.381" x2="-2.54" y2="0.508" width="0.1524" layer="51"/>
<wire x1="-2.54" y1="0.508" x2="-2.54" y2="-0.508" width="0.1524" layer="51"/>
<wire x1="-4.318" y1="0" x2="-2.413" y2="0" width="0.1524" layer="51"/>
<circle x="3.556" y="0" radius="0.889" width="0.1524" layer="51"/>
<circle x="3.556" y="0" radius="0.635" width="0.0508" layer="21"/>
<pad name="A" x="2.54" y="1.27" drill="0.8128" shape="long" rot="R90"/>
<pad name="E" x="-2.54" y="1.27" drill="0.8128" shape="long" rot="R90"/>
<pad name="S" x="0" y="1.27" drill="0.8128" shape="long" rot="R90"/>
<text x="-4.826" y="4.1402" size="1.27" layer="25" ratio="10">&gt;NAME</text>
<text x="-4.8006" y="-2.921" size="1.27" layer="27" ratio="10">&gt;VALUE</text>
<text x="-4.445" y="1.905" size="1.27" layer="21" ratio="10">3</text>
<text x="3.556" y="1.905" size="1.27" layer="21" ratio="10">1</text>
<text x="-1.905" y="-0.635" size="1.27" layer="51" ratio="10">3</text>
</package>
<package name="S64Y">
<description>&lt;b&gt;POTENTIOMETER&lt;/b&gt;&lt;p&gt;
Spectrol</description>
<wire x1="-4.826" y1="-2.54" x2="4.826" y2="-2.54" width="0.1524" layer="21"/>
<wire x1="4.826" y1="2.54" x2="4.826" y2="-2.54" width="0.1524" layer="21"/>
<wire x1="4.826" y1="2.54" x2="-4.826" y2="2.54" width="0.1524" layer="21"/>
<wire x1="4.064" y1="-0.762" x2="3.048" y2="-1.778" width="0.3048" layer="21"/>
<wire x1="-4.826" y1="-2.54" x2="-4.826" y2="2.54" width="0.1524" layer="21"/>
<wire x1="-2.159" y1="-0.381" x2="-2.54" y2="-0.381" width="0.1524" layer="51"/>
<wire x1="-2.159" y1="-0.381" x2="-2.286" y2="-0.508" width="0.1524" layer="51"/>
<wire x1="-2.159" y1="-0.381" x2="-2.286" y2="-0.254" width="0.1524" layer="51"/>
<wire x1="-2.413" y1="-0.635" x2="-2.413" y2="-0.127" width="0.1524" layer="51"/>
<wire x1="-2.413" y1="-0.635" x2="-2.54" y2="-0.762" width="0.1524" layer="51"/>
<wire x1="-2.413" y1="-0.127" x2="-2.54" y2="0" width="0.1524" layer="51"/>
<wire x1="-2.286" y1="-0.508" x2="-2.286" y2="-0.254" width="0.1524" layer="51"/>
<wire x1="-2.286" y1="-0.508" x2="-2.413" y2="-0.635" width="0.1524" layer="51"/>
<wire x1="-2.286" y1="-0.254" x2="-2.413" y2="-0.127" width="0.1524" layer="51"/>
<wire x1="-2.54" y1="-0.381" x2="-2.54" y2="0" width="0.1524" layer="51"/>
<wire x1="-2.54" y1="-0.762" x2="-2.54" y2="-0.381" width="0.1524" layer="51"/>
<wire x1="-2.667" y1="-0.889" x2="-2.54" y2="-0.762" width="0.1524" layer="51"/>
<wire x1="-2.54" y1="0" x2="-2.667" y2="0.127" width="0.1524" layer="51"/>
<wire x1="-2.667" y1="0.127" x2="-2.667" y2="-0.889" width="0.1524" layer="51"/>
<wire x1="-4.445" y1="-0.381" x2="-2.54" y2="-0.381" width="0.1524" layer="51"/>
<circle x="3.556" y="-1.27" radius="0.889" width="0.1524" layer="21"/>
<circle x="3.556" y="-1.27" radius="0.635" width="0.0508" layer="21"/>
<pad name="A" x="2.54" y="1.27" drill="0.8128" shape="long"/>
<pad name="E" x="-2.54" y="1.27" drill="0.8128" shape="long"/>
<pad name="S" x="0" y="-1.27" drill="0.8128" shape="long"/>
<text x="-4.826" y="2.8702" size="1.27" layer="25" ratio="10">&gt;NAME</text>
<text x="-4.8006" y="-4.191" size="1.27" layer="27" ratio="10">&gt;VALUE</text>
<text x="-4.445" y="0.635" size="1.27" layer="21" ratio="10">3</text>
<text x="3.556" y="0.635" size="1.27" layer="21" ratio="10">1</text>
<text x="-2.032" y="-1.016" size="1.27" layer="51" ratio="10">3</text>
</package>
<package name="S75H">
<description>&lt;b&gt;POTENTIOMETER&lt;/b&gt;</description>
<wire x1="-0.635" y1="-0.635" x2="0.635" y2="0.635" width="0.8128" layer="51"/>
<wire x1="1.778" y1="0" x2="1.905" y2="0" width="0.254" layer="21"/>
<wire x1="-1.905" y1="0" x2="-1.778" y2="0" width="0.254" layer="21"/>
<wire x1="0" y1="1.778" x2="0" y2="1.905" width="0.254" layer="21"/>
<wire x1="1.27" y1="1.27" x2="1.397" y2="1.397" width="0.254" layer="21"/>
<wire x1="-1.27" y1="1.27" x2="-1.397" y2="1.397" width="0.254" layer="21"/>
<wire x1="-1.27" y1="-1.27" x2="-1.397" y2="-1.397" width="0.254" layer="51"/>
<wire x1="1.27" y1="-1.27" x2="1.397" y2="-1.397" width="0.254" layer="51"/>
<circle x="0" y="0" radius="3.302" width="0.1524" layer="21"/>
<circle x="0" y="0" radius="1.397" width="0.1524" layer="51"/>
<pad name="A" x="-1.778" y="-1.397" drill="0.8128" shape="octagon"/>
<pad name="S" x="0" y="0.381" drill="0.8128" shape="octagon"/>
<pad name="E" x="1.778" y="-1.397" drill="0.8128" shape="octagon"/>
<text x="0.762" y="-2.667" size="0.9906" layer="51" ratio="12">3</text>
<text x="-1.524" y="-2.667" size="0.9906" layer="51" ratio="12">1</text>
<text x="-2.54" y="3.81" size="1.27" layer="25" ratio="10">&gt;NAME</text>
<text x="-3.302" y="-5.08" size="1.27" layer="27" ratio="10">&gt;VALUE</text>
</package>
<package name="S75P">
<description>&lt;b&gt;POTENTIOMETER&lt;/b&gt;</description>
<wire x1="-0.635" y1="-0.635" x2="0.635" y2="0.635" width="0.6096" layer="21"/>
<wire x1="1.778" y1="0" x2="1.905" y2="0" width="0.1524" layer="51"/>
<wire x1="-1.905" y1="0" x2="-1.778" y2="0" width="0.1524" layer="51"/>
<wire x1="0" y1="1.778" x2="0" y2="1.905" width="0.1524" layer="51"/>
<wire x1="1.27" y1="1.27" x2="1.397" y2="1.397" width="0.1524" layer="21"/>
<wire x1="-1.27" y1="1.27" x2="-1.397" y2="1.397" width="0.1524" layer="21"/>
<wire x1="-1.27" y1="-1.27" x2="-1.397" y2="-1.397" width="0.1524" layer="21"/>
<wire x1="1.27" y1="-1.27" x2="1.397" y2="-1.397" width="0.1524" layer="21"/>
<wire x1="-3.2379" y1="-0.6476" x2="0" y2="-3.302" width="0.1524" layer="21" curve="78.690111"/>
<wire x1="0" y1="-3.302" x2="3.2426" y2="-0.6236" width="0.1524" layer="21" curve="79.114357"/>
<wire x1="-3.2278" y1="0.6725" x2="-0.889" y2="3.175" width="0.1524" layer="21" curve="-62.588748"/>
<wire x1="0.889" y1="3.175" x2="3.2278" y2="0.6725" width="0.1524" layer="21" curve="-62.588748"/>
<circle x="0" y="0" radius="3.302" width="0.1524" layer="51"/>
<circle x="0" y="0" radius="1.397" width="0.1524" layer="21"/>
<pad name="A" x="-2.54" y="0" drill="0.8128" shape="octagon"/>
<pad name="S" x="0" y="2.54" drill="0.8128" shape="octagon"/>
<pad name="E" x="2.54" y="0" drill="0.8128" shape="octagon"/>
<text x="-2.54" y="3.81" size="1.27" layer="25" ratio="10">&gt;NAME</text>
<text x="-3.302" y="-5.08" size="1.27" layer="27" ratio="10">&gt;VALUE</text>
<text x="0.762" y="-2.667" size="0.9906" layer="21" ratio="12">3</text>
<text x="-1.524" y="-2.667" size="0.9906" layer="21" ratio="12">1</text>
</package>
<package name="ST10">
<description>&lt;b&gt;POTENTIOMETER&lt;/b&gt;&lt;p&gt;
Piher</description>
<wire x1="-1.905" y1="-1.27" x2="-1.27" y2="-1.905" width="0.1524" layer="51"/>
<wire x1="-1.27" y1="-1.905" x2="-1.143" y2="-1.905" width="0.1524" layer="51"/>
<wire x1="1.143" y1="-1.905" x2="1.27" y2="-1.905" width="0.1524" layer="51"/>
<wire x1="1.27" y1="-1.905" x2="1.905" y2="-1.27" width="0.1524" layer="51"/>
<wire x1="-0.762" y1="3.175" x2="-0.762" y2="2.54" width="0.1524" layer="21"/>
<wire x1="0.762" y1="2.54" x2="0.762" y2="3.175" width="0.1524" layer="21"/>
<wire x1="-4.445" y1="3.175" x2="-0.762" y2="3.175" width="0.1524" layer="21"/>
<wire x1="-0.762" y1="3.175" x2="0.762" y2="3.175" width="0.1524" layer="21"/>
<wire x1="0.762" y1="3.175" x2="4.445" y2="3.175" width="0.1524" layer="21"/>
<wire x1="5.08" y1="2.54" x2="4.445" y2="3.175" width="0.1524" layer="21"/>
<wire x1="5.08" y1="2.54" x2="5.08" y2="-0.635" width="0.1524" layer="21"/>
<wire x1="-4.445" y1="-1.27" x2="-5.08" y2="-0.635" width="0.1524" layer="21"/>
<wire x1="-4.445" y1="3.175" x2="-5.08" y2="2.54" width="0.1524" layer="21"/>
<wire x1="-5.08" y1="-0.635" x2="-5.08" y2="2.54" width="0.1524" layer="21"/>
<wire x1="5.08" y1="-0.635" x2="4.445" y2="-1.27" width="0.1524" layer="21"/>
<wire x1="5.08" y1="-0.635" x2="3.937" y2="-0.635" width="0.1524" layer="21"/>
<wire x1="3.937" y1="-0.635" x2="1.143" y2="-0.635" width="0.1524" layer="51"/>
<wire x1="1.143" y1="-0.635" x2="-1.143" y2="-0.635" width="0.1524" layer="21"/>
<wire x1="-5.08" y1="-0.635" x2="-3.937" y2="-0.635" width="0.1524" layer="21"/>
<wire x1="-3.937" y1="-0.635" x2="-1.143" y2="-0.635" width="0.1524" layer="51"/>
<wire x1="-4.445" y1="-1.27" x2="-3.937" y2="-1.27" width="0.1524" layer="21"/>
<wire x1="-3.937" y1="-1.27" x2="-1.905" y2="-1.27" width="0.1524" layer="51"/>
<wire x1="-1.143" y1="-1.27" x2="-1.905" y2="-1.27" width="0.1524" layer="51"/>
<wire x1="4.445" y1="-1.27" x2="3.937" y2="-1.27" width="0.1524" layer="21"/>
<wire x1="3.937" y1="-1.27" x2="1.905" y2="-1.27" width="0.1524" layer="51"/>
<wire x1="1.143" y1="-1.27" x2="1.905" y2="-1.27" width="0.1524" layer="51"/>
<wire x1="1.143" y1="-1.27" x2="-1.143" y2="-1.27" width="0.1524" layer="21"/>
<wire x1="1.143" y1="-1.905" x2="-1.143" y2="-1.905" width="0.1524" layer="21"/>
<wire x1="5.08" y1="2.54" x2="0.762" y2="2.54" width="0.1524" layer="21"/>
<wire x1="0.762" y1="2.54" x2="-0.762" y2="2.54" width="0.1524" layer="51"/>
<wire x1="-0.762" y1="2.54" x2="-5.08" y2="2.54" width="0.1524" layer="21"/>
<pad name="A" x="-2.54" y="-1.27" drill="1.3208" shape="octagon"/>
<pad name="E" x="2.54" y="-1.27" drill="1.3208" shape="octagon"/>
<pad name="S" x="0" y="1.27" drill="1.3208" shape="octagon"/>
<text x="-4.445" y="3.5306" size="1.27" layer="25" ratio="10">&gt;NAME</text>
<text x="-4.445" y="-4.0894" size="1.27" layer="27" ratio="10">&gt;VALUE</text>
</package>
<package name="ST15">
<description>&lt;b&gt;POTENTIOMETER&lt;/b&gt;&lt;p&gt;
Piher</description>
<wire x1="-3.683" y1="-2.54" x2="-3.048" y2="-3.175" width="0.1524" layer="21"/>
<wire x1="3.048" y1="-3.175" x2="3.683" y2="-2.54" width="0.1524" layer="21"/>
<wire x1="-6.985" y1="2.54" x2="-1.905" y2="2.54" width="0.1524" layer="21"/>
<wire x1="-1.905" y1="2.54" x2="-1.397" y2="2.54" width="0.1524" layer="21"/>
<wire x1="7.62" y1="1.905" x2="6.985" y2="2.54" width="0.1524" layer="21"/>
<wire x1="7.62" y1="1.905" x2="7.62" y2="-1.905" width="0.1524" layer="21"/>
<wire x1="-6.985" y1="-2.54" x2="-7.62" y2="-1.905" width="0.1524" layer="21"/>
<wire x1="-6.985" y1="2.54" x2="-7.62" y2="1.905" width="0.1524" layer="21"/>
<wire x1="-7.62" y1="-1.905" x2="-7.62" y2="1.905" width="0.1524" layer="21"/>
<wire x1="7.62" y1="-1.905" x2="6.985" y2="-2.54" width="0.1524" layer="21"/>
<wire x1="7.62" y1="-1.905" x2="6.477" y2="-1.905" width="0.1524" layer="21"/>
<wire x1="6.477" y1="-1.905" x2="3.683" y2="-1.905" width="0.1524" layer="51"/>
<wire x1="3.683" y1="-1.905" x2="-3.683" y2="-1.905" width="0.1524" layer="21"/>
<wire x1="-7.62" y1="-1.905" x2="-6.477" y2="-1.905" width="0.1524" layer="21"/>
<wire x1="-6.477" y1="-1.905" x2="-3.683" y2="-1.905" width="0.1524" layer="51"/>
<wire x1="-6.985" y1="-2.54" x2="-6.477" y2="-2.54" width="0.1524" layer="21"/>
<wire x1="-6.477" y1="-2.54" x2="-3.683" y2="-2.54" width="0.1524" layer="51"/>
<wire x1="6.985" y1="-2.54" x2="6.477" y2="-2.54" width="0.1524" layer="21"/>
<wire x1="6.477" y1="-2.54" x2="3.683" y2="-2.54" width="0.1524" layer="51"/>
<wire x1="3.683" y1="-2.54" x2="-3.683" y2="-2.54" width="0.1524" layer="21"/>
<wire x1="3.048" y1="-3.175" x2="-3.048" y2="-3.175" width="0.1524" layer="21"/>
<wire x1="1.397" y1="2.54" x2="1.905" y2="2.54" width="0.1524" layer="21"/>
<wire x1="1.905" y1="2.54" x2="6.985" y2="2.54" width="0.1524" layer="21"/>
<wire x1="-1.905" y1="2.54" x2="1.905" y2="2.54" width="0.1524" layer="51"/>
<wire x1="7.62" y1="1.905" x2="1.905" y2="1.905" width="0.1524" layer="21"/>
<wire x1="1.905" y1="1.905" x2="1.397" y2="1.905" width="0.1524" layer="21"/>
<wire x1="1.905" y1="1.905" x2="-1.905" y2="1.905" width="0.1524" layer="51"/>
<wire x1="-1.397" y1="1.905" x2="-1.905" y2="1.905" width="0.1524" layer="21"/>
<wire x1="-1.905" y1="1.905" x2="-7.62" y2="1.905" width="0.1524" layer="21"/>
<wire x1="1.905" y1="2.54" x2="1.905" y2="1.905" width="0.1524" layer="21"/>
<wire x1="-1.905" y1="2.54" x2="-1.905" y2="1.905" width="0.1524" layer="21"/>
<pad name="A" x="-5.08" y="-2.54" drill="1.3208" shape="long"/>
<pad name="E" x="5.08" y="-2.54" drill="1.3208" shape="long"/>
<pad name="S" x="0" y="2.54" drill="1.3208" shape="long"/>
<text x="1.905" y="3.0226" size="1.27" layer="25" ratio="10">&gt;NAME</text>
<text x="-5.08" y="-0.6604" size="1.27" layer="27" ratio="10">&gt;VALUE</text>
</package>
<package name="SP19LKN">
<description>&lt;b&gt;POTENTIOMETER&lt;/b&gt;</description>
<wire x1="-9.525" y1="-2.413" x2="10.16" y2="-2.413" width="0.1524" layer="21"/>
<wire x1="10.16" y1="-2.413" x2="10.16" y2="2.667" width="0.1524" layer="21"/>
<wire x1="10.16" y1="2.667" x2="-9.525" y2="2.667" width="0.1524" layer="21"/>
<wire x1="-9.525" y1="2.667" x2="-9.525" y2="-2.413" width="0.1524" layer="21"/>
<wire x1="6.223" y1="1.27" x2="5.842" y2="1.27" width="0.1524" layer="21"/>
<wire x1="6.223" y1="1.27" x2="6.096" y2="1.143" width="0.1524" layer="21"/>
<wire x1="6.223" y1="1.27" x2="6.096" y2="1.397" width="0.1524" layer="21"/>
<wire x1="5.969" y1="1.016" x2="5.969" y2="1.524" width="0.1524" layer="21"/>
<wire x1="5.969" y1="1.016" x2="5.842" y2="0.889" width="0.1524" layer="21"/>
<wire x1="5.969" y1="1.524" x2="5.842" y2="1.651" width="0.1524" layer="21"/>
<wire x1="6.096" y1="1.143" x2="6.096" y2="1.397" width="0.1524" layer="21"/>
<wire x1="6.096" y1="1.143" x2="5.969" y2="1.016" width="0.1524" layer="21"/>
<wire x1="6.096" y1="1.397" x2="5.969" y2="1.524" width="0.1524" layer="21"/>
<wire x1="5.842" y1="1.27" x2="5.842" y2="1.651" width="0.1524" layer="21"/>
<wire x1="5.842" y1="0.889" x2="5.842" y2="1.27" width="0.1524" layer="21"/>
<wire x1="5.715" y1="0.762" x2="5.842" y2="0.889" width="0.1524" layer="21"/>
<wire x1="5.842" y1="1.651" x2="5.715" y2="1.778" width="0.1524" layer="21"/>
<wire x1="5.715" y1="1.778" x2="5.715" y2="0.762" width="0.1524" layer="21"/>
<wire x1="3.81" y1="1.27" x2="5.842" y2="1.27" width="0.1524" layer="21"/>
<wire x1="-9.525" y1="2.667" x2="-9.525" y2="3.683" width="0.1524" layer="21"/>
<wire x1="-9.525" y1="3.683" x2="-14.605" y2="3.683" width="0.1524" layer="21"/>
<wire x1="-14.605" y1="3.683" x2="-14.605" y2="3.302" width="0.1524" layer="21"/>
<wire x1="-14.605" y1="3.302" x2="-14.605" y2="0.762" width="0.1524" layer="21"/>
<wire x1="-14.605" y1="0.762" x2="-14.605" y2="-0.508" width="0.1524" layer="21"/>
<wire x1="-14.605" y1="-0.508" x2="-14.605" y2="-3.048" width="0.1524" layer="21"/>
<wire x1="-14.605" y1="-3.048" x2="-14.605" y2="-3.429" width="0.1524" layer="21"/>
<wire x1="-14.605" y1="-3.429" x2="-9.525" y2="-3.429" width="0.1524" layer="21"/>
<wire x1="-9.525" y1="-3.429" x2="-9.525" y2="-2.413" width="0.1524" layer="21"/>
<wire x1="-14.605" y1="3.302" x2="-14.732" y2="3.302" width="0.1524" layer="21"/>
<wire x1="-14.732" y1="3.302" x2="-14.732" y2="0.762" width="0.1524" layer="21"/>
<wire x1="-14.732" y1="0.762" x2="-14.605" y2="0.762" width="0.1524" layer="21"/>
<wire x1="-14.605" y1="-0.508" x2="-14.732" y2="-0.508" width="0.1524" layer="21"/>
<wire x1="-14.732" y1="-0.508" x2="-14.732" y2="-3.048" width="0.1524" layer="21"/>
<wire x1="-14.732" y1="-3.048" x2="-14.605" y2="-3.048" width="0.1524" layer="21"/>
<pad name="A" x="6.35" y="-1.27" drill="1.016" shape="long"/>
<pad name="E" x="-6.35" y="-1.27" drill="1.016" shape="long"/>
<pad name="S" x="-1.27" y="1.27" drill="1.016" shape="long"/>
<text x="-15.113" y="-3.429" size="1.27" layer="25" ratio="10" rot="R90">&gt;NAME</text>
<text x="-3.81" y="-1.778" size="1.27" layer="27" ratio="10">&gt;VALUE</text>
<text x="7.62" y="-1.905" size="1.27" layer="21" ratio="10">1</text>
<text x="-8.89" y="-1.905" size="1.27" layer="21" ratio="10">3</text>
<text x="-3.937" y="0.635" size="1.27" layer="21" ratio="10">2</text>
<text x="1.397" y="0.635" size="1.27" layer="21" ratio="10"> 1 </text>
<text x="5.588" y="0.635" size="1.27" layer="21" ratio="10"> 3 </text>
</package>
<package name="PT-10">
<description>&lt;b&gt;POTENTIOMETER&lt;/b&gt;</description>
<wire x1="-3.175" y1="-4.064" x2="3.175" y2="-4.064" width="0.1524" layer="21" curve="-288.924644"/>
<wire x1="3.175" y1="-4.064" x2="3.175" y2="-5.715" width="0.1524" layer="51"/>
<wire x1="-3.175" y1="-5.715" x2="-3.175" y2="-4.064" width="0.1524" layer="51"/>
<wire x1="-2.794" y1="-5.715" x2="-2.794" y2="-3.175" width="0.1524" layer="51"/>
<wire x1="-2.794" y1="-3.175" x2="-1.905" y2="-2.54" width="0.1524" layer="21"/>
<wire x1="-1.905" y1="-2.54" x2="-0.635" y2="-3.175" width="0.1524" layer="21"/>
<wire x1="-0.635" y1="-3.175" x2="-0.635" y2="-4.445" width="0.1524" layer="21"/>
<wire x1="-0.635" y1="-4.445" x2="-1.27" y2="-4.445" width="0.1524" layer="21"/>
<wire x1="-1.27" y1="-4.445" x2="-1.27" y2="-5.715" width="0.1524" layer="21"/>
<wire x1="1.27" y1="-5.715" x2="1.27" y2="-4.445" width="0.1524" layer="21"/>
<wire x1="1.27" y1="-4.445" x2="0.635" y2="-4.445" width="0.1524" layer="21"/>
<wire x1="0.635" y1="-4.445" x2="0.635" y2="-3.175" width="0.1524" layer="21"/>
<wire x1="0.635" y1="-3.175" x2="1.905" y2="-2.54" width="0.1524" layer="21"/>
<wire x1="1.905" y1="-2.54" x2="2.794" y2="-3.175" width="0.1524" layer="21"/>
<wire x1="2.794" y1="-3.175" x2="2.794" y2="-5.715" width="0.1524" layer="51"/>
<wire x1="-3.175" y1="-5.715" x2="3.175" y2="-5.715" width="0.1524" layer="51"/>
<wire x1="0.889" y1="1.397" x2="-0.127" y2="0.381" width="0.1524" layer="21"/>
<wire x1="-0.127" y1="0.381" x2="-0.508" y2="0.762" width="0.1524" layer="21"/>
<wire x1="-0.508" y1="0.762" x2="-0.508" y2="0" width="0.1524" layer="21"/>
<wire x1="-0.508" y1="0" x2="-1.397" y2="-0.889" width="0.1524" layer="21"/>
<wire x1="1.397" y1="0.889" x2="0.381" y2="-0.127" width="0.1524" layer="21"/>
<wire x1="0.381" y1="-0.127" x2="0.762" y2="-0.508" width="0.1524" layer="21"/>
<wire x1="0.762" y1="-0.508" x2="0" y2="-0.508" width="0.1524" layer="21"/>
<wire x1="0" y1="-0.508" x2="-0.889" y2="-1.397" width="0.1524" layer="21"/>
<circle x="0" y="0" radius="1.8034" width="0.1524" layer="21"/>
<circle x="0" y="0" radius="2.794" width="0.0508" layer="21"/>
<pad name="A" x="-2.54" y="-5.08" drill="1.016" shape="octagon"/>
<pad name="E" x="2.54" y="-5.08" drill="1.016" shape="octagon"/>
<pad name="S" x="0" y="5.08" drill="1.016" shape="octagon"/>
<text x="-3.175" y="6.35" size="1.27" layer="25" ratio="10">&gt;NAME</text>
<text x="-3.048" y="-7.62" size="1.27" layer="27" ratio="10">&gt;VALUE</text>
</package>
<package name="PT-10S">
<description>&lt;b&gt;POTENTIOMETER&lt;/b&gt;</description>
<wire x1="-1.905" y1="-1.27" x2="-1.27" y2="-1.905" width="0.1524" layer="51"/>
<wire x1="-1.27" y1="-1.905" x2="1.27" y2="-1.905" width="0.1524" layer="21"/>
<wire x1="1.27" y1="-1.905" x2="1.905" y2="-1.27" width="0.1524" layer="51"/>
<wire x1="-4.445" y1="-1.27" x2="4.445" y2="-1.27" width="0.1524" layer="51"/>
<wire x1="-0.635" y1="3.175" x2="-0.635" y2="2.54" width="0.1524" layer="21"/>
<wire x1="0.635" y1="2.54" x2="0.635" y2="3.175" width="0.1524" layer="21"/>
<wire x1="-4.445" y1="3.175" x2="4.445" y2="3.175" width="0.1524" layer="21"/>
<wire x1="5.08" y1="2.54" x2="4.445" y2="3.175" width="0.1524" layer="21"/>
<wire x1="5.08" y1="2.54" x2="5.08" y2="-0.635" width="0.1524" layer="21"/>
<wire x1="-4.445" y1="-1.27" x2="-5.08" y2="-0.635" width="0.1524" layer="21"/>
<wire x1="-4.445" y1="3.175" x2="-5.08" y2="2.54" width="0.1524" layer="21"/>
<wire x1="-5.08" y1="2.54" x2="5.08" y2="2.54" width="0.1524" layer="21"/>
<wire x1="-5.08" y1="-0.635" x2="5.08" y2="-0.635" width="0.1524" layer="51"/>
<wire x1="-5.08" y1="-0.635" x2="-5.08" y2="2.54" width="0.1524" layer="21"/>
<wire x1="5.08" y1="-0.635" x2="4.445" y2="-1.27" width="0.1524" layer="21"/>
<pad name="A" x="-2.54" y="-1.27" drill="1.016" shape="long"/>
<pad name="E" x="2.54" y="-1.27" drill="1.016" shape="long"/>
<pad name="S" x="0" y="1.27" drill="1.016" shape="long"/>
<text x="-2.54" y="3.7846" size="1.27" layer="25" ratio="10">&gt;NAME</text>
<text x="-2.54" y="-4.2164" size="1.27" layer="27" ratio="10">&gt;VALUE</text>
</package>
<package name="PT-SPIN">
<description>&lt;b&gt;POTENTIOMETER&lt;/b&gt;</description>
<wire x1="-8.89" y1="-2.54" x2="8.89" y2="-2.54" width="0.1524" layer="21"/>
<wire x1="8.89" y1="-2.54" x2="8.89" y2="2.54" width="0.1524" layer="21"/>
<wire x1="8.89" y1="2.54" x2="-8.89" y2="2.54" width="0.1524" layer="21"/>
<wire x1="-8.89" y1="2.54" x2="-8.89" y2="-2.54" width="0.1524" layer="21"/>
<pad name="S" x="-1.27" y="1.27" drill="0.8128" shape="long"/>
<pad name="E" x="6.35" y="-1.27" drill="0.8128" shape="long"/>
<pad name="A" x="-6.35" y="-1.27" drill="0.8128" shape="long"/>
<text x="-3.175" y="3.175" size="1.778" layer="25" ratio="10">&gt;NAME</text>
<text x="-5.08" y="-1.778" size="1.778" layer="27" ratio="10">&gt;VALUE</text>
<rectangle x1="-9.525" y1="-1.27" x2="-8.89" y2="1.27" layer="21"/>
<rectangle x1="-10.16" y1="0.381" x2="-9.525" y2="1.27" layer="21"/>
<rectangle x1="-10.16" y1="-1.27" x2="-9.525" y2="-0.381" layer="21"/>
</package>
<package name="CIP20C-4MM">
<description>&lt;b&gt;Carbon Rotary Potentiometers - 20 mm size&lt;/b&gt;&lt;p&gt;
Source: Radiohm .. RAD.pdf</description>
<wire x1="-10.1" y1="-1.125" x2="-10.1" y2="6.675" width="0.2032" layer="21"/>
<wire x1="-10.1" y1="6.675" x2="10.1" y2="6.675" width="0.2032" layer="21"/>
<wire x1="10.1" y1="6.675" x2="10.1" y2="-1.125" width="0.2032" layer="21"/>
<wire x1="10.1" y1="-1.125" x2="10.1" y2="-3.8" width="0.2032" layer="21"/>
<wire x1="10.1" y1="-3.8" x2="-10.1" y2="-3.8" width="0.2032" layer="21"/>
<wire x1="-10.1" y1="-3.8" x2="-10.1" y2="-1.125" width="0.2032" layer="21"/>
<wire x1="2.9" y1="-3.9" x2="2.9" y2="-11.8" width="0.2032" layer="21"/>
<wire x1="2.9" y1="-11.8" x2="-2.9" y2="-11.8" width="0.2032" layer="21"/>
<wire x1="-2.9" y1="-11.8" x2="-2.9" y2="-3.875" width="0.2032" layer="21"/>
<wire x1="1.9" y1="-11.9" x2="1.9" y2="-52.8" width="0.2032" layer="21"/>
<wire x1="1.9" y1="-52.8" x2="0.9" y2="-53.8" width="0.2032" layer="21"/>
<wire x1="0.9" y1="-53.8" x2="-0.9" y2="-53.8" width="0.2032" layer="21"/>
<wire x1="-0.9" y1="-53.8" x2="-1.9" y2="-52.8" width="0.2032" layer="21"/>
<wire x1="-1.9" y1="-52.8" x2="-1.9" y2="-11.875" width="0.2032" layer="21"/>
<wire x1="10.1" y1="-1.125" x2="-10.1" y2="-1.125" width="0.2032" layer="21"/>
<pad name="A" x="-5" y="0" drill="1.3" diameter="1.9304"/>
<pad name="S" x="0" y="0" drill="1.3" diameter="1.9304"/>
<pad name="E" x="5" y="0" drill="1.3" diameter="1.9304"/>
<text x="-10.16" y="6.985" size="1.27" layer="25">&gt;NAME</text>
<text x="-8.255" y="3.175" size="1.27" layer="27">&gt;VALUE</text>
</package>
<package name="CIP20C-6MM">
<description>&lt;b&gt;Carbon Rotary Potentiometers - 20 mm size&lt;/b&gt;&lt;p&gt;
Source: Radiohm .. RAD.pdf</description>
<wire x1="-10.1" y1="-1.125" x2="-10.1" y2="6.675" width="0.2032" layer="21"/>
<wire x1="-10.1" y1="6.675" x2="10.1" y2="6.675" width="0.2032" layer="21"/>
<wire x1="10.1" y1="6.675" x2="10.1" y2="-1.125" width="0.2032" layer="21"/>
<wire x1="10.1" y1="-1.125" x2="10.1" y2="-3.8" width="0.2032" layer="21"/>
<wire x1="10.1" y1="-3.8" x2="-10.1" y2="-3.8" width="0.2032" layer="21"/>
<wire x1="-10.1" y1="-3.8" x2="-10.1" y2="-1.125" width="0.2032" layer="21"/>
<wire x1="3.9" y1="-3.9" x2="3.9" y2="-11.8" width="0.2032" layer="21"/>
<wire x1="3.9" y1="-11.8" x2="-3.9" y2="-11.8" width="0.2032" layer="21"/>
<wire x1="-3.9" y1="-11.8" x2="-3.9" y2="-3.875" width="0.2032" layer="21"/>
<wire x1="2.9" y1="-11.85" x2="2.9" y2="-52.8" width="0.2032" layer="21"/>
<wire x1="2.9" y1="-52.8" x2="1.9" y2="-53.8" width="0.2032" layer="21"/>
<wire x1="1.9" y1="-53.8" x2="-1.9" y2="-53.8" width="0.2032" layer="21"/>
<wire x1="-1.9" y1="-53.8" x2="-2.9" y2="-52.8" width="0.2032" layer="21"/>
<wire x1="-2.9" y1="-52.8" x2="-2.9" y2="-11.875" width="0.2032" layer="21"/>
<wire x1="10.1" y1="-1.125" x2="-10.1" y2="-1.125" width="0.2032" layer="21"/>
<pad name="A" x="-5" y="0" drill="1.3" diameter="1.9304"/>
<pad name="S" x="0" y="0" drill="1.3" diameter="1.9304"/>
<pad name="E" x="5" y="0" drill="1.3" diameter="1.9304"/>
<text x="-10.16" y="6.985" size="1.27" layer="25">&gt;NAME</text>
<text x="-8.255" y="3.175" size="1.27" layer="27">&gt;VALUE</text>
</package>
<package name="SM-42/43A">
<description>&lt;b&gt;COPAL ELECTRONICS SM-42/43 SURFACE MOUNT TRIMMERS&lt;/b&gt; Side adjustmet&lt;p&gt;
Source: smt-pots.pdf</description>
<wire x1="2.175" y1="-2.3" x2="2.175" y2="2.3" width="0.2032" layer="51"/>
<wire x1="2.175" y1="2.3" x2="-2.2" y2="2.3" width="0.2032" layer="21"/>
<wire x1="-2.2" y1="2.3" x2="-2.2" y2="-2.3" width="0.2032" layer="51"/>
<wire x1="-2.2" y1="-2.3" x2="2.175" y2="-2.3" width="0.2032" layer="21"/>
<wire x1="-2.2" y1="2.3" x2="-2.2" y2="1.2" width="0.2032" layer="21"/>
<wire x1="-2.2" y1="-1.2" x2="-2.2" y2="-2.3" width="0.2032" layer="21"/>
<smd name="3" x="2" y="-1.15" dx="1.3" dy="2" layer="1" rot="R90"/>
<smd name="2" x="-2" y="0" dx="2" dy="2" layer="1" rot="R90"/>
<smd name="1" x="2" y="1.15" dx="1.3" dy="2" layer="1" rot="R90"/>
<text x="-2.65" y="-3.975" size="1.27" layer="25">&gt;NAME</text>
<text x="-2.75" y="2.7" size="1.27" layer="27">&gt;VALUE</text>
<rectangle x1="1.95" y1="-1.425" x2="2.75" y2="-1.125" layer="51" rot="R90"/>
<rectangle x1="1.95" y1="1.125" x2="2.75" y2="1.425" layer="51" rot="R90"/>
<rectangle x1="-3" y1="-0.15" x2="-1.7" y2="0.15" layer="51" rot="R90"/>
<rectangle x1="-2.5875" y1="-1.6375" x2="-1.6875" y2="-1.3125" layer="21" rot="R90"/>
</package>
<package name="SM-42/43B">
<description>&lt;b&gt;COPAL ELECTRONICS SM-42/43 SURFACE MOUNT TRIMMERS&lt;/b&gt; Side adjustmet&lt;p&gt;
Source: smt-pots.pdf</description>
<wire x1="2.175" y1="-2.3" x2="2.175" y2="2.3" width="0.2032" layer="51"/>
<wire x1="2.175" y1="2.3" x2="-2.2" y2="2.3" width="0.2032" layer="21"/>
<wire x1="-2.2" y1="2.3" x2="-2.2" y2="-2.3" width="0.2032" layer="51"/>
<wire x1="-2.2" y1="-2.3" x2="2.175" y2="-2.3" width="0.2032" layer="21"/>
<wire x1="-2.2" y1="2.3" x2="-2.2" y2="1.2" width="0.2032" layer="21"/>
<wire x1="-2.2" y1="-1.2" x2="-2.2" y2="-2.3" width="0.2032" layer="21"/>
<smd name="3" x="2.6" y="-1.15" dx="1.3" dy="1.3" layer="1" rot="R90"/>
<smd name="2" x="-2.6" y="0" dx="2" dy="1.3" layer="1" rot="R90"/>
<smd name="1" x="2.6" y="1.15" dx="1.3" dy="1.3" layer="1" rot="R90"/>
<text x="-2.575" y="-3.85" size="1.27" layer="25">&gt;NAME</text>
<text x="-2.575" y="2.65" size="1.27" layer="27">&gt;VALUE</text>
<rectangle x1="2.2" y1="-1.675" x2="3" y2="-0.875" layer="51" rot="R90"/>
<rectangle x1="2.2" y1="0.875" x2="3" y2="1.675" layer="51" rot="R90"/>
<rectangle x1="-3.2375" y1="-0.3875" x2="-1.9375" y2="0.3875" layer="51" rot="R90"/>
<rectangle x1="-2.5875" y1="-1.6375" x2="-1.6875" y2="-1.3125" layer="21" rot="R90"/>
</package>
<package name="SM-42/43W">
<description>&lt;b&gt;COPAL ELECTRONICS SM-42/43 SURFACE MOUNT TRIMMERS&lt;/b&gt; Top adjustmet&lt;p&gt;
Source: smt-pots.pdf</description>
<wire x1="-2.3" y1="-1.625" x2="2.3" y2="-1.625" width="0.2032" layer="51"/>
<wire x1="2.3" y1="-1.625" x2="2.3" y2="1.65" width="0.2032" layer="21"/>
<wire x1="2.3" y1="1.65" x2="-2.3" y2="1.65" width="0.2032" layer="51"/>
<wire x1="-2.3" y1="1.65" x2="-2.3" y2="-1.625" width="0.2032" layer="21"/>
<wire x1="2.3" y1="1.65" x2="1.2" y2="1.65" width="0.2032" layer="21"/>
<wire x1="-1.2" y1="1.65" x2="-2.3" y2="1.65" width="0.2032" layer="21"/>
<wire x1="1.525" y1="1.175" x2="0.875" y2="0.525" width="0.2032" layer="51"/>
<circle x="1.2" y="0.85" radius="0.5505" width="0.2032" layer="51"/>
<smd name="1" x="-1.27" y="-1.45" dx="1.3" dy="1.6" layer="1"/>
<smd name="2" x="0" y="1.45" dx="2" dy="1.6" layer="1"/>
<smd name="3" x="1.27" y="-1.45" dx="1.3" dy="1.6" layer="1"/>
<text x="-2.4" y="-3.625" size="1.27" layer="25">&gt;NAME</text>
<text x="-2.4" y="2.475" size="1.27" layer="27">&gt;VALUE</text>
<rectangle x1="-1.675" y1="-1.95" x2="-0.875" y2="-1.65" layer="51"/>
<rectangle x1="0.875" y1="-1.95" x2="1.675" y2="-1.65" layer="51"/>
<rectangle x1="-0.65" y1="1.65" x2="0.65" y2="1.95" layer="51"/>
</package>
<package name="SM-42/43X">
<description>&lt;b&gt;COPAL ELECTRONICS SM-42/43 SURFACE MOUNT TRIMMERS&lt;/b&gt; Top adjustmet&lt;p&gt;
Source: smt-pots.pdf</description>
<wire x1="-2.3" y1="-1.625" x2="2.3" y2="-1.625" width="0.2032" layer="51"/>
<wire x1="2.3" y1="-1.625" x2="2.3" y2="1.65" width="0.2032" layer="21"/>
<wire x1="2.3" y1="1.65" x2="-2.3" y2="1.65" width="0.2032" layer="51"/>
<wire x1="-2.3" y1="1.65" x2="-2.3" y2="-1.625" width="0.2032" layer="21"/>
<wire x1="2.3" y1="1.65" x2="1.2" y2="1.65" width="0.2032" layer="21"/>
<wire x1="-1.2" y1="1.65" x2="-2.3" y2="1.65" width="0.2032" layer="21"/>
<wire x1="1.525" y1="1.175" x2="0.875" y2="0.525" width="0.2032" layer="21"/>
<circle x="1.2" y="0.85" radius="0.5505" width="0.2032" layer="21"/>
<smd name="1" x="-1.27" y="-2.55" dx="1.3" dy="1.9" layer="1"/>
<smd name="2" x="0" y="2.55" dx="2" dy="1.9" layer="1"/>
<smd name="3" x="1.27" y="-2.55" dx="1.3" dy="1.9" layer="1"/>
<text x="-2.4" y="-5" size="1.27" layer="25">&gt;NAME</text>
<text x="-2.4" y="3.675" size="1.27" layer="27">&gt;VALUE</text>
<rectangle x1="-1.675" y1="-2.85" x2="-0.875" y2="-1.65" layer="51"/>
<rectangle x1="0.875" y1="-2.85" x2="1.675" y2="-1.65" layer="51"/>
<rectangle x1="-0.65" y1="1.65" x2="0.65" y2="2.85" layer="51"/>
</package>
<package name="3223G">
<description>&lt;b&gt;3 mm SMD Trimming Potentiometer&lt;/b&gt; Side Adjust&lt;p&gt;
Source: http://www.bourns.com/data/global/PDFs/3223.PDF</description>
<wire x1="-1.85" y1="1.85" x2="1.85" y2="1.85" width="0.2032" layer="51"/>
<wire x1="1.85" y1="1.85" x2="1.85" y2="-1.85" width="0.2032" layer="51"/>
<wire x1="1.85" y1="-1.85" x2="-1.85" y2="-1.85" width="0.2032" layer="51"/>
<wire x1="-1.85" y1="-1.85" x2="-1.85" y2="1.85" width="0.2032" layer="51"/>
<wire x1="-0.8975" y1="1.85" x2="1.85" y2="1.85" width="0.2032" layer="21"/>
<wire x1="1.85" y1="1.85" x2="1.85" y2="1.0075" width="0.2032" layer="21"/>
<wire x1="1.85" y1="-1.85" x2="-0.8975" y2="-1.85" width="0.2032" layer="21"/>
<wire x1="1.85" y1="-1.0075" x2="1.85" y2="-1.85" width="0.2032" layer="21"/>
<wire x1="-1.85" y1="-0.58" x2="-1.85" y2="0.58" width="0.2032" layer="21"/>
<smd name="1" x="-2.2" y="1.4" dx="2" dy="0.9" layer="1"/>
<smd name="2" x="2.2" y="0" dx="2" dy="1.3" layer="1"/>
<smd name="3" x="-2.2" y="-1.4" dx="2" dy="0.9" layer="1"/>
<text x="-1.5875" y="2.2225" size="1.27" layer="25">&gt;NAME</text>
<text x="-1.905" y="-3.4925" size="1.27" layer="27">&gt;VALUE</text>
<rectangle x1="-2.65" y1="1.075" x2="-1.925" y2="1.625" layer="51"/>
<rectangle x1="-2.65" y1="-1.625" x2="-1.925" y2="-1.075" layer="51"/>
<rectangle x1="1.925" y1="-0.5" x2="2.625" y2="0.5" layer="51"/>
</package>
<package name="3223J">
<description>&lt;b&gt;3 mm SMD Trimming Potentiometer&lt;/b&gt; Side Adjust&lt;p&gt;
Source: http://www.bourns.com/data/global/PDFs/3223.PDF</description>
<wire x1="-1.85" y1="1.85" x2="1.85" y2="1.85" width="0.2032" layer="51"/>
<wire x1="1.85" y1="1.85" x2="1.85" y2="-1.85" width="0.2032" layer="51"/>
<wire x1="1.85" y1="-1.85" x2="-1.85" y2="-1.85" width="0.2032" layer="51"/>
<wire x1="-1.85" y1="-1.85" x2="-1.85" y2="1.85" width="0.2032" layer="51"/>
<wire x1="-0.8975" y1="1.85" x2="1.85" y2="1.85" width="0.2032" layer="21"/>
<wire x1="1.85" y1="1.85" x2="1.85" y2="1.0075" width="0.2032" layer="21"/>
<wire x1="1.85" y1="-1.85" x2="-0.8975" y2="-1.85" width="0.2032" layer="21"/>
<wire x1="1.85" y1="-1.0075" x2="1.85" y2="-1.85" width="0.2032" layer="21"/>
<wire x1="-1.85" y1="-0.58" x2="-1.85" y2="0.58" width="0.2032" layer="21"/>
<smd name="1" x="-2" y="1.4" dx="1.6" dy="0.9" layer="1"/>
<smd name="2" x="2" y="0" dx="1.6" dy="1.3" layer="1"/>
<smd name="3" x="-2" y="-1.4" dx="1.6" dy="0.9" layer="1"/>
<text x="-1.5875" y="2.2225" size="1.27" layer="25">&gt;NAME</text>
<text x="-1.905" y="-3.4925" size="1.27" layer="27">&gt;VALUE</text>
</package>
<package name="3223W">
<description>&lt;b&gt;3 mm SMD Trimming Potentiometer&lt;/b&gt; Top Adjust&lt;p&gt;
Source: http://www.bourns.com/data/global/PDFs/3223.PDF</description>
<wire x1="-1.85" y1="1.5" x2="1.85" y2="1.5" width="0.2032" layer="51"/>
<wire x1="1.85" y1="1.5" x2="1.85" y2="-1.5" width="0.2032" layer="51"/>
<wire x1="1.85" y1="-1.5" x2="-1.85" y2="-1.5" width="0.2032" layer="51"/>
<wire x1="-1.85" y1="-1.5" x2="-1.85" y2="1.5" width="0.2032" layer="51"/>
<wire x1="-1.85" y1="0.0875" x2="-1.85" y2="1.5" width="0.2032" layer="21"/>
<wire x1="-1.85" y1="1.5" x2="-1.0075" y2="1.5" width="0.2032" layer="21"/>
<wire x1="1.0075" y1="1.5" x2="1.85" y2="1.5" width="0.2032" layer="21"/>
<wire x1="1.85" y1="1.5" x2="1.85" y2="0.0875" width="0.2032" layer="21"/>
<wire x1="0.58" y1="-1.5" x2="-0.58" y2="-1.5" width="0.2032" layer="21"/>
<circle x="1.05" y="0.725" radius="0.5255" width="0.1016" layer="21"/>
<smd name="1" x="-1.4" y="-1.215" dx="0.9" dy="1.6" layer="1"/>
<smd name="3" x="1.4" y="-1.215" dx="0.9" dy="1.6" layer="1"/>
<smd name="2" x="0" y="1.215" dx="1.3" dy="1.3" layer="1"/>
<text x="-1.5875" y="2.2225" size="1.27" layer="25">&gt;NAME</text>
<text x="-1.905" y="-3.4925" size="1.27" layer="27">&gt;VALUE</text>
<rectangle x1="0.55" y1="0.6" x2="1.55" y2="0.85" layer="21"/>
</package>
</packages>
<symbols>
<symbol name="TPOT">
<wire x1="-0.762" y1="2.54" x2="-0.762" y2="-2.54" width="0.254" layer="94"/>
<wire x1="0.762" y1="-2.54" x2="0.762" y2="2.54" width="0.254" layer="94"/>
<wire x1="2.54" y1="0" x2="1.651" y2="0" width="0.1524" layer="94"/>
<wire x1="1.651" y1="0" x2="-1.8796" y2="1.7526" width="0.1524" layer="94"/>
<wire x1="0.762" y1="2.54" x2="-0.762" y2="2.54" width="0.254" layer="94"/>
<wire x1="-0.762" y1="-2.54" x2="0.762" y2="-2.54" width="0.254" layer="94"/>
<wire x1="-2.54" y1="-2.54" x2="-2.54" y2="-0.508" width="0.1524" layer="94"/>
<wire x1="-2.54" y1="-0.508" x2="-3.048" y2="-1.524" width="0.1524" layer="94"/>
<wire x1="-2.54" y1="-0.508" x2="-2.032" y2="-1.524" width="0.1524" layer="94"/>
<wire x1="-2.1597" y1="1.2939" x2="-1.7018" y2="2.2352" width="0.1524" layer="94"/>
<text x="-5.969" y="-3.81" size="1.778" layer="95" rot="R90">&gt;NAME</text>
<text x="-3.81" y="-3.81" size="1.778" layer="96" rot="R90">&gt;VALUE</text>
<pin name="A" x="0" y="-5.08" visible="pad" length="short" direction="pas" rot="R90"/>
<pin name="E" x="0" y="5.08" visible="pad" length="short" direction="pas" rot="R270"/>
<pin name="S" x="5.08" y="0" visible="pad" length="short" direction="pas" rot="R180"/>
</symbol>
</symbols>
<devicesets>
<deviceset name="TRIM_EU-" prefix="R" uservalue="yes">
<description>&lt;b&gt;POTENTIOMETER&lt;/b&gt;</description>
<gates>
<gate name="1" symbol="TPOT" x="0" y="0"/>
</gates>
<devices>
<device name="B25P" package="B25P">
<connects>
<connect gate="1" pin="A" pad="A"/>
<connect gate="1" pin="E" pad="E"/>
<connect gate="1" pin="S" pad="S"/>
</connects>
<technologies>
<technology name=""/>
</technologies>
</device>
<device name="B25U" package="B25U">
<connects>
<connect gate="1" pin="A" pad="A"/>
<connect gate="1" pin="E" pad="E"/>
<connect gate="1" pin="S" pad="S"/>
</connects>
<technologies>
<technology name=""/>
</technologies>
</device>
<device name="B25V" package="B25V">
<connects>
<connect gate="1" pin="A" pad="A"/>
<connect gate="1" pin="E" pad="E"/>
<connect gate="1" pin="S" pad="S"/>
</connects>
<technologies>
<technology name=""/>
</technologies>
</device>
<device name="B25X" package="B25X">
<connects>
<connect gate="1" pin="A" pad="A"/>
<connect gate="1" pin="E" pad="E"/>
<connect gate="1" pin="S" pad="S"/>
</connects>
<technologies>
<technology name=""/>
</technologies>
</device>
<device name="B64W" package="B64W">
<connects>
<connect gate="1" pin="A" pad="A"/>
<connect gate="1" pin="E" pad="E"/>
<connect gate="1" pin="S" pad="S"/>
</connects>
<technologies>
<technology name=""/>
</technologies>
</device>
<device name="B64Y" package="B64Y">
<connects>
<connect gate="1" pin="A" pad="A"/>
<connect gate="1" pin="E" pad="E"/>
<connect gate="1" pin="S" pad="S"/>
</connects>
<technologies>
<technology name=""/>
</technologies>
</device>
<device name="B90P" package="SP19L">
<connects>
<connect gate="1" pin="A" pad="A"/>
<connect gate="1" pin="E" pad="E"/>
<connect gate="1" pin="S" pad="S"/>
</connects>
<technologies>
<technology name=""/>
</technologies>
</device>
<device name="CA6H" package="CA6H">
<connects>
<connect gate="1" pin="A" pad="A"/>
<connect gate="1" pin="E" pad="E"/>
<connect gate="1" pin="S" pad="S"/>
</connects>
<technologies>
<technology name=""/>
</technologies>
</device>
<device name="CA6V" package="CA6V">
<connects>
<connect gate="1" pin="A" pad="A"/>
<connect gate="1" pin="E" pad="E"/>
<connect gate="1" pin="S" pad="S"/>
</connects>
<technologies>
<technology name=""/>
</technologies>
</device>
<device name="CA9H" package="CA9H">
<connects>
<connect gate="1" pin="A" pad="A"/>
<connect gate="1" pin="E" pad="E"/>
<connect gate="1" pin="S" pad="S"/>
</connects>
<technologies>
<technology name=""/>
</technologies>
</device>
<device name="CA9V" package="CA9V">
<connects>
<connect gate="1" pin="A" pad="A"/>
<connect gate="1" pin="E" pad="E"/>
<connect gate="1" pin="S" pad="S"/>
</connects>
<technologies>
<technology name=""/>
</technologies>
</device>
<device name="CA14V" package="CA14V">
<connects>
<connect gate="1" pin="A" pad="A"/>
<connect gate="1" pin="E" pad="E"/>
<connect gate="1" pin="S" pad="S"/>
</connects>
<technologies>
<technology name=""/>
</technologies>
</device>
<device name="CA14H" package="CA14H">
<connects>
<connect gate="1" pin="A" pad="A"/>
<connect gate="1" pin="E" pad="E"/>
<connect gate="1" pin="S" pad="S"/>
</connects>
<technologies>
<technology name=""/>
</technologies>
</device>
<device name="CT6" package="CT6">
<connects>
<connect gate="1" pin="A" pad="A"/>
<connect gate="1" pin="E" pad="E"/>
<connect gate="1" pin="S" pad="S"/>
</connects>
<technologies>
<technology name=""/>
</technologies>
</device>
<device name="ECP10P" package="ECP10P">
<connects>
<connect gate="1" pin="A" pad="A"/>
<connect gate="1" pin="E" pad="E"/>
<connect gate="1" pin="S" pad="S"/>
</connects>
<technologies>
<technology name=""/>
</technologies>
</device>
<device name="ECP10S" package="ECP10S">
<connects>
<connect gate="1" pin="A" pad="A"/>
<connect gate="1" pin="E" pad="E"/>
<connect gate="1" pin="S" pad="S"/>
</connects>
<technologies>
<technology name=""/>
</technologies>
</device>
<device name="LI10" package="LI10">
<connects>
<connect gate="1" pin="A" pad="A"/>
<connect gate="1" pin="E" pad="E"/>
<connect gate="1" pin="S" pad="S"/>
</connects>
<technologies>
<technology name=""/>
</technologies>
</device>
<device name="LI15" package="LI15">
<connects>
<connect gate="1" pin="A" pad="A"/>
<connect gate="1" pin="E" pad="E"/>
<connect gate="1" pin="S" pad="S"/>
</connects>
<technologies>
<technology name=""/>
</technologies>
</device>
<device name="RJ6" package="RJ6">
<connects>
<connect gate="1" pin="A" pad="A"/>
<connect gate="1" pin="E" pad="E"/>
<connect gate="1" pin="S" pad="S"/>
</connects>
<technologies>
<technology name=""/>
</technologies>
</device>
<device name="RJ6S" package="RJ6S">
<connects>
<connect gate="1" pin="A" pad="A"/>
<connect gate="1" pin="E" pad="E"/>
<connect gate="1" pin="S" pad="S"/>
</connects>
<technologies>
<technology name=""/>
</technologies>
</device>
<device name="RJ9W" package="RJ9W">
<connects>
<connect gate="1" pin="A" pad="A"/>
<connect gate="1" pin="E" pad="E"/>
<connect gate="1" pin="S" pad="S"/>
</connects>
<technologies>
<technology name=""/>
</technologies>
</device>
<device name="RS3" package="RS3">
<connects>
<connect gate="1" pin="A" pad="A"/>
<connect gate="1" pin="E" pad="E"/>
<connect gate="1" pin="S" pad="S"/>
</connects>
<technologies>
<technology name=""/>
</technologies>
</device>
<device name="S43P" package="SP19L">
<connects>
<connect gate="1" pin="A" pad="A"/>
<connect gate="1" pin="E" pad="E"/>
<connect gate="1" pin="S" pad="S"/>
</connects>
<technologies>
<technology name=""/>
</technologies>
</device>
<device name="S63P" package="S63P">
<connects>
<connect gate="1" pin="A" pad="A"/>
<connect gate="1" pin="E" pad="E"/>
<connect gate="1" pin="S" pad="S"/>
</connects>
<technologies>
<technology name=""/>
</technologies>
</device>
<device name="S63S" package="S63S">
<connects>
<connect gate="1" pin="A" pad="A"/>
<connect gate="1" pin="E" pad="E"/>
<connect gate="1" pin="S" pad="S"/>
</connects>
<technologies>
<technology name=""/>
</technologies>
</device>
<device name="S63X" package="S63X">
<connects>
<connect gate="1" pin="A" pad="A"/>
<connect gate="1" pin="E" pad="E"/>
<connect gate="1" pin="S" pad="S"/>
</connects>
<technologies>
<technology name=""/>
</technologies>
</device>
<device name="S64W" package="S64W">
<connects>
<connect gate="1" pin="A" pad="A"/>
<connect gate="1" pin="E" pad="E"/>
<connect gate="1" pin="S" pad="S"/>
</connects>
<technologies>
<technology name=""/>
</technologies>
</device>
<device name="S64Y" package="S64Y">
<connects>
<connect gate="1" pin="A" pad="A"/>
<connect gate="1" pin="E" pad="E"/>
<connect gate="1" pin="S" pad="S"/>
</connects>
<technologies>
<technology name=""/>
</technologies>
</device>
<device name="S75H" package="S75H">
<connects>
<connect gate="1" pin="A" pad="A"/>
<connect gate="1" pin="E" pad="E"/>
<connect gate="1" pin="S" pad="S"/>
</connects>
<technologies>
<technology name=""/>
</technologies>
</device>
<device name="S75P" package="S75P">
<connects>
<connect gate="1" pin="A" pad="A"/>
<connect gate="1" pin="E" pad="E"/>
<connect gate="1" pin="S" pad="S"/>
</connects>
<technologies>
<technology name=""/>
</technologies>
</device>
<device name="SP19L" package="SP19L">
<connects>
<connect gate="1" pin="A" pad="A"/>
<connect gate="1" pin="E" pad="E"/>
<connect gate="1" pin="S" pad="S"/>
</connects>
<technologies>
<technology name=""/>
</technologies>
</device>
<device name="ST10" package="ST10">
<connects>
<connect gate="1" pin="A" pad="A"/>
<connect gate="1" pin="E" pad="E"/>
<connect gate="1" pin="S" pad="S"/>
</connects>
<technologies>
<technology name=""/>
</technologies>
</device>
<device name="ST15" package="ST15">
<connects>
<connect gate="1" pin="A" pad="A"/>
<connect gate="1" pin="E" pad="E"/>
<connect gate="1" pin="S" pad="S"/>
</connects>
<technologies>
<technology name=""/>
</technologies>
</device>
<device name="T189" package="SP19LKN">
<connects>
<connect gate="1" pin="A" pad="A"/>
<connect gate="1" pin="E" pad="E"/>
<connect gate="1" pin="S" pad="S"/>
</connects>
<technologies>
<technology name=""/>
</technologies>
</device>
<device name="PT10" package="PT-10">
<connects>
<connect gate="1" pin="A" pad="A"/>
<connect gate="1" pin="E" pad="E"/>
<connect gate="1" pin="S" pad="S"/>
</connects>
<technologies>
<technology name=""/>
</technologies>
</device>
<device name="PT10S" package="PT-10S">
<connects>
<connect gate="1" pin="A" pad="A"/>
<connect gate="1" pin="E" pad="E"/>
<connect gate="1" pin="S" pad="S"/>
</connects>
<technologies>
<technology name=""/>
</technologies>
</device>
<device name="PTSPIN" package="PT-SPIN">
<connects>
<connect gate="1" pin="A" pad="A"/>
<connect gate="1" pin="E" pad="E"/>
<connect gate="1" pin="S" pad="S"/>
</connects>
<technologies>
<technology name=""/>
</technologies>
</device>
<device name="CIP20C-4MM" package="CIP20C-4MM">
<connects>
<connect gate="1" pin="A" pad="A"/>
<connect gate="1" pin="E" pad="E"/>
<connect gate="1" pin="S" pad="S"/>
</connects>
<technologies>
<technology name=""/>
</technologies>
</device>
<device name="CIP20C-6MM" package="CIP20C-6MM">
<connects>
<connect gate="1" pin="A" pad="A"/>
<connect gate="1" pin="E" pad="E"/>
<connect gate="1" pin="S" pad="S"/>
</connects>
<technologies>
<technology name=""/>
</technologies>
</device>
<device name="SM-42/43A" package="SM-42/43A">
<connects>
<connect gate="1" pin="A" pad="1"/>
<connect gate="1" pin="E" pad="3"/>
<connect gate="1" pin="S" pad="2"/>
</connects>
<technologies>
<technology name=""/>
</technologies>
</device>
<device name="SM-42/43B" package="SM-42/43B">
<connects>
<connect gate="1" pin="A" pad="1"/>
<connect gate="1" pin="E" pad="3"/>
<connect gate="1" pin="S" pad="2"/>
</connects>
<technologies>
<technology name=""/>
</technologies>
</device>
<device name="SM-42/43W" package="SM-42/43W">
<connects>
<connect gate="1" pin="A" pad="1"/>
<connect gate="1" pin="E" pad="3"/>
<connect gate="1" pin="S" pad="2"/>
</connects>
<technologies>
<technology name=""/>
</technologies>
</device>
<device name="SM-42/43X" package="SM-42/43X">
<connects>
<connect gate="1" pin="A" pad="1"/>
<connect gate="1" pin="E" pad="3"/>
<connect gate="1" pin="S" pad="2"/>
</connects>
<technologies>
<technology name=""/>
</technologies>
</device>
<device name="3223G" package="3223G">
<connects>
<connect gate="1" pin="A" pad="1"/>
<connect gate="1" pin="E" pad="3"/>
<connect gate="1" pin="S" pad="2"/>
</connects>
<technologies>
<technology name=""/>
</technologies>
</device>
<device name="3223J" package="3223J">
<connects>
<connect gate="1" pin="A" pad="1"/>
<connect gate="1" pin="E" pad="3"/>
<connect gate="1" pin="S" pad="2"/>
</connects>
<technologies>
<technology name=""/>
</technologies>
</device>
<device name="3223W" package="3223W">
<connects>
<connect gate="1" pin="A" pad="1"/>
<connect gate="1" pin="E" pad="3"/>
<connect gate="1" pin="S" pad="2"/>
</connects>
<technologies>
<technology name=""/>
</technologies>
</device>
</devices>
</deviceset>
</devicesets>
</library>
<library name="pinhead">
<packages>
<package name="1X01">
<description>&lt;b&gt;PIN HEADER&lt;/b&gt;</description>
<wire x1="-0.635" y1="1.27" x2="0.635" y2="1.27" width="0.1524" layer="21"/>
<wire x1="0.635" y1="1.27" x2="1.27" y2="0.635" width="0.1524" layer="21"/>
<wire x1="1.27" y1="0.635" x2="1.27" y2="-0.635" width="0.1524" layer="21"/>
<wire x1="1.27" y1="-0.635" x2="0.635" y2="-1.27" width="0.1524" layer="21"/>
<wire x1="-1.27" y1="0.635" x2="-1.27" y2="-0.635" width="0.1524" layer="21"/>
<wire x1="-0.635" y1="1.27" x2="-1.27" y2="0.635" width="0.1524" layer="21"/>
<wire x1="-1.27" y1="-0.635" x2="-0.635" y2="-1.27" width="0.1524" layer="21"/>
<wire x1="0.635" y1="-1.27" x2="-0.635" y2="-1.27" width="0.1524" layer="21"/>
<pad name="1" x="0" y="0" drill="1.016" shape="octagon"/>
<text x="-1.3462" y="1.8288" size="1.27" layer="25" ratio="10">&gt;NAME</text>
<text x="-1.27" y="-3.175" size="1.27" layer="27">&gt;VALUE</text>
<rectangle x1="-0.254" y1="-0.254" x2="0.254" y2="0.254" layer="51"/>
</package>
</packages>
<symbols>
<symbol name="PINHD1">
<wire x1="-6.35" y1="-2.54" x2="1.27" y2="-2.54" width="0.4064" layer="94"/>
<wire x1="1.27" y1="-2.54" x2="1.27" y2="2.54" width="0.4064" layer="94"/>
<wire x1="1.27" y1="2.54" x2="-6.35" y2="2.54" width="0.4064" layer="94"/>
<wire x1="-6.35" y1="2.54" x2="-6.35" y2="-2.54" width="0.4064" layer="94"/>
<text x="-6.35" y="3.175" size="1.778" layer="95">&gt;NAME</text>
<text x="-6.35" y="-5.08" size="1.778" layer="96">&gt;VALUE</text>
<pin name="1" x="-2.54" y="0" visible="pad" length="short" direction="pas" function="dot"/>
</symbol>
</symbols>
<devicesets>
<deviceset name="PINHD-1X1" prefix="JP" uservalue="yes">
<description>&lt;b&gt;PIN HEADER&lt;/b&gt;</description>
<gates>
<gate name="G$1" symbol="PINHD1" x="0" y="0"/>
</gates>
<devices>
<device name="" package="1X01">
<connects>
<connect gate="G$1" pin="1" pad="1"/>
</connects>
<technologies>
<technology name=""/>
</technologies>
</device>
</devices>
</deviceset>
</devicesets>
</library>
<library name="switch">
<packages>
<package name="CK103X04">
<description>&lt;b&gt;ROTARY SWITCH&lt;/b&gt;&lt;p&gt;
C&amp;K</description>
<wire x1="5.5372" y1="-11.8618" x2="7.4886" y2="-10.719" width="0.1524" layer="21" curve="126.162725"/>
<wire x1="-7.493" y1="-10.7188" x2="-5.535" y2="-11.8652" width="0.1524" layer="21" curve="126.169754"/>
<wire x1="-7.4889" y1="10.719" x2="-5.5371" y2="11.862" width="0.1524" layer="21" curve="-126.162869"/>
<wire x1="-1.1684" y1="-8.5598" x2="1.1684" y2="-8.5598" width="0.1524" layer="21" curve="-344.454494"/>
<wire x1="2.667" y1="-1.4986" x2="2.667" y2="1.4986" width="0.1524" layer="21" curve="58.663679"/>
<wire x1="4.2418" y1="-2.5654" x2="4.2418" y2="2.5654" width="0.1524" layer="21" curve="62.330294"/>
<wire x1="-1.4986" y1="2.667" x2="1.4986" y2="2.667" width="0.1524" layer="21" curve="-58.663679"/>
<wire x1="-2.5654" y1="4.2418" x2="2.5654" y2="4.2418" width="0.1524" layer="21" curve="-62.330294"/>
<wire x1="-4.2418" y1="2.5654" x2="-4.2418" y2="-2.5654" width="0.1524" layer="21" curve="62.330294"/>
<wire x1="-2.667" y1="1.4986" x2="-2.667" y2="-1.4986" width="0.1524" layer="21" curve="58.663679"/>
<wire x1="-1.4986" y1="-2.667" x2="1.4986" y2="-2.667" width="0.1524" layer="21" curve="58.663679"/>
<wire x1="-2.5654" y1="-4.2418" x2="2.5654" y2="-4.2418" width="0.1524" layer="21" curve="62.330294"/>
<wire x1="-3.937" y1="6.8072" x2="3.937" y2="6.8072" width="0.1524" layer="21"/>
<wire x1="7.874" y1="0" x2="3.937" y2="-6.8072" width="0.1524" layer="21"/>
<wire x1="3.937" y1="-6.8072" x2="-3.937" y2="-6.8072" width="0.1524" layer="21"/>
<wire x1="-3.937" y1="-6.8072" x2="-7.874" y2="0" width="0.1524" layer="21"/>
<wire x1="-7.874" y1="0" x2="-3.937" y2="6.8072" width="0.1524" layer="21"/>
<wire x1="-1.27" y1="0" x2="1.397" y2="0" width="0.1524" layer="21"/>
<wire x1="0" y1="-1.397" x2="0" y2="1.397" width="0.1524" layer="21"/>
<wire x1="5.535" y1="11.8652" x2="7.493" y2="10.7188" width="0.1524" layer="21" curve="-126.169754"/>
<wire x1="3.937" y1="6.8072" x2="7.874" y2="0" width="0.1524" layer="21"/>
<wire x1="2.5654" y1="4.2418" x2="4.2418" y2="2.5654" width="0.1524" layer="51" curve="-27.669706"/>
<wire x1="1.4986" y1="2.667" x2="2.667" y2="1.4986" width="0.1524" layer="51" curve="-31.336321"/>
<wire x1="-2.667" y1="1.4986" x2="-1.4986" y2="2.667" width="0.1524" layer="51" curve="-31.336321"/>
<wire x1="-4.2418" y1="2.5654" x2="-2.5654" y2="4.2418" width="0.1524" layer="51" curve="-27.669706"/>
<wire x1="-2.667" y1="-1.4986" x2="-1.4986" y2="-2.667" width="0.1524" layer="51" curve="31.336321"/>
<wire x1="-4.2418" y1="-2.5654" x2="-2.5654" y2="-4.2418" width="0.1524" layer="51" curve="27.669706"/>
<wire x1="1.4986" y1="-2.667" x2="2.667" y2="-1.4986" width="0.1524" layer="51" curve="31.336321"/>
<wire x1="2.5654" y1="-4.2418" x2="4.2418" y2="-2.5654" width="0.1524" layer="51" curve="27.669706"/>
<wire x1="-0.635" y1="-9.525" x2="0.635" y2="-9.525" width="0.1524" layer="21"/>
<wire x1="0" y1="-8.89" x2="0" y2="-10.16" width="0.1524" layer="21"/>
<circle x="0" y="-9.525" radius="1.524" width="0.1524" layer="21"/>
<circle x="0" y="0" radius="13.081" width="0.1524" layer="21"/>
<circle x="0" y="0" radius="6.604" width="0.1524" layer="21"/>
<pad name="C" x="2.8702" y="-2.8702" drill="1.3208" shape="octagon"/>
<pad name="A" x="-2.8702" y="-2.8702" drill="1.3208" shape="octagon"/>
<pad name="A2" x="-7.7724" y="-7.7724" drill="1.3208" shape="octagon"/>
<pad name="A1" x="-2.8448" y="-10.6172" drill="1.3208" shape="octagon"/>
<pad name="C4" x="2.8448" y="-10.6172" drill="1.3208" shape="octagon"/>
<pad name="C3" x="7.7724" y="-7.7724" drill="1.3208" shape="octagon"/>
<pad name="C2" x="10.6172" y="-2.8448" drill="1.3208" shape="octagon"/>
<pad name="C1" x="10.6172" y="2.8448" drill="1.3208" shape="octagon"/>
<pad name="B4" x="7.7724" y="7.7724" drill="1.3208" shape="octagon"/>
<pad name="B3" x="2.8448" y="10.6172" drill="1.3208" shape="octagon"/>
<pad name="B2" x="-2.8448" y="10.6172" drill="1.3208" shape="octagon"/>
<pad name="B1" x="-7.7724" y="7.7724" drill="1.3208" shape="octagon"/>
<pad name="A4" x="-10.6172" y="2.8448" drill="1.3208" shape="octagon"/>
<pad name="A3" x="-10.6172" y="-2.8448" drill="1.3208" shape="octagon"/>
<pad name="B" x="0" y="4.0591" drill="1.3208" shape="octagon"/>
<text x="-2.54" y="13.462" size="1.778" layer="25" ratio="10">&gt;NAME</text>
<text x="-5.08" y="-15.24" size="1.778" layer="27" ratio="10">&gt;VALUE</text>
<text x="-6.35" y="-10.16" size="1.27" layer="21" ratio="10">A1</text>
<text x="-10.16" y="-6.35" size="1.27" layer="21" ratio="10">A2</text>
<text x="-12.065" y="-1.27" size="1.27" layer="21" ratio="10">A3</text>
<text x="-10.795" y="4.445" size="1.27" layer="21" ratio="10">A4</text>
<text x="-6.985" y="8.89" size="1.27" layer="21" ratio="10">B1</text>
<text x="-1.27" y="10.16" size="1.27" layer="21" ratio="10">B2</text>
<text x="3.81" y="8.255" size="1.27" layer="21" ratio="10">B3</text>
<text x="8.255" y="5.08" size="1.27" layer="21" ratio="10">B4</text>
<text x="9.525" y="0" size="1.27" layer="21" ratio="10">C1</text>
<text x="8.89" y="-5.715" size="1.27" layer="21" ratio="10">C2</text>
<text x="4.445" y="-10.16" size="1.27" layer="21" ratio="10">C3</text>
<text x="-0.635" y="-12.7" size="1.27" layer="21" ratio="10">C4</text>
</package>
</packages>
<symbols>
<symbol name="DS-A304">
<wire x1="-19.05" y1="1.905" x2="-17.78" y2="1.905" width="0.254" layer="94"/>
<wire x1="-19.05" y1="1.905" x2="-19.05" y2="0" width="0.254" layer="94"/>
<wire x1="-19.05" y1="-1.905" x2="-20.32" y2="-1.905" width="0.254" layer="94"/>
<wire x1="-19.05" y1="0" x2="-17.145" y2="0" width="0.1524" layer="94"/>
<wire x1="-19.05" y1="0" x2="-19.05" y2="-1.905" width="0.254" layer="94"/>
<wire x1="-16.51" y1="0" x2="-16.002" y2="0" width="0.1524" layer="94"/>
<wire x1="-14.986" y1="0" x2="-14.605" y2="0" width="0.1524" layer="94"/>
<wire x1="-13.97" y1="0" x2="-12.827" y2="0" width="0.1524" layer="94"/>
<wire x1="-16.002" y1="0" x2="-15.494" y2="-0.762" width="0.1524" layer="94"/>
<wire x1="-15.494" y1="-0.762" x2="-14.986" y2="0" width="0.1524" layer="94"/>
<wire x1="-10.16" y1="3.175" x2="-10.16" y2="5.08" width="0.1524" layer="94"/>
<wire x1="-7.62" y1="3.175" x2="-7.62" y2="5.08" width="0.1524" layer="94"/>
<wire x1="-5.08" y1="3.175" x2="-5.08" y2="5.08" width="0.1524" layer="94"/>
[truncated: 81,750 more chars]
