# Supplementary material for: The OpenPicoAmp: An Open-Source Planar Lipid Bilayer Amplifier for Hands-On Learning of Neuroscience
Source: PLoS One. 2014 Sep 24;9(9):e108097. doi: 10.1371/journal.pone.0108097 (PMC4176719; doi:10.1371/journal.pone.0108097)
Supplement: File S4 — Spreadsheet giving the bill of materials for the OpenPicoAmp. (ODS) [file pone.0108097.s004.ods]

## Sheet: Feuil1
OPENPICOAMP
		Farnell
	Cost/Unit (€)	Part #	Qtty	Description		Cost	Tag
Components
STMICROELECTRONICS TL071CN	0.941	1094351	1	IC, OP AMP, JFET		0.941	IC1
TEXAS INSTRUMENTS TL061CP	0.62	1103000	3	OP AMP, SINGLE, 1MHZ, MICROPWR, 8DIP		1.86	IC2, IC3, IC4
VISHAY SPRAGUE 561R10TC C Q10	0.77	1702661	1	CERAMIC DISC CAPACITOR 10PF		0.77	C1
OHMITE SM102031007FE.	2.27	1159363	1	RESISTOR, THICK FILM, 1GOHM, 1.5W, 1%		2.27	Rin
VISHAY BC COMPONENTS - MRS25000C1501FCT00	0.055	9465359	2	RESISTOR, THIN FILM, 1.5K, 0.6W, 1%		0.11	R1 (optional), R11
VISHAY BC COMPONENTS - MRS25000C3301FCT00	0.055	9467823	1	RESISTOR, 3K3, 1%, 0.6W, AXIAL		0.055	R2
VISHAY BC COMPONENTS - MRS25000C1004FCT00	0.079	9465499	1	RESISTOR, THIN FILM, 1M, 0.6W, 1%		0.079	R3
VISHAY BC COMPONENTS - MRS25000C1002FCT00	0.091	9463976	5	RESISTOR, THIN FILM, 10K, 0.6W, 1%		0.455	R4, R5, R6, R7, RPOT
MULTICOMP - MF50 100K	0.019	9339795	2	RESISTOR, 100K, 0.5W, 1%		0.038	R8, R9
MULTICOMP - MCMF006FF6800A50	0.0128	2401749	1	RESISTOR, METAL FILM, 680 OHM, 1%, AXIAL		0.0128	R10
MULTICOMP - MF50 3K9	0.038	9340521	1	RESISTOR, 0.5W 1% 3K9		0.038	R_COMM
MULTICOMP - CB1V336M2FCB	5.88	1869999	2	CAP, TANT, 33UF, 35V, RAD		11.76	C2, C3
MULTICOMP MCFYU6104Z6	0.144	9411887	1	CAP, CERAMIC, 0.1UF, 50V, Y5V, RAD		0.144	C4
MURATA DE1E3KX472MA4BL01	0.6	1515825	1	CAPACITOR, SAFETY, 4.7NF, 250V, 20%		0.6	C5
BI TECHNOLOGIES/TT ELECTRONICS - 38PKABR10KLF30	0.74	1417145	1	TRIMMER, POTENTIOMETER 10KOHM 1TURN PCB		0.74	POT1
BOURNS 3266W-1-501LF	3.59	9352740	1	TRIMMER, 15 TURN 500R		3.59	POT2
BOURNS 3266W-1-104LF	3	9352660	2	POT, TRIMMER, 100K, 12 TURN, 3 PIN		6	POT3, POT4
TE CONNECTIVITY / GREENPAR 1-1337446-0	5.42	1056263	4	SOCKET, BNC, PANEL, 50R		21.68
NORCOMP 170-009-273L000	0.83	2294200	2	D-SUB SHELL, DB9, CRIMP, RECPT, 9WAY		1.66	X1, X2
MULTICOMP 3MD4M1QE	5.56	9473815	1	SWITCH BODY, DPDT		5.56
LORLIN CK1026	2.05	1123704	1	SWITCH, 3POLE, 4POS, 0.15A, 250V, SOLDER		2.05	S1
NEUTRIK NBB75FI	7.39	4709597	2	BULKHEAD ADAPTER, BNC JACK-BNC JACK		14.78
TE CONNECTIVITY / GREENPAR 1-1478043-0	16.6	1056275	2	ADAPTER, BNC PLUG, BNC PLUG, 75OHM		33.2
BOURNS - 3590S-2-103L	16.15	1612611	1	POTENTIOMETRE 10KR 2W		16.15	POT_PETIT_BOITIER
KEYSTONE - 2478	1.96	1650685	2	BATTERY HOLDER, LEADED, 4 X AA		3.92
TE CONNECTIVITY - 808-AG11D-LF	2.17	1077303	4	DIP SOCKET, 8POS, THROUGH HOLE		8.68
DELTRON 459-0070	25.13	279110	1	cast aluminium enclosure (amplifier)		25.13
DELTRON 459-0050	19.95	279092	1	cast aluminium enclosure (recording chamber)		19.95
DELTRON 459-0020	10.2	525613	1	cast aluminium enclosure (remote control)		10.2
						Total (EUR)
						182.2228
